# Supplementary material for: Gene Expression Analysis of Zobellia galactanivorans during the Degradation of Algal Polysaccharides Reveals both Substrate-Specific and Shared Transcriptome-Wide Responses
Source: Front Microbiol. 2017 Sep 21;8:1808. doi: 10.3389/fmicb.2017.01808 (PMC5613140; doi:10.3389/fmicb.2017.01808)
Supplement: Supplementary file 2 [file Table2.XLSX]

## Sheet: DEresults_eBayes_FWER5percent_w
Gene	Gene product	Normalized expression																					mean log2-fold change compared to glucose						eBayes comparison to glucose (FWER after Bonferroni correction)
		agar1	agar2	agar3	porphyran1	porphyran2	porphyran3	laminarin1	laminarin2	laminarin3	glucose1	glucose2	glucose3	iota1	iota2	iota3	kappa1	kappa2	kappa3	alginate1	alginate2	alginate3	alginate	laminarin	agar	porphyran	kappa-carrag.	iota-carrag.	alginate	laminarin	agar	porphyran	kappa-carrag.	iota-carrag.
ZGAL_0	Chromosomal replication initiator protein, DnaA	10654.5	8004.78	9815.39	4587.75	6818.93	6949.55	4358.68	5128.98	4154.43	15809.4	17566.6	16477.3	10031.5	9544.79	7980.91	4278.4	6544.17	7782.65	7827.86	8216.71	7395.9	-1.08927	-1.88897	-0.810966	-1.4344	-1.4344	-0.862496	1	0.000877	1	0.033418	0.033769	1
ZGAL_1	Low molecular weight protein-tyrosine-phosphatase	4704.59	2625.48	2488.63	2296.72	2491.78	3940.31	2537.68	2814.41	2130.17	3938.52	4627.96	4197.98	5143.28	3273.68	3894.66	4393.79	3622.49	4352.84	3501.18	4158.65	3293.53	-0.217591	-0.761213	-0.37707	-0.556393	-0.0439433	-0.0588937	1	1	1	1	1	1
ZGAL_100	Glycoside hydrolase, family GH15	10634.8	15546.2	9195.54	12114.3	6240.09	5598.54	22768.2	20544.5	22322.6	13038	15845.1	13039.5	12004.6	13801.9	3831.74	3042.78	3977.62	3558.7	15582.2	12042.2	17224.8	0.0976108	0.650765	-0.251539	-0.810966	-2	-0.494109	1	1	1	1	0.751974	1
ZGAL_1000	Conserved hypothetical membrane protein	1240.02	1437.03	1497.97	1500.37	945.819	1406.75	1662.84	1734.63	2206.19	1595.72	1962.22	1281.84	1509.72	1798.91	1047.81	1754.75	1325.73	1296.6	1707.11	1110.47	1443.18	-0.184425	0.214125	-0.217591	-0.321928	-0.152003	-0.152003	1	1	1	1	1	1
ZGAL_1001	Mucin-desulfating sulfatase, family S1-11	1794.78	1664.04	2617.76	3384.78	2666.43	2900.44	1772.89	2126.82	2117.22	2474.49	2374.45	1571.78	2136.36	1894.8	2564.88	3673.2	2963.54	3361.03	2555.98	2658.44	3304	0.411426	-0.0892673	-0.0740006	0.475085	0.641546	0.0426443	1	1	1	1	1	1
ZGAL_1002	Sulfatase, family S1-15	6350.09	5522.09	7905.98	13597.2	15149.6	14794.4	7069.32	5094.2	4899.15	7443.85	4501.82	3892.16	6008.16	7998.13	14782.3	18194.8	13565	20232.7	9433.04	11958.3	9567.95	0.963474	0.111031	0.321928	1.45943	1.7137	0.863938	1	1	1	1	0.187246	1
ZGAL_1003	Pseudogene of sulfatase	6438.75	2475.49	6304.3	3334.5	4259.35	4620.27	6126.91	4557.42	4876.49	2713.16	3002.8	2071.22	5370.86	4900.44	3638.97	3440.47	3684.06	3824.16	4192.5	3818.7	4082.34	0.632268	1	0.963474	0.650765	0.495695	0.83996	1	1	1	1	1	1
ZGAL_1004	SusD/RagB family lipoprotein	3115.42	2092.3	3253.69	1769.74	1034.7	2694.5	3817.02	3844.72	4160.56	1554.3	1794.42	1614.01	3084.02	3622.58	1328.05	2280.01	1934.63	1633.17	2478.21	2325.12	2347.13	0.526069	1.25096	0.765535	0.15056	0.238787	0.695994	1	1	1	1	1	1
ZGAL_1005	TonB-dependent Transducer	3069.46	1401.61	2238.29	1783.42	3936.8	5351.26	1790.2	2422.57	2155.91	1841.89	1541.64	1574.16	3720.09	2977.85	2952.97	5591.66	4464.58	3409.62	3313.11	2372.99	2149.36	0.659925	0.356144	0.432959	1.15704	1.44361	0.963474	1	1	1	1	1	1
ZGAL_1006	anti-sigma factor	877.373	1384.08	930.057	2030.76	1366.87	1248.63	1309.66	1081.23	1540.04	787.886	846.899	882.32	1824.62	1030	1007.05	1318.83	1719.3	1206.2	753.788	820.475	1086.59	0.0840643	0.641546	0.344828	0.887525	0.757023	0.613532	1	1	1	1	1	1
ZGAL_1007	RNA polymerase ECF-type sigma factor	709.755	1276.82	778.136	4879.83	3658.82	1410.02	2639.35	1654.87	3016.44	1111.07	1373.2	1191.08	1094.63	784.523	662.974	837.096	1078.58	811.69	2066.32	1401.41	1821.72	0.526069	0.992768	-0.415037	1.43829	-0.434403	-0.535332	1	1	1	1	1	1
ZGAL_1009	Putative membrane protein	1055.63	1070.49	776.363	795.726	1390	3228.29	950.76	780.185	1374.03	922.79	1115.69	1226.32	928.831	962.664	1226.01	2218.86	2165.52	2483.49	894.371	1139.6	1125.62	-0.0439433	-0.0740006	-0.168123	0.731183	1.07039	-0.0740006	1	1	1	1	1	1
ZGAL_101	Trehalose-6-phosphate synthase/phosphatase, family GT20	32202.4	40695.9	35460.5	40311.8	38841.1	42037.1	37955.3	40655.9	41190.3	45525.2	42645.7	41173	29607.6	35660	24436.4	11243.2	15545	23648.3	41610.8	39827.4	41999.2	-0.0740006	-0.104697	-0.251539	-0.0892673	-1.35845	-0.535332	1	1	1	1	0.040885	1
ZGAL_1010	Endo-1,3-beta-glucanase, family GH16	4149.37	7299.1	4536.03	6156.51	5412.76	7331.48	5183.12	6752.39	6593.28	4997.82	6061.17	5505.32	5111.99	5453.15	5033.12	9382.91	5212.75	6671.57	8373.36	7470.83	5743.95	0.378512	0.163499	-0.0588937	0.189034	0.356144	-0.0892673	1	1	1	1	1	1
ZGAL_1011	Endo-1,3-beta-glucanase, family GH64	2510.25	7158.22	3635.45	4953.24	2433.64	3726.36	3137.81	3287.55	3614.12	3171.6	4149.26	3249.01	3109.38	5314.9	3460.43	3508.48	2840.73	5135.89	5771.36	3686.47	4384.2	0.389567	-0.0740006	0.333424	0.0703893	0.124328	0.163499	1	1	1	1	1	1
ZGAL_1012	Ligand-binding sensor protein	3108.6	2614.22	2543.11	3488.05	3120.73	4505.97	2882.41	2561.03	3877.23	3559.42	3545.78	3212.72	3386.67	3995.39	3418	5247.83	3784.47	6064.56	4045.98	3041.28	3536.24	0.0426443	-0.152003	-0.321928	0.111031	0.545968	0.0703893	1	1	1	1	1	1
ZGAL_1013	Transposase (fragment), family 25	1802.49	1622.48	1585.09	2482.13	2029.93	2045.54	1648.38	1602.21	1676.09	1172.14	1492.44	1415.24	1093.86	1237.75	1265	1761.83	1353.76	1359.96	1402.65	1445.87	1411.84	0.0565835	0.275007	0.298658	0.687061	0.137504	-0.184425	1	1	1	1	1	1
ZGAL_1014	Endo-1,3-beta-glucanase, family GH16	5259.95	4756.16	4398.36	6790.38	8511.97	7929.2	3914.93	5677.17	4276.78	4622.55	3848.76	4216.7	3799.32	5440.53	7930.7	9791.08	10259.6	11929.4	5866.59	6606.78	4863.82	0.454176	0.124328	0.189034	0.871844	1.33342	0.432959	1	1	1	1	0.238597	1
ZGAL_1015	Glycoside hydrolase, family GH18	3195.2	3331.47	4018.12	7800.2	7620.53	9316.98	4352.96	8005.43	6261.37	7066.35	6370.47	4920.06	3470.26	3669.56	3786.09	7414.57	6305.71	5447.71	4532.8	5508.91	4639.64	-0.321928	0.0143553	-0.810966	0.432959	0.0565835	-0.736966	1	1	1	1	1	1
ZGAL_1016	Putative membrane protein	2039.2	2111.63	3038.02	4837.21	4513.24	5084.11	2043	2553.07	1926.41	6627.07	2538.27	2486.74	2961.24	4378.31	9726.05	8207.44	7986.31	17335.5	5199.8	7961.18	5764.69	0.695994	-0.836501	-0.68966	0.31034	1.52607	0.545968	1	1	1	1	1	1
ZGAL_1017	Beta-porphyranase B, family GH16	1607.23	2731.48	1963.1	2040.85	2445.12	2385.28	1820.06	1599.7	1199.49	2833.94	3229.27	3403.13	2350.41	2545	2101.86	3831.85	2637.19	3171.94	1962.23	1946.94	2102.78	-0.643856	-1.02915	-0.577767	-0.454032	0.0285692	-0.434403	1	1	1	1	1	1
ZGAL_1018	Hypothetical protein	3348.01	3945.12	2878.24	4028.89	6524.3	5868.58	4414.74	5116.56	4194.89	2619.23	2185.17	3004.19	2907.02	2522.67	3482.95	5634	5040.04	3909.23	3221.89	3543.09	3246.24	0.356144	0.815575	0.378512	1.07039	0.903038	0.189034	1	1	1	1	1	1
ZGAL_1019	Hypothetical lipoprotein	22009.2	41218.6	18553.5	39994	35881	32565.3	38843.5	41217.3	39598.3	41073	33958.2	36488.4	36448.1	35117.4	33582.9	31444.5	41263.7	26110.8	38071.6	35243.3	37477.2	-0.0144996	0.0976108	-0.454032	-0.0439433	-0.168123	-0.0892673	1	1	1	1	1	1
ZGAL_102	Major facilitator family transporter	14198.3	4580.64	10310	5036.64	11222.3	11326.2	4108.01	4840.69	2882.71	12469.2	13343.8	15091.8	12264.8	12096.9	7578.44	10425.3	5707.05	5304.03	7561.33	7634.99	5233.28	-1	-1.78588	-0.494109	-0.577767	-0.943416	-0.358454	1	1	1	1	1	1
ZGAL_1020	Putative protein	947.751	527.822	482.386	1264.06	521.109	558.772	711.579	724.312	8017.87	670.637	621.396	705.718	602.101	639.923	571.586	949.284	848.316	660.333	638.357	781.369	921.552	0.226509	2.24184	-0.0291463	0.226509	0.298658	-0.136062	1	1	1	1	1	1
ZGAL_1021	Glycoside hydrolase, family GH16	6542.05	5780.23	6404.91	2628.54	2825.42	5061	7896.28	8494.74	8817.42	8864.58	8058.57	9025.67	5712.07	8008.19	2491.5	4980.49	3562.14	2581.04	7729.01	6597.32	5308.56	-0.395929	-0.0439433	-0.473931	-1.2863	-1.21759	-0.68966	1	1	1	1	1	1
ZGAL_1022	Dioxygenase, PhyH family	1878.2	2626.98	1752.14	2421.59	1951.12	2626.74	3101.52	3075.39	2801.82	1802	2437.91	2148.15	1454.28	1805.47	1112.32	1277.48	1304.06	1445.82	1961.5	1745.81	2328.56	-0.0892673	0.495695	-0.0291463	0.137504	-0.666576	-0.556393	1	1	1	1	1	1
ZGAL_1023	Conserved hypothetical periplasmic protein	5182.69	4589.87	3459.45	8282.24	4210.56	7791.46	5744.86	5405.78	6212.42	4807.45	4905.1	4449.91	4885.98	7500.8	7650.87	7506.03	8129.33	12695.1	7133.68	7131.57	5899.72	0.505891	0.298658	-0.104697	0.516015	1	0.495695	1	1	1	1	1	1
ZGAL_1024	Conserved hypothetical protein	1657.27	1601.79	1713.81	4220.71	3074.43	2613.03	1992.37	2048.93	1321.66	1338.56	1669.69	1660.7	1829.95	1562.19	3175.61	3579.43	4290.59	3573.89	2587.39	1762.19	2380.73	0.526069	0.201634	0.0976108	1.08406	1.29278	0.495695	1	1	1	1	1	1
ZGAL_1025	Sulfatase, family S1-20	3009.76	2416.79	3792.17	6176.5	3931.26	8130.96	2653.4	2413.51	3341.68	2778.09	2283.64	1816.71	2955.3	3738.97	4233.09	12815	5788.74	6302.58	4121.88	5258.29	4035.97	0.963474	0.286881	0.422233	1.40599	1.85599	0.669027	1	1	1	1	0.235535	1
ZGAL_1026	Beta-N-acetylhexosaminidase, family GH20	2374.64	1416.43	2172.27	2848.49	3127.41	3132.96	2795.85	2859.18	2478.33	2066.89	2134.04	1935.89	2678.17	2951.64	2416.1	3043.85	2842.9	3230.71	3159.85	3148.12	2444.98	0.516015	0.411426	-0.0439433	0.565597	0.575312	0.389567	1	1	1	1	1	1
ZGAL_1027	Alpha-N-acetylglucosaminidase, family GH89	2900.57	2651.83	2330.14	5259.86	2142.07	3189.33	1893.61	2886.09	2345.27	2039.17	1729.61	1168.38	3019.92	4099.57	2775.45	2007.61	1704.85	3202.49	2303.54	2318.56	1862.34	0.389567	0.526069	0.678072	1.10434	0.485427	1	1	1	1	1	1	1
ZGAL_1029	SusD/RagB family lipoprotein	7454.82	8988.98	11051.7	10472.8	5808.01	9945.69	5107.78	9947.71	6507.67	2778.64	3364.97	3356.96	6931.3	9222.53	5360.34	6925.65	6700.69	6018.85	11494.9	7982.34	7193.45	1.49057	1.18269	1.53107	1.46467	1.04963	1.17632	0.938235	1	0.601275	1	1	1
ZGAL_103	DEAD/DEAH RNA helicase	7807.32	11686.4	11658.3	7030.24	4458.5	3788.68	7757.84	6368.51	7806.79	9970.55	12710.8	11070.4	7092.21	7979.7	5105.55	2309.33	3391.74	3686.26	6165.77	3664.74	5379.63	-1.152	-0.621488	-0.120294	-1.152	-1.8365	-0.736966	1	1	1	1	0.024339	1
ZGAL_1030	TonB-dependent Receptor	1149.63	2064.48	1208.48	2702.38	3279.32	2264.38	1337.47	1129.9	850.063	1774.9	1469.91	1409.94	1353.15	1412.52	2394.03	2963.59	2337.91	3256.97	2116.16	1907.87	1723.6	0.298658	-0.494109	-0.0740006	0.823749	0.879706	0.15056	1	1	1	1	1	1
ZGAL_1031	One-component system sensor protein	3091.73	2160.4	2129.72	3024.72	1860.68	1062.45	1098.94	2402.74	2345.83	1175.95	1711.62	1360.34	2354.68	2833.23	1746.36	1827.55	1838.93	1522.97	1687.88	1512.46	1876.71	0.263034	0.464668	0.799087	0.485427	0.286881	0.704872	1	1	1	1	1	1
ZGAL_1032	Putative protein	1556.6	1784.12	1830.33	3573.14	4985.06	6207.38	2693.61	2144.11	1522.13	2314.14	1485.3	1629.13	1643.36	2038.99	6370.79	5727.71	4366.72	5766.52	1977.5	3002.94	2645.85	0.485427	0.226509	-0.0740006	1.44361	1.54597	0.887525	1	1	1	1	1	1
ZGAL_1035	Conserved hypothetical protein	2290.84	1717.21	2125.14	2611.63	4914.82	3319.1	2406.61	2632.08	2218.6	2242.39	1659.02	2025.8	2654.22	3412	4067.49	6404.37	4807.62	6709.32	2988.4	4635.85	3726.48	0.941106	0.286881	0.0426443	0.871844	1.59455	0.773996	1	1	1	1	0.050797	1
ZGAL_1036	6-phosphogluconolactonase-like protein	1910.6	1360.65	2524.63	1783.05	7763.08	4518.24	2454.66	1505.26	1506.19	2203.46	1897.07	1654.42	1909.38	3986.91	5370.26	4883.63	3412.49	4094.35	3279.18	3282.85	1891.61	0.555816	-0.0740006	0.0143553	1.28688	1.10434	0.970854	1	1	1	1	1	1
ZGAL_1037	Creatinase family protein	2632.66	2211.89	2793.7	2420.96	3891.6	4759.4	4361.35	4472.27	3674.16	3565.52	3339.95	3952.4	2940.85	2807.76	4025.78	4499.44	4311.63	4365.73	4127.06	4382.11	3843.88	0.189034	0.201634	-0.514573	0.0285692	0.275007	-0.152003	1	1	1	1	1	1
ZGAL_1038	Aldo/keto reductase related to aryl-alcohol dehydrogenases	1780.38	1443.69	1193.73	1678.06	3701.85	2615.27	3113.34	2150.01	2867.39	1685.22	2337.48	1675.37	1425.07	1441.99	1896.23	2064.7	1632.19	2483.6	1770.72	1708.46	1652.75	-0.152003	0.516015	-0.358454	0.485427	0.111031	-0.251539	1	1	1	1	1	1
ZGAL_1039	Dioxygenase, PhyH family	3414.37	3843.78	3776.91	3767.9	4171.59	5783.33	8055.27	7559.24	8808.26	7154.35	7862.38	6101.28	4378.64	5639.03	6684.98	7181.45	5649.47	11775.2	8204.54	6782.16	7198.02	0.0703893	0.214125	-0.943416	-0.621488	0.226509	-0.340075	1	1	1	1	1	1
ZGAL_104	Aminopeptidase, family M1	8852.54	10522	6735.48	6093.99	7437.71	8756.46	4370.16	7562.22	7766.4	10463	12006.6	11219.8	8530.74	8639.4	6845.42	6756.91	5475.15	5957.3	5993.63	6066.82	7372.53	-0.785875	-0.785875	-0.358454	-0.599462	-0.888969	-0.494109	1	1	1	1	1	1
ZGAL_1040	Sodium/solute symporter	2580.66	2021.26	2398.19	2336.93	2958.97	5388.46	8626.32	6497.59	10294.7	3775.24	4805.37	2874.89	2965.97	1953.97	1865.07	4014.8	3116.4	2403.71	5186.66	3623.79	3886.72	0.15056	1.15056	-0.713119	-0.104697	-0.268817	-0.761213	1	1	1	1	1	1
ZGAL_1041	N-acetylneuraminate lyase	14952.3	9740.33	13770.2	14400.2	12335.5	11815.9	14855.5	11261.4	12022.7	7961.43	9388.25	6935.71	14200.3	13749.6	7535.52	8161.14	9301.23	8972.57	18438.2	11547.4	13660.3	0.847997	0.650765	0.659925	0.669027	0.124328	0.545968	1	1	1	1	1	1
ZGAL_1042	Sialidase, family GH33	13378.7	5492.77	9110	3840.11	1286.79	1871.14	8467.98	4345.58	9293.3	2881.58	5374	3837.32	6215.16	4635.35	2238.13	1507.35	1356.11	1428.04	4744.15	2283.04	3132.85	-0.251539	0.871844	1.20789	-0.785875	-1.51457	0.111031	1	1	1	1	1	1
ZGAL_1043	N-acetylneuraminate lyase	32792.1	17930.1	27960.7	25120	23190.4	21839.6	17324.4	11192.1	15834.7	4769.37	4791.74	5322.53	24954	16467.2	20302.7	13939	18030.7	19024	16113.3	11066.9	13167.7	1.43829	1.57531	2.40327	2.23573	1.77821	2.05311	0.171318	0.053881	9.8e-05	0.000232	0.008733	0.001041
ZGAL_1044	N-acetyl-D-glucosamine 2-epimerase	2159.81	1766.95	2942.18	1873.92	3208.64	2560.43	2290.96	2255.56	2740.19	2691.1	2600.72	1755.21	3178.09	3488.97	3523.91	2504.99	4048.23	5234.52	3736.59	3052.17	2233.19	0.356144	0.0426443	-0.0439433	0.111031	0.739848	0.536053	1	1	1	1	1	1
ZGAL_1045	Conserved hypothetical protein	1164.14	1218.38	1836.65	2452.82	3450.36	3100.71	2011.82	2433.24	1428.5	1559.01	1593.8	1780.31	1339.46	1419.29	3014.91	3373.34	2231.72	1953.67	1460.7	2056.95	1276.95	-0.0439433	0.250962	-0.217591	0.871844	0.613532	0.226509	1	1	1	1	1	1
ZGAL_1046	Enoyl-CoA hydratase	3197.33	2617.99	2410.73	3254.56	4598.37	5248.67	4987.39	4452.59	6127.74	3024.87	4864.99	3581.07	3274.87	2948.3	4077.89	5732.98	5232.35	4203.61	4372.18	3759.99	4700.75	0.163499	0.443607	-0.473931	0.189034	0.400538	-0.152003	1	1	1	1	1	1
ZGAL_1047	Formyl-coenzyme A transferase	10011.2	4913.98	10039.8	5282.72	3466.32	4641.06	8208.27	5880.46	9327.43	4673.2	7183.98	3489.96	8359.32	7262.1	3103.86	4072.06	3702.27	4413.25	9117.3	4987.06	7870.01	0.516015	0.613532	0.704872	-0.200913	-0.340075	0.286881	1	1	1	1	1	1
ZGAL_1048	3-Oxoacyl-[acyl-carrier-protein] reductase	10048.1	4975.38	11188.6	5547.49	3101.34	5567.52	6575.22	4939.26	6497.55	5765.77	6689.46	3763.16	9581.03	7470.2	4976.78	7312.54	4862.08	5535.5	7714.01	6407.17	6493.11	0.344828	0.15056	0.695994	-0.184425	0.124328	0.443607	1	1	1	1	1	1
ZGAL_105	Conserved hypothetical lipoprotein	5327.42	9203.6	7804.07	4785.88	5474.82	5071.01	14137.3	12173.3	15925.5	12823.2	17913.6	14866.1	5893.36	8981.65	4739.64	5379.37	3317	3583.61	10511.5	8421.61	13712.8	-0.473931	-0.104697	-1.02915	-1.55639	-1.88897	-1.21759	1	1	1	0.230986	0.01456	1
ZGAL_1050	Putative protein	1460.02	1177.72	1401.62	947.511	885.422	839.248	963.533	676.929	1435.26	1067.09	1583.2	872.953	1113.27	902.339	717.672	657.132	712.19	766.919	1387.85	837.427	1039.77	-0.104697	-0.200913	0.201634	-0.395929	-0.713119	-0.358454	1	1	1	1	1	1
ZGAL_1051	SusD/RagB family lipoprotein	15220.8	9053.88	14165.8	8818.27	4814.26	2204.47	18897.4	9269.26	14994.8	4576.43	7415.97	4769.3	8223.95	5065.13	3462.31	3303.34	2941.36	5570.54	12668.6	4467.27	6937.41	0.526069	1.36737	1.19535	-0.0892673	-0.514573	0	1	1	1	1	1	1
ZGAL_1052	TonB-dependent Receptor	15746	10556.6	13723.4	13726.4	8515.79	6181.55	12494.9	7990.45	12265.4	5486.23	8346.74	5631.5	7924.87	7692.49	5890.99	3897.53	5859.51	3474.54	7869.13	6604.8	6290.1	0.0976108	0.748461	1.04264	0.545968	-0.556393	0.15056	1	1	1	1	1	1
ZGAL_1053	GntR-type transcriptional regulator	12936.8	17114.8	15543.3	2519.98	4038.89	3081.57	4787.36	3869.02	3272.67	7228.36	9788.31	8897.69	10130.8	5166.61	4011.39	2699.19	2841.09	2044.74	3182.32	2322.58	2218.46	-1.73697	-1.12029	0.815575	-1.4344	-1.78588	-0.415037	0.13223	1	1	1	0.112593	1
ZGAL_1054	N-sulfoglucosamine sulfohydrolase, family S1-8	5238.99	4702.49	4939.62	3046.18	6782.44	5392.14	8161.38	6266.17	6847.85	3052.86	3201.15	2839.81	5705.18	7905.82	6708.04	6116.48	3710.65	5484.21	7767.58	4639.7	4049.26	0.85599	1.22651	0.713696	0.739848	0.748461	1.15704	1	1	1	1	1	1
ZGAL_1055	(Trans)glycosidase superfamily protein	5955.97	6421.03	5376.75	3504.67	2614.3	2632.83	7945.22	4724.13	9226.55	2719.01	4347	3347.39	4914.77	7054.86	2362.45	5137.47	2544.29	1835.91	5070.93	2634.86	4395.72	0.214125	1.07039	0.765535	-0.251539	-0.136062	0.464668	1	1	1	1	1	1
ZGAL_1056	SusD/RagB family lipoprotein	4129.33	4730.42	4374.84	4567.24	3410.26	4509.97	8318.82	6343.91	7579.81	4993.52	4876.17	4515.17	4819.61	6822.68	4985.76	4278.55	4326.87	5857.21	6246.89	4904.55	5153.59	0.176323	0.632268	-0.120294	-0.200913	0.0143553	0.214125	1	1	1	1	1	1
ZGAL_1057	TonB-dependent Transducer	1242.49	1620.16	1345.55	1628.18	2245.21	2501.94	2254.57	2536.1	3035.51	1274.48	1402.91	1167.8	1584.91	2444.52	1338.28	1637.17	1035.01	1137.36	2177.2	1412.98	1536.67	0.411426	1.02857	0.124328	0.731183	-0.0144996	0.485427	1	1	1	1	1	1
ZGAL_1058	Anti-sigma factor	4385.08	2816.14	3801.95	2832.97	1940.71	1344.39	3651.79	2949.22	5106.95	2719.55	3575.53	2375.49	5874.93	5467.76	3064.29	1976.41	2054.49	2744.28	5020.7	2279.69	3178.37	0.275007	0.432959	0.344828	-0.494109	-0.358454	0.731183	1	1	1	1	1	1
ZGAL_1059	RNA polymerase ECF-type sigma factor	2236.1	2995.52	2035.83	2208.29	1656.97	1560.88	2573.69	1684.28	2372.88	2662.65	3102.13	3065.89	3477.65	2417.85	1700.69	1889.64	2474.23	1927.18	2610.81	3111.29	3356.2	0.0426443	-0.415037	-0.286304	-0.713119	-0.494109	-0.217591	1	1	1	1	1	1
ZGAL_106	SAM-dependent methyltransferase	7391.19	5541.81	8407.67	3684.7	3973.37	5434.82	3251.92	2478.2	2779.31	3837.9	4471.99	4642.31	5810.09	6182.84	8755.62	8657.05	9801.92	10227.5	10051.1	10915.2	10138.1	1.26303	-0.599462	0.722466	0.0143553	1.14405	0.678072	0.123103	1	1	1	0.435901	1
ZGAL_1060	Pseudogene	3424.18	3005.64	3057.12	2297.49	6201.28	3435.23	3383.3	3233.64	3134.4	3486.3	4181.24	4610.8	3393.81	3459.52	3624.67	3757.53	3849.3	4076.71	4838.66	4809.16	3915.96	0.137504	-0.340075	-0.37707	-0.0439433	-0.0740006	-0.234465	1	1	1	1	1	1
ZGAL_1062	Thiol-disulfide oxidoreductase	1187.32	750.456	902.163	788.264	986.363	1095.94	919.135	1164.45	873.021	853.805	890.825	923.243	1129.66	936.566	1062.88	875.765	819.336	1096.11	836.109	898.261	748.63	-0.104697	0.15056	0.0840643	0.111031	0.0703893	0.226509	1	1	1	1	1	1
ZGAL_1063	Peroxiredoxin	1100.77	916.389	1124.88	1650.82	1064.58	1935.8	1519.82	1489.9	827.819	1246.12	937.69	1183.22	1230.2	1101.27	2445.59	2592.74	2292.33	2212.83	1403.23	1466.5	1217.86	0.275007	0.189034	-0.104697	0.464668	1.07724	0.505891	1	1	1	1	1	1
ZGAL_1064	Conserved hypothetical protein	2574.43	3783.65	2477.26	4368.19	4568.03	4224.4	2749.58	3654.43	3500.07	4367.56	3913.82	4092.87	2793.17	3404.67	2750.89	6640.3	4148.69	5334.8	3357.1	4770.82	4228.47	0	-0.321928	-0.494109	0.0840643	0.378512	-0.473931	1	1	1	1	1	1
ZGAL_1065	Cold shock protein	1148	1345.36	1949.48	3608.18	3804.28	3897.58	2459.02	2087.24	1419.7	1740	1433.23	1223.76	1605.1	1802.66	2920.13	3313.36	2616.38	3838.77	2275.8	2854.84	1920.04	0.678072	0.443607	0.0143553	1.36177	1.15056	0.526069	1	1	1	1	1	1
ZGAL_1066	DEAD/DEAH RNA helicase	19429.9	1825.96	38443.1	2137.52	5722.66	3928.21	1711.64	2328.49	1576.05	1525.09	1619.45	1546.59	38752.2	31850.4	29462	6306.47	4032.07	4013.25	1751.97	2135.4	1992.68	0.321928	0.263034	3.67016	1.32769	1.61353	4.41481	1	1	1	1	1	0.063663
ZGAL_1067	Linoleoyl-CoA desaturase	34350.4	3191.44	37799	4060.5	6363.88	6824.34	2488.1	2375.53	1907.11	2331.57	1742.17	2089.84	34918.1	32278	30098.3	8546.82	4575.71	6516.27	2403.52	3406.8	2254.72	0.389567	0.137504	3.61117	1.48543	1.67356	3.98094	1	1	1	1	1	0.040516
ZGAL_1069	Hypothetical membrane protein	2425.69	1352.68	2163.17	3670.62	1952.54	2303.34	1021.53	2165.32	1751.4	1667.44	1238.61	1440.77	1294.57	1965.33	1305.59	3847.34	2245.28	1793.54	1223.59	1682.87	2111.67	0.201634	0.189034	0.454176	0.863938	0.85599	0.0703893	1	1	1	1	1	1
ZGAL_107	Hypothetical membrane protein	3023.11	3503.07	2574.83	2690.18	1769.75	1950.3	1183.03	1929.53	2907.16	3183.45	4730.59	6251.85	2255.96	2669.25	1484.77	1567.53	2257.38	2600.49	2442.38	1704.46	1969.11	-1.21759	-1.25154	-0.643856	-1.152	-1.152	-1.152	1	1	1	1	1	1
ZGAL_1070	Serine peptidase, family S12	1886.36	1833.2	2265.92	3487.4	5249.7	4393.27	1817.46	2315.09	2187.28	2887.07	2693.32	2423.31	2062.48	2762.61	1848.39	6650.98	3636	3414.74	3196.61	4101.11	3159.92	0.389567	-0.340075	-0.415037	0.713696	0.773996	-0.268817	1	1	1	1	1	1
ZGAL_1071	Ribonuclease BN family protein	18356.4	10816.7	19092.6	22568.2	23003.6	29647.4	14766.6	19381.7	16838.1	13739.5	11009.9	12606.5	18194.6	19810.8	21936.8	23217.3	21172.3	23319.3	19784.8	23917.2	26802.8	0.918386	0.443607	0.367371	1.0072	0.85599	0.678072	1	1	1	1	1	1
ZGAL_1072	Short-chain dehydrogenase/reductase	36527.3	36706.2	43459.2	40721.3	36903.6	39114.5	38165.7	43584.7	40989.3	52458.3	47246.7	41200.8	44238	45280.2	40312	19697.3	20273.8	22422.3	44729.8	46625.5	49738.4	0	-0.200913	-0.268817	-0.268817	-1.18442	-0.120294	1	1	1	1	0.003965	1
ZGAL_1073	Conserved hypothetical protein	26188.4	20436.3	31341.4	32865.5	31282	28393.6	31865.9	36899.8	34501.2	44025.8	43736.5	35653.9	32721	35602.3	30191.1	7759.44	10140.2	13887.8	37545.3	38013.6	43617.2	-0.0439433	-0.251539	-0.666576	-0.415037	-1.94342	-0.321928	1	1	1	1	0.000133	1
ZGAL_1074	Conserved hypothetical membrane protein	17938.2	8444.11	19809.5	13310.3	9871.87	11815.4	18756.8	18869.1	19884.5	25789.5	23829.6	20887.5	20731.4	21754.9	14032.1	5635.89	4636.68	4936.85	25985.7	26333.4	33864.4	0.286881	-0.286304	-0.599462	-1	-2.18442	-0.321928	1	1	1	1	0.001208	1
ZGAL_1075	Possible Sigma-54 modulation protein	44097.2	29170.2	41614.3	46777.3	47041.4	43477.1	38198.2	41681.9	37027	37221.3	27109.8	29104.8	39453.6	38796.1	42823.5	32861.1	34093.7	38548.1	34719.6	39108.9	39827.7	0.286881	0.321928	0.298658	0.555816	0.176323	0.378512	1	1	1	1	1	1
ZGAL_1076	Putative protein	33922.7	15130.6	38209.4	41358.8	42477.6	34834.2	32005	33562.7	31286.3	30343.3	28899.8	25257.5	32177.1	32892.9	29090.6	9629.26	13043.5	6398.11	26468.8	27582.9	31266.4	0.0143553	0.201634	0.0426443	0.485427	-1.55639	0.15056	1	1	1	1	0.351216	1
ZGAL_1077	Citrate transporter family protein	9940.07	2752.34	17607.7	7075.3	7233.38	2899.56	10686.5	8059.04	10520	5837.44	4055.15	4019.53	16413.9	15933.5	9671	2876.35	3199.93	2872.72	9354.19	9536.75	14657.9	1.26903	1.07039	1.12433	0.31034	-0.643856	1.59455	1	1	1	1	1	1
ZGAL_1078	Small-conductance mechanosensitive channel	22349.6	6105.96	31619.9	5911.02	4636.43	4487.24	19116.6	20469.1	18283	27753.8	25308.6	26596.2	24172.4	23253.8	11422.1	3597.67	2809.44	3704.04	20866.3	23379.4	31523.6	-0.0740006	-0.454032	-0.415037	-2.39593	-2.94342	-0.434403	1	1	1	0.252061	0.014048	1
ZGAL_1079	Conserved hypothetical membrane protein	16746.1	5333.57	23480.7	5877.84	8303.31	5627.54	11795.9	14254.1	15074.8	5867.66	9934.4	9402.51	14094.4	16332.3	11203.8	3533.71	3249.25	3229.11	10180.5	7588.37	13976.6	0.333424	0.704872	0.85599	-0.340075	-1.32193	0.722466	1	1	1	1	1	1
ZGAL_108	Conserved hypothetical lipoprotein	3061.38	34890.9	1989.43	9710.99	2569.57	2841.14	17800.7	20623.9	17434.7	52625.3	46313	51557.1	2161.57	4113.59	1521.82	2208.46	4310.6	3368.34	19737	15597	19486.8	-1.47393	-1.4344	-1.88897	-3.32193	-3.8365	-4.32193	1	1	1	1	0.516265	0.146785
ZGAL_1080	Putative membrane protein	39213.5	23132.4	41457.7	46390.4	49465.6	46227.5	37802.8	40838.2	34764.7	19588.3	18378.5	20778.2	35032.6	26116.1	27603.7	18957.6	19434.1	10287.5	33232.4	36758.7	36458.8	0.85599	0.948601	0.823749	1.27501	-0.268817	0.594549	1	1	1	0.756712	1	1
ZGAL_1082	DNA topoisomerase 1B	32326.9	17143.7	32957.4	15368.3	13557.8	13241.9	16816	21420.9	16688.9	32718.1	33605.6	29888.4	30045.8	31972.4	30768	9423.31	7874.3	6478.14	29766.2	29513	35687.7	-0.0144996	-0.810966	-0.217591	-1.18442	-2	-0.0588937	1	1	1	0.645254	0.000338	1
ZGAL_1083	Conserved hypothetical protein	43586.5	39261.2	48203.3	50367.1	50690.7	50156.5	48971.3	51030.7	49897.3	47134.1	33900.6	36631.5	50154.8	44083.4	38870.4	32933	33567.3	20604.8	48594	48919.5	51848.2	0.344828	0.344828	0.15056	0.367371	-0.434403	0.176323	1	1	1	1	1	1
ZGAL_1084	Conserved hypothetical protein	29848.1	19682.7	38217.1	30355.9	25173.6	24264.8	24767.5	26035.2	26953.1	34653.4	22519.8	21393.2	35217.4	35516.5	39155.5	13421.9	11720.6	9337.58	19796.9	22430.2	31893.7	-0.0892673	-0.0144996	0.163499	0.0285692	-1.18442	0.485427	1	1	1	1	1	1
ZGAL_1085	Putative membrane protein	36575.1	33811.4	41224.6	51855.2	53055.6	52085.3	46150.7	52085.3	49973.6	42232.4	37566.3	31964.5	42871.5	35823.9	42400.5	40982.5	40659.1	29100.2	45229	49237.6	49443.7	0.367371	0.411426	0	0.485427	-0.0144996	0.111031	1	1	1	1	1	1
ZGAL_1086	Conserved hypothetical protein	42189	36333.9	45457.6	52638.2	54192.6	52957.8	50519.9	50603.6	48611.8	42498	38092.8	36408	42994.4	37695.8	41529.3	41180.6	43656.5	30148.6	45467.9	48554.4	49294.5	0.286881	0.356144	0.0840643	0.454176	-0.0291463	0.0565835	1	1	1	1	1	1
ZGAL_1087	Two-component system - Response regulator, effector domain	4451.96	6479.44	7058.62	5573.28	3972.62	2115.39	4929.59	4000.7	6278.64	3337.55	5770.66	4903.11	3291.48	3554.77	1940.26	1504.16	1962.67	1222.84	3606.29	2980.04	4311.44	-0.358454	0.124328	0.356144	-0.268817	-1.59946	-0.666576	1	1	1	1	1	1
ZGAL_1088	Two-component system - Response regulator, receiver domain	5103.76	4110.76	5822.73	3395.56	3840.13	3064.19	4215.56	2917.66	3015.78	4752.4	5492.46	4478.49	6575.79	5061.75	4957.07	2935.52	3268.11	4321.2	5361.06	4514.22	5362.97	0.0426443	-0.535332	0.0285692	-0.514573	-0.494109	0.176323	1	1	1	1	1	1
ZGAL_1089	Two-component system - Sensor histidine kinase	10321	5918.61	16822.9	9030.67	10819.1	10631.3	8530.75	12409.1	8759.64	13851.7	12043.7	12682.5	14999	14929.6	18603.8	14473	11880.3	21363.9	18341	21403.1	22198.4	0.687061	-0.37707	-0.217591	-0.340075	0.31034	0.333424	1	1	1	1	1	1
ZGAL_109	Di-heme cytochrome c peroxidase	9553.8	38634.1	6826.87	16526.4	15240.3	19525.5	14636.6	20638	14839.9	51957.8	50302	49014.4	7763.45	9351.98	8992.55	13361.3	13614.9	16052.2	17768	18816.2	17673.5	-1.47393	-1.59946	-1.47393	-1.55639	-1.8365	-2.55639	1	1	1	1	1	0.068831
ZGAL_1091	AraC-type transcriptional regulator	53990.3	53606.2	54428.8	55260.9	55417.4	55453.7	52208.1	54036.1	52366.1	53335	52062.5	51899.4	55516.2	53715.8	53192.6	53515.7	54051.5	53767.2	54575	54099.9	53941.4	0.0426443	0.0143553	0.0426443	0.0840643	0.0426443	0.0426443	1	1	1	1	1	1
ZGAL_1092	Conserved hypothetical protein	50171.8	35185	50157.9	42295.6	42607.1	39717.3	36521.1	38560.1	33027.5	29059.4	22405	26348.6	45182	48190.8	44649.4	25012.5	28560.8	15894.2	39449.2	41247.4	42280.8	0.659925	0.475085	0.799087	0.678072	-0.168123	0.823749	1	1	1	1	1	1
ZGAL_1094	DNA protection during starvation protein	54948.4	51226.4	53545.4	55032.7	55195.5	54423.2	55021.8	55816.8	54980.9	54094.4	50059.5	53425.2	54483.6	52519.1	53185.4	51656.5	50202.3	51776.2	54899.9	55216.6	54986.8	0.0703893	0.0703893	0.0143553	0.0565835	-0.0439433	0.0285692	1	1	1	1	1	1
ZGAL_1095	Expression activator-related protein	26976.9	19877.2	28379.4	18591.4	22179.6	11375.3	22836.8	23154.4	22382.5	6343.21	7677.78	10137.4	23496.7	19170.5	17332.1	9471.48	15039.1	4988.11	14775.9	13337.5	12182.7	0.739848	1.5008	1.63691	1.11103	0.286881	1.31034	1	1	0.981913	1	1	1
ZGAL_1097	Bacterial surface antigen	5928.75	2814.41	7455.65	3709.9	8000.48	8915.48	6381.82	8478.19	7568.6	7286.74	4936.36	5704.03	4717.87	6947.17	8183.73	10130.9	8305.85	9004.17	7566.45	6355.52	6367.09	0.176323	0.321928	-0.152003	0.201634	0.613532	0.15056	1	1	1	1	1	1
ZGAL_1098	Conserved hypothetical periplasmic protein	8386.19	8230.96	9971.44	11522.5	16263.3	14608	21270.8	22335.7	21496.2	13787.3	11961.6	12491.4	14252	19281.2	16381.9	11519.4	12950.6	13205.4	21185.7	19478.9	21154.9	0.695994	0.765535	-0.514573	0.15056	-0.0144996	0.389567	1	1	1	1	1	1
ZGAL_1099	Alpha/beta hydrolase-fold protein	31833.6	10056	37543.2	40391.3	41814.4	35832.2	33519.4	33306.2	28965.8	32779.1	30066	25051.4	32172	35709.9	25270.9	12499.7	11526.7	7754.85	40501.6	37840.6	40088.7	0.432959	0.124328	-0.152003	0.422233	-1.47393	0.0840643	1	1	1	1	1	1
ZGAL_11	Conserved hypothetical membrane protein	5034.81	15225.5	6671.48	8292.32	5020.5	8837.95	10776.9	11147.7	9116.67	9074.28	9169.91	11090.9	6696.35	5192.03	5091.04	6241.58	6146.58	4425.34	4873.75	6293.87	4973.04	-0.862496	0.0840643	-0.120294	-0.395929	-0.810966	-0.785875	1	1	1	1	1	1
ZGAL_110	Conserved hypothetical periplasmic protein	2144.02	17001.7	2026.05	3474.32	3437.71	4229.08	8758.43	15321.4	9354.15	40490.6	33674.9	30944	2135.19	2277.93	3375.41	6099.93	4402.67	5945.34	4450.83	3839.91	6008.99	-2.8365	-1.64386	-2.32193	-3.18442	-2.64386	-3.8365	0.564722	1	0.291083	0.137594	1	0.016503
ZGAL_1100	Putative protein	29954	13456	35126.2	42074.8	43310.1	38939.5	30612.5	34908.7	32002	35006.2	32929.6	26967.5	31145.3	31956.6	27423.5	11049.7	15659.3	10475.8	36420.2	34395.4	37942.1	0.201634	0.0426443	-0.268817	0.389567	-1.35845	-0.0740006	1	1	1	1	0.974975	1
ZGAL_1101	Peroxiredoxin	31999.9	19895.8	36746.7	42038.9	42727.7	41783.9	33972	38202.9	32663.1	39235.6	34372.3	38172.4	36680.4	34245.8	38624.9	23642.7	28113.6	31274.1	36429.1	39760.6	39998.5	0.0565835	-0.0892673	-0.340075	0.176323	-0.434403	-0.0291463	1	1	1	1	1	1
ZGAL_1102	Glucose 1-dehydrogenase	31333.2	29562.1	36769.9	44749.5	44534.6	42464.9	34056.9	36129.1	35300.9	33492.6	36495.7	32800.1	37197.8	36817.8	37970.4	11583.3	10679.9	10100.2	42841.3	43514.9	46822.1	0.378512	0.0426443	-0.0740006	0.356144	-1.68966	0.124328	1	1	1	1	5e-06	1
ZGAL_1103	Short-chain dehydrogenase/reductase SDR	35834.5	27484.2	41665.6	42733.3	38227.8	43028.2	34421.1	40331.9	40736.4	46859	43032.8	36863.1	39540.1	44458.7	40629.6	8316.17	9964.1	12895.6	43170	43675.1	47713.5	0.0840643	-0.136062	-0.268817	-0.0291463	-2	-0.0291463	1	1	1	1	2.3e-05	1
ZGAL_1104	Hypothetical protein	22209.1	12404.8	30927.2	37693	31522.2	30438.3	30007.9	35307.8	32093.2	40753.1	37002.7	38193	25086.6	25101.9	19475.6	5415.54	5535.56	5774.68	30325.7	31458.1	35820	-0.251539	-0.251539	-0.810966	-0.217591	-2.8365	-0.736966	1	1	1	1	6e-06	1
ZGAL_1105	Conserved hypothetical protein	17820.4	9509.76	25938.4	34900.4	32113	28135.5	28495.4	36813.7	29557.5	28565.4	26151.2	28333.4	20334.6	14917.9	19935.2	15250.7	12791.6	8636.11	24005.6	29060.2	29672.1	0	0.189034	-0.643856	0.201634	-1.18442	-0.599462	1	1	1	1	1	1
ZGAL_1106	Exopolysaccharide production protein	6006.34	5957.66	10264.4	3483	3129.73	5206.09	2549.11	4197.02	3034.16	9362.9	9574.13	10198.7	7394.29	10781.6	7545.6	5798.61	4698.31	6441.11	3538.84	4782.07	3700.89	-1.2863	-1.55639	-0.395929	-1.2863	-0.785875	-0.184425	1	0.104605	1	1	1	1
ZGAL_1107	Putative protein	918.524	1117.86	1180.86	1039.46	1041.94	1245.69	683.974	1045.14	837.254	3502.09	6223.49	3885.92	1507.45	1407.44	1145.77	2318.25	1102.94	1234.61	1185.1	1195.29	1080.93	-2	-2.39593	-2.05889	-2.05889	-1.55639	-1.73697	0.010752	0.000441	0.004683	0.006829	0.166513	0.060171
ZGAL_1108	Tyrosine-protein kinase	4207	5757.01	6970.39	4459.59	3876.22	5426.47	3492.75	3393.07	3352.71	22792.8	29593.7	24738.9	7398.85	5842.48	4482.85	5612.43	5192.5	3601.57	2935.25	3922.1	3919.39	-2.8365	-2.94342	-2.18442	-2.47393	-2.39593	-2.12029	4e-06	3e-06	0.00024	3.4e-05	4.9e-05	0.000391
ZGAL_1109	O-antigen transporter	4798.42	3673.97	5806.2	5537.99	9016.92	13199.7	4006.25	6321.7	3163.69	9922.34	10017.2	13568.2	4554.01	6072.91	9814.77	8319.11	7295.1	10515.1	3943.33	4303.27	4564.86	-1.39593	-1.32193	-1.21759	-0.268817	-0.358454	-0.713119	1	1	1	1	1	1
ZGAL_111	Conserved hypothetical periplasmic protein	18961.4	19085.1	19614.2	13440.9	11101.8	11266.2	4889.76	5950.69	4382.94	13572.1	21321.8	16606.7	11971.1	14403.6	12720.6	10408.7	13648.2	17848.6	9883.49	8877.94	11789.5	-0.761213	-1.73697	0.163499	-0.514573	-0.304006	-0.395929	1	0.001802	1	1	1	1
ZGAL_1110	Conserved hypothetical membrane protein	3084.77	2354.85	3512.45	1925.23	2874.66	4728.91	1602.02	2299.42	1449.44	3427.97	3832.15	3729.54	3216.2	3099.29	4958.45	3549.36	4576.6	7306.11	2235.68	2810.61	1994.48	-0.643856	-1.02915	-0.304006	-0.200913	0.485427	0.0426443	1	1	1	1	1	1
ZGAL_1111	O-acetyltransferase	3092.46	3481.93	3557.1	1993.42	4386.37	4787.47	3997.84	4699.88	3469.11	3451.93	2909.69	4077.56	2045.99	2326.13	4315.29	3582.66	4001.05	5052.47	2729.3	4001.13	2848.04	-0.120294	0.226509	-0.0439433	0.0976108	0.275007	-0.268817	1	1	1	1	1	1
ZGAL_1112	Acetyltransferase	1065.1	1420.16	1153.36	2885.17	1687.53	1215.25	785.166	1065.82	970.284	908.735	1622.52	1472.74	939.562	862.626	975.687	1152.94	1136.44	900.957	872.236	828.553	1028.04	-0.556393	-0.514573	-0.136062	0.536053	-0.321928	-0.535332	1	1	1	1	1	1
ZGAL_1113	Mannosyltransferase, family GT4	1666.81	1444.04	1512.37	1994.8	3001.62	3468.3	1508.34	1306.54	1267.7	2585.32	3787.13	2926.18	1766.54	1515.66	1787.29	2147.42	3596.78	3577.01	2322.1	2319.13	2910.34	-0.304006	-1.18442	-1	-0.136062	0	-0.862496	1	1	1	1	1	1
ZGAL_1114	Glycosyltransferase, family GT4	4893.34	6298.01	4674.43	4447.78	8853.86	8157.49	5907.47	5179.44	4657.97	23888.8	28617.1	29223.3	6024.12	5424.19	6702.51	10455.8	6051.71	8492.56	5607.58	5641.18	5811.57	-2.25154	-2.39593	-2.39593	-1.94342	-1.68966	-2.18442	0.000282	0.00012	0.000125	0.002039	0.014627	0.000515
ZGAL_1115	Coenzyme A ligase	4538.7	4863.17	5307.18	4759.17	5391.84	7560.84	4144.82	3299.3	3771.12	8953.28	8644.84	9291.69	6396.28	5732.03	5917.89	4818.98	6945.46	6458.28	6614.03	6982.52	4550.91	-0.577767	-1.25154	-0.862496	-0.599462	-0.556393	-0.577767	1	0.117134	1	1	1	1
ZGAL_1116	Conserved hypothetical protein	7518.91	5037.05	11891.4	5220.47	8111.82	6123.74	5036.66	6064.05	4287.53	14286	12401.8	12724.4	8041.23	7563.43	7771.18	10876	7704.04	5967.71	9483.69	7558.01	5707.13	-0.785875	-1.35845	-0.68966	-1.02915	-0.68966	-0.761213	1	1	1	1	1	1
ZGAL_1117	Glycosyltransferase, family 2	24219.8	9678.06	30810.6	7466.88	3589.08	6733.22	10238.2	8942.85	11806.9	22875.4	21926.3	19573.8	18231.8	16999.8	10888	7108.71	10075.7	8196.48	15016.9	12478.8	12165.4	-0.68966	-1.05889	0.0143553	-1.8365	-1.35845	-0.473931	1	1	1	0.442319	1	1
ZGAL_1118	Colanic acid biosynthesis acetyltransferase	24792.9	14380.6	28943.9	17871.2	20150.2	21254.3	13756.6	16845.1	15252.8	24983.3	23645.1	25024	28241	28481.4	36827.7	39118.5	34156.6	43995.6	25033.7	24340.2	21522.9	-0.0588937	-0.68966	-0.120294	-0.321928	0.669027	0.344828	1	1	1	1	1	1
ZGAL_1119	Glycosyltransferase, family GT4	2979.13	2967.98	3758.55	1175.65	988.006	1284.74	1544.18	1418.57	3440.83	4355.88	7433.74	4151.96	3029.41	3599.46	1476.58	1176.16	1189.69	790.282	1801.49	1791.07	1879.37	-1.55639	-1.32193	-0.713119	-2.18442	-2.32193	-0.971431	1	1	1	0.080252	0.033179	1
ZGAL_112	Serine peptidase, family S9	39540.4	32616.6	31069.1	26884.5	19618.6	15843.6	12515.2	9453.66	9765.15	24808.5	21220.4	27423.5	32139.4	26318.6	26964.6	19798	19121.4	30622.3	25353.3	25008.7	25939.3	0.0565835	-1.21759	0.495695	-0.234465	-0.0740006	0.214125	1	0.437812	1	1	1	1
ZGAL_1120	Mannosyltransferase, family GT4	11257.8	5402.63	10913	2539.59	1489.37	1618.94	2740.88	3095.34	4161.21	4186.45	6921.77	5665.72	7968.1	6910.28	4451.55	2617.74	2708.96	3013.54	2919.28	2450.64	3236.59	-0.971431	-0.736966	0.713696	-1.55639	-1	0.201634	1	1	1	0.815413	1	1
ZGAL_1121	Beta-helix fold protein	1376.17	3170.07	1405.09	1899.38	2401.89	1899.06	1014.29	2028.92	1721.96	2415.66	4786.09	2772.77	1707.99	1841.8	1340.5	1309.65	1324.1	2119.05	1146.14	1214.2	1435.27	-1.39593	-1.05889	-0.736966	-0.68966	-1.05889	-1.02915	1	1	1	1	1	1
ZGAL_1122	Conserved hypothetical periplasmic protein	8698.44	7007.36	8563.39	15402.9	12901.6	17522	6923.42	8990.57	8220.5	7301.71	7897.31	6596.58	9087.69	9854.34	13533.7	17786.1	14519.2	16390	6882.79	8262.31	8505	0.124328	0.15056	0.15056	1.07039	1.15704	0.575312	1	1	1	0.38956	0.132015	1
ZGAL_1123	Hypothetical protein	8599.8	8056.28	8188.07	17224.6	14977.2	21630.7	7395.09	8787.9	10493.4	8806.41	4682.24	5133.62	13353	14815.9	12707.7	22337.8	20287.3	23788	12254.9	15372.2	12988.3	1.12433	0.516015	0.411426	1.53107	1.83592	1.1375	0.65139	1	1	0.013768	0.00088	0.569823
ZGAL_1124	Conserved hypothetical periplasmic protein	2380.02	7698.41	3272.63	2099.14	3862.5	4003.28	16616.2	11651.9	16543.7	3674.4	3723.76	3602.19	4607.4	3665.55	3766.04	5499.61	4125.67	4465.81	7695.4	8421.51	11783.2	1.34483	2.02503	0.275007	-0.136062	0.356144	0.124328	1	0.169641	1	1	1	1
ZGAL_1125	Methylmalonyl-CoA mutase small subunit	9549.95	20213.1	12516.6	14000.6	15420.7	18875.3	16431.8	19647.3	24650.4	21621.2	26678.6	20775.1	12694	11262.6	16556.1	10620.3	11924.9	25498.6	20930.2	20035.2	25592.4	-0.0588937	-0.184425	-0.713119	-0.514573	-0.514573	-0.761213	1	1	1	1	1	1
ZGAL_1126	Methylmalonyl-CoA mutase large subunit	10870.7	11146.9	11692.6	18352.8	19480.8	19963.1	15176.7	17049	15906.8	24195	18892.8	28798	11342.1	15896.1	14710.5	14466.8	15581.2	16968	21822.5	22121.7	22616.6	-0.104697	-0.577767	-1.08927	-0.321928	-0.621488	-0.785875	1	1	0.099377	1	1	1
ZGAL_1127	Two-component system - Sensor histidine kinase	29576	27653.8	29734.7	22045.3	10081	15674.7	14669.3	13350.4	14601.5	7492.38	7145.44	7625.3	32963.9	29216.6	28963.8	20859.6	19625.5	14699.9	21140.2	18225	22481.6	1.47508	0.933573	1.96717	1.10434	1.31034	2.0321	0.038201	1	0.000504	1	0.20869	0.000299
ZGAL_1128	Two-component system - Response regulator	32189.7	31733.1	30568.2	29714.1	21652.1	27368.4	20816.8	23789.1	17616.6	26986.6	25591.5	26665.3	34008.3	28089.8	28057.5	16405.4	16924.2	15131.7	26721.8	30487.7	32296.5	0.176323	-0.340075	0.250962	-0.0144996	-0.713119	0.189034	1	1	1	1	1	1
ZGAL_113	Conserved hypothetical membrane protein	28999.4	33493.6	24514.7	36886.1	35117.1	31157.8	34813.8	34485	34000.3	38639.4	40572.4	39323.5	36171.5	19182.5	14153.3	26559.8	34446	17164.3	28549.9	28254.5	28052.5	-0.473931	-0.200913	-0.454032	-0.200913	-0.599462	-0.761213	1	1	1	1	1	1
ZGAL_1130	Hypothetical protein	8819.4	4345.12	6022.46	7700.48	8274.34	8937.77	4855.2	5643.64	4444.72	4965.25	2931.05	4263.98	6625.7	4496.72	7832.32	12088.8	11451	12837.3	5434.2	8670.86	4692.54	0.632268	0.298658	0.659925	1.03562	1.58015	0.641546	1	1	1	1	0.271656	1
ZGAL_1131	Conserved hypothetical membrane protein	5898.18	4102.28	7804.18	8841.61	12191.6	17313.5	7098.51	7567.34	5956.83	5166.31	3287.23	3784.26	4728.28	6475.2	18515.4	19732.5	19157.1	25575.7	6977.95	6908.89	4797.56	0.613532	0.757023	0.536053	1.64616	2.3978	1.28096	1	1	1	1	0.096466	1
ZGAL_1132	Conserved hypothetical protein.	4619.54	2889.33	4190.33	2270.18	3476.66	2978.2	13118.6	12244.9	13180.3	1999.65	1775.55	1476.12	3274.57	3954.77	2503.29	2309.33	2673.55	3141.69	7090.32	5683.2	6087.14	1.84398	2.87578	1.15704	0.731183	0.632268	0.887525	0.001695	1e-06	1	1	1	1
ZGAL_1133	Conserved cytochrome c -containing protein	6696.27	5899.23	7029.29	11512.7	9672.81	13376	15478	12385.4	17268.3	4936.6	2031.37	2521.19	8374	8519.69	5389.95	8082.38	7105.02	6272.16	14429.2	13738.9	13437	2.13093	2.25096	1.04963	1.86394	1.17632	1.23266	0.001399	0.000689	1	0.01029	1	1
ZGAL_1135	Carboxypeptidase, family M20	14190.7	10901.4	12343.8	16825	13898.3	23155.5	11729.3	16392.2	13604.2	18310	20643.5	21666.3	15694.3	18355.4	16821	30911.9	20146.6	24571.8	19981.7	20310.2	17234.9	-0.0740006	-0.535332	-0.68966	-0.168123	0.321928	-0.251539	1	1	1	1	1	1
ZGAL_1136	YceI family protein	7250.42	7166.86	7040.31	6448.23	6992.71	3054.33	9044.55	8395.18	8934.74	7907.28	9901.04	11758.1	6759.02	6079.39	3629.62	3111.57	2702.11	2969.54	6429.53	5283.72	7300.59	-0.643856	-0.168123	-0.454032	-0.836501	-1.73697	-0.836501	1	1	1	1	0.087657	1
ZGAL_1137	Conserved hypothetical membrane protein	10756.3	13259.5	11376.8	25703.8	19582.6	12518.3	12192.2	11981.8	10539.2	8518.57	10019.8	9919.46	8405.79	10922.1	5601.77	5508.95	5876.39	6249.3	13114.4	9369.87	12116	0.286881	0.286881	0.31034	1.02148	-0.68966	-0.184425	1	1	1	1	1	1
ZGAL_1138	Conserved hypothetical periplasmic protein	22400.2	16242.2	22632.3	9022.43	9387.71	6921.26	9111.73	6329.31	7281.04	11427	11226.3	12133.9	17981	20259	14119.2	9718.96	9410.29	10630.1	15788.7	13651.3	11776.1	0.238787	-0.621488	0.815575	-0.454032	-0.217591	0.594549	1	1	1	1	1	1
ZGAL_1139	Conserved hypothetical protein	6019.6	1819.64	4272.68	3243.44	2981.35	2304.68	3678.14	2860.4	2417.68	2039.49	2759.47	2497.53	3293	4668.9	2000.43	2113.4	1436.06	1641.22	4659.13	2513.53	2560.76	0.411426	0.298658	0.731183	0.226509	-0.494109	0.454176	1	1	1	1	1	1
ZGAL_114	Superoxide dismutase [Cu-Zn]	23482	26411.2	31066.8	25786.1	22795.9	23752	23006.7	28525.6	22352.1	47172.6	33717.8	39882.1	28156.7	24369.7	29750.4	11094.2	20944.7	29982	23159.5	29967.3	29502.5	-0.556393	-0.713119	-0.577767	-0.736966	-0.971431	-0.556393	1	1	1	1	1	1
ZGAL_1140	NAD(P)-dependent oxidoreductase	20877.8	16562.4	25271.4	25240	21394.7	18843.7	16492.2	15274.5	18427.5	12315.9	12377.3	11197	18647	27675.5	11494.3	8550.3	10930.1	11086.8	28479.3	19388.1	24868.8	1.02148	0.485427	0.807355	0.863938	-0.234465	0.687061	1	1	1	1	1	1
ZGAL_1141	Outer membrane efflux protein	5420.9	3689.8	3768.26	9255.18	4502.55	4477.09	4093.35	5044.69	5447.13	7365.62	7249.03	8495.51	5665.77	6436.56	8266.96	3347.76	4145.82	10623	7712.05	8332.64	10732.3	0.214125	-0.666576	-0.836501	-0.340075	-0.358454	-0.184425	1	1	1	1	1	1
ZGAL_1142	Multidrug efflux transporter	8840.55	9023.72	8579.19	4582.24	10343.8	7950.13	11515.3	10167.9	12837.6	7021.3	7322.51	7382.13	7515.57	9498.29	9152.71	10731.5	12166.4	7408.52	9433.21	8191.38	13205.2	0.505891	0.669027	0.286881	0.0703893	0.475085	0.263034	1	1	1	1	1	1
ZGAL_1143	Membrane fusion protein	23164.4	11794.1	17281.3	11815.9	9617.42	7639.92	9736.06	7537.41	11328.3	6760.34	7662.23	8045.79	14973.6	16155.2	11141.2	9766.66	9534.09	11868.4	15099.7	10383.2	13016.1	0.773996	0.344828	1.22033	0.367371	0.475085	0.910733	1	1	1	1	1	1
ZGAL_1144	Receptor-like protein kinase	20776.8	38130.2	32376.7	45049.6	41645.5	31950.3	48270.9	47066.3	46699.5	22585.7	22568	21760.3	35645.5	31487.2	32700.9	35255.6	38200	23416.6	49314.3	48057.6	46458.6	1.10434	1.08406	0.443607	0.823749	0.536053	0.575312	1	1	1	1	1	1
ZGAL_1145	ABC transporter, ATPase component	8905.65	8925.69	10835.5	4915.65	4980.12	4452.78	6130.08	5435.23	6347.84	9384.15	12838.7	10881.2	9651.87	15409.4	9575.84	2698.36	2870.66	5726.59	7967.4	6102.17	9732.76	-0.473931	-0.888969	-0.200913	-1.21759	-1.55639	0.0703893	1	1	1	1	0.114474	1
ZGAL_1146	Conserved hypothetical membrane protein	1980.22	2737.42	2060.93	1868.8	2667.97	1817.78	2633.08	2855.53	2161.73	4557.83	6909.89	5713.37	2038.92	3287.88	2503.75	1968.23	1604.74	2362.93	2766.73	1932.63	2543.58	-1.25154	-1.152	-1.35845	-1.4344	-1.51457	-1.12029	1	1	0.415353	0.165092	0.07159	1
ZGAL_1147	FAD dependent oxidoreductase	7159.88	10852	8827.77	6936.63	3829.28	4312.25	9879.14	10046.1	11808.6	11764	14161.3	13764.3	6770.65	10114.5	3813.01	4039.76	5076.22	4222.47	10362.3	5688.71	10181.5	-0.599462	-0.321928	-0.556393	-1.39593	-1.55639	-0.943416	1	1	1	1	1	1
ZGAL_1148	Gliding motility protein	17218.1	33379.8	14486.6	41305.6	38206.1	34066.9	51134	50565.5	52936.2	35031.6	29875.5	33850.2	20760.6	11227.1	10598.4	5839.22	7568.09	4117.32	51937.8	51825.7	53010.9	0.669027	0.650765	-0.599462	0.201634	-2.47393	-1.21759	1	1	1	1	0.000711	1
ZGAL_1149	Gliding motility protein	9194.91	33178.5	9936.23	10405.3	2894.81	4184.32	49894.4	49557.2	51148.5	41339.9	40565.1	31981.6	22832.6	13457.7	7262.29	2871.93	2816.46	2880.36	50408.4	49072.6	49131.9	0.378512	0.400538	-1.12029	-2.73697	-3.64386	-1.39593	1	1	1	0.091609	0.002731	1
ZGAL_115	Bacterial surface antigen	16467.7	9148.56	23709.4	29317.2	31439.8	19020.1	25280.2	26380.5	22087.7	6986.77	6351.35	7509.37	21954	21347.3	15954.9	13973.6	12520.2	10291.6	24730.7	19908.1	22601.1	1.69153	1.82375	1.24489	1.93734	0.815575	1.50589	0.119505	0.042251	1	0.022547	1	0.551768
ZGAL_1150	Gliding motility membrane protein	19027	37539.7	20766.3	31952.1	11974.6	12288.3	52515.2	52709.5	52485.8	47900.8	44945.2	37252.7	27379.7	16720.3	16810.5	6994.4	7178.44	4885.6	52435.2	53504	51983.4	0.275007	0.275007	-0.761213	-1.21759	-2.73697	-1.08927	1	1	1	1	0.001087	1
ZGAL_1151	Gliding motility membrane lipoprotein	9447.12	32776.9	12949.9	22409.7	10538.9	9399.22	47635	47127.2	47943.3	35688.5	34855.1	24323.2	18701.6	12568.5	13295.4	5518.21	6547.51	7135.58	50404.1	45673.7	46179	0.584963	0.584963	-0.785875	-1.152	-2.32193	-1.08927	1	1	1	1	0.082498	1
ZGAL_1152	Conserved hypothetical protein	9841.49	7406.16	6725.93	7390.63	7158.23	8402.04	7946.28	9493.73	8918.44	12569.5	13029.7	11432.7	7397.46	10175	6714.01	6977.13	6614.01	8050.27	7665.83	7091.41	6376.19	-0.810966	-0.494109	-0.621488	-0.68966	-0.785875	-0.599462	1	1	1	1	1	1
ZGAL_1153	DNA topoisomerase IA	36738	39099.1	33817.4	38479.6	36586	34455.2	37513.4	36428.6	38567.6	33759.1	33660.7	29615.6	38514.7	38453.5	34069.4	26964.5	30398.9	27840	46121.9	42194.2	43737.5	0.443607	0.214125	0.176323	0.176323	-0.184425	0.189034	1	1	1	1	1	1
ZGAL_1154	Hypothetical lipoprotein	5084.45	3639.44	3637.55	8653.88	5681.23	5682.26	7595.72	4794.53	8897.8	3390.28	4204.9	3776.3	11813.8	12744.9	6333.81	5193.9	6443.87	5197.27	17105.4	9224.68	10538.1	1.69599	0.903038	0.124328	0.815575	0.565597	1.44361	0.474815	1	1	1	1	1
ZGAL_1155	Hypothetical membrane protein	4562.18	5972.94	5860.89	4179.36	4233.54	5768.64	7752.31	5976.76	6618.15	4459.48	4217.55	3262.29	4458	5159.28	4793.59	6460.19	5189.11	7077.84	6974.67	7073.85	7062.28	0.823749	0.765535	0.454176	0.250962	0.650765	0.275007	1	1	1	1	1	1
ZGAL_1156	MiaB-like tRNA modifying protein	6189.38	14758.5	6169.02	5324.33	7241.26	9266.25	5919.52	6566.7	5985.05	16252.3	16256.3	16105.7	5631.42	6631.37	5813.01	10937.3	9106.83	7748.87	7169.45	5944.4	6740.21	-1.2863	-1.39593	-0.836501	-1.152	-0.810966	-1.4344	1	1	1	1	1	0.849835
ZGAL_1157	Sigma-54-dependent transcriptional regulator	15274.5	19769.5	11247	5928.5	10538.5	14225.4	7201.44	7935.65	8007.57	27887.2	31962.7	24857.7	14206.6	12102	13011.4	12968.9	8905.41	14210.4	12379.2	12060.8	16312.8	-1.05889	-1.88897	-0.862496	-1.47393	-1.21759	-1.12029	1	0.032551	1	0.389073	1	1
ZGAL_1158	Conserved hypothetical lipoprotein	3021.21	5534.03	3577.31	2475.52	3092.38	2907.83	2161.52	2194.52	2643.79	6215.59	8723.69	7556.36	2995.95	2572.81	3448.54	2476.34	2082.85	2731.45	3001.63	2676.19	2505.19	-1.47393	-1.68966	-0.888969	-1.39593	-1.64386	-1.32193	0.036571	0.004473	1	0.058434	0.007393	0.135539
ZGAL_1159	Conserved hypothetical protein	4259.89	3010.17	3378.11	2258.28	5745.97	6387.63	2548.17	2686.54	2367.69	3065.42	4969.64	4387.67	3413.39	3491.1	5968.05	5875.22	5109.29	5514.36	3411.85	2468.53	2594.89	-0.556393	-0.713119	-0.217591	0.214125	0.411426	0.0565835	1	1	1	1	1	1
ZGAL_116	Conserved hypothetical membrane protein	21553.6	10564.2	19896.6	4822.13	2090.08	3671.95	4322.8	3966.42	5887.76	7023.95	7641.48	7668.74	29899.7	23501.7	14423.1	12010	5573.56	4941.95	5063.4	3796.84	5900.91	-0.599462	-0.666576	1.22033	-1.08927	0.0143553	1.60407	1	1	1	1	1	1
ZGAL_1160	Protein-export membrane protein secG	4066.8	6038.78	5152.99	3417.95	8430.16	11653.4	4374.7	5053.36	3743.5	7499.3	8973.82	11872.7	5049.44	5207.9	14193.8	15722.4	13556	16466.9	6194.95	7894.66	5063.64	-0.556393	-1.12029	-0.888969	-0.268817	0.687061	-0.217591	1	1	1	1	1	1
ZGAL_1161	10 kDa chaperonin	1592.17	4708.57	1122.3	2516.22	2037.49	1165.59	2074.41	2556.13	2029.69	3917.29	6371.34	7157	1712.5	1227.42	1903.19	2906.12	3082.71	2211.07	1304.4	1346.6	1427.4	-2.12029	-1.39593	-1.21759	-1.59946	-1.08927	-1.8365	1	1	1	1	1	1
ZGAL_1162	60 kDa chaperonin	4125.61	11210.5	3352.71	3647.38	4265.29	4752.44	8388.31	6944.3	6682.77	18137.7	21028.3	17680.4	4430.35	4970.03	2983.99	7579.3	7504.1	4888.45	3241.24	3697.32	3715.91	-2.39593	-1.35845	-1.59946	-2.18442	-1.51457	-2.18442	0.00978	1	0.461411	0.044251	1	0.030922
ZGAL_1163	Putative protein	6324.09	5680.97	5024.04	28407.4	33089.4	13575.3	16919.9	13348.4	14382.9	995.062	1488.74	1498.77	3714.57	10016.1	2088.89	3605.17	3343.14	1541.28	8459.83	4633.8	4227.89	2.12102	3.48671	2.09761	4.23649	1.09085	1.98914	1	0.006744	1	0.000488	1	1
ZGAL_1164	Metal transport-related protein	30024.6	32276.3	29456.2	33712	35625.1	25991.4	41872.8	37618	41703.5	8249.06	9874.2	9419.32	28974.3	42071.3	28233	28324.9	35338.7	20476.7	34081.8	29041.6	28094	1.72683	2.1375	1.73552	1.79077	1.60881	1.848	0.001624	5.3e-05	0.001453	0.000996	0.006183	0.000664
ZGAL_1165	TonB-dependent Receptor	10134.2	8912.62	8440.33	11111.8	10377.4	11522.9	11891.7	9758.56	11260.4	6532.33	6165.2	5823.06	8803.76	11641	6901.3	8305.99	4927.12	6519.79	16972.6	12143.1	12462	1.1635	0.831877	0.565597	0.831877	0.0976108	0.565597	0.66951	1	1	1	1	1
ZGAL_1166	Copper-transporting P-type ATPase	5639.86	5159.67	4097.7	7529.15	6766.93	5450.82	5544.49	6001.19	5996.79	5863.49	4614.12	4445.18	5738.58	8507.12	6019.1	9966.33	7850.44	6544.78	6030.04	5844.22	5862.82	0.250962	0.238787	0	0.400538	0.704872	0.443607	1	1	1	1	1	1
ZGAL_1167	AraC-type transcriptional regulator	13405.9	5276.46	7125.61	6199.6	7116.11	7419.83	4267.4	5581.37	5503.79	6660.86	5591.97	5509.41	7208.97	6441.75	6521.99	19112	11313.6	14037.5	4401.01	6852.65	6846.53	0.0285692	-0.217591	0.536053	0.226509	1.32193	0.189034	1	1	1	1	1	1
ZGAL_1168	Conserved hypothetical periplasmic protein	13096.7	16298.7	12156.4	20268	26697.8	15561.2	10290.5	11661.7	8805.48	15587.6	12634.2	17452.4	8256.65	4470.63	5323.84	10090.4	14430.9	7312.09	10716	12897.9	13400.5	-0.304006	-0.577767	-0.136062	0.454176	-0.514573	-1.32193	1	1	1	1	1	1
ZGAL_1169	Hypothetical lipoprotein	1335.59	7132.45	2279.51	1309.15	3782.89	2767.19	26138.6	23450.6	27056.6	13872.3	17367.7	13755	3676.83	1737.42	3485.58	4219.45	3372.68	3282.89	6211.06	7111.53	9023.09	-1	0.765535	-2.05889	-2.55639	-2.05889	-2.32193	1	1	0.877723	0.299953	1	0.931367
ZGAL_117	Two-component system - Response regulator	23407.4	29144	19721.6	20284.6	10630.7	9549.62	15735.2	12402	17008.1	5611.11	5624.4	3117.06	37006.3	31458.4	21675.7	16978.9	28785.2	17014.1	13561.4	7272.56	10777.5	1.1375	1.65535	2.33342	1.4957	2.12763	2.65076	1	1	0.015484	1	0.065164	0.002626
ZGAL_1170	Conserved hypothetical protein	5377.75	7837.46	5779.24	10905.2	13421.5	12177.5	11166.9	10145.2	8510.13	10678.9	11288.2	11582.1	6336.07	5528.5	7895.32	14257.4	8933.44	11167.7	13264.7	9540.53	9136.73	-0.0740006	-0.168123	-0.810966	0.124328	0.0285692	-0.761213	1	1	1	1	1	1
ZGAL_1171	Bifunctional purine biosynthesis protein PurH	3804.26	7294.16	4558.54	4930.07	6976.79	6319.39	4243.92	5727.11	4482.95	25002.7	25551.7	24849.8	4036.76	3764.65	7346.85	8878.5	5729.34	9470.42	4794.09	5268.92	4715.96	-2.32193	-2.39593	-2.25154	-2.05889	-1.64386	-2.32193	0.000928	0.0007	0.001124	0.006767	0.119444	0.000756
ZGAL_1172	Rod shape-determining protein MreB	3580.36	11245.3	4945.06	5707.65	6409.21	6893.69	26646.1	27682.3	26921.8	17835.7	20690.9	17298.7	5740.94	4175.46	4922.78	9520.39	6094.43	8123	10685.8	7649.55	10421	-0.943416	0.545968	-1.51457	-1.55639	-1.21759	-1.88897	1	1	0.408997	0.962073	1	0.065816
ZGAL_1173	Rod shape-determining protein MreC	1458.48	1467.51	1292.06	1460.88	2478.44	3657.25	1871.51	2111.63	1563.1	2300.41	2645.29	2209.17	1827.92	1706.95	2426.62	6174.31	3470.1	4247.14	2371.99	2983.89	1794.02	0	-0.358454	-0.761213	0.0840643	0.956057	-0.268817	1	1	1	1	1	1
ZGAL_1174	Possible rod shape-determining protein MreD	14179.3	11755.7	15784.6	29413.3	30664	38043.8	13477.3	16282.4	11558.6	16618.9	8402.89	8599.96	14170.1	18612.1	31021.9	36314.7	33223.5	39707.6	25675.5	33159.6	25260.2	1.32193	0.298658	0.31034	1.54597	1.70044	0.925999	1	1	1	0.287267	0.08326	1
ZGAL_1175	Penicillin-binding protein 2, Family GT51	8134.12	11831.8	6684.51	7358.33	12960.3	12054.3	32397.4	30694.1	31777.1	12321.4	10917.6	12070.5	6977.59	6651.9	12221.4	15918.4	10875.4	13556.3	27482.3	25337.2	21504.5	1.07039	1.42761	-0.415037	-0.120294	0.189034	-0.454032	1	0.604545	1	1	1	1
ZGAL_1176	Rod shape-determining protein RodA	5744.17	3896.54	4545.14	4234.87	3020.22	1470.57	10923.2	8550.95	10601.3	6195.01	5666.36	5265.08	4494.51	5880.59	2955.76	2670.54	2336.05	3500.67	15204	10528	11195.8	1.11103	0.815575	-0.268817	-0.971431	-1	-0.358454	1	1	1	1	1	1
ZGAL_1177	DNA/RNA non-specific endonuclease	9246.33	9501.21	7832.62	12982.9	8650.6	10283.2	6821.38	6538.41	7059.73	5745.24	5138.42	5620.07	7762.13	11921	8018.83	7392.38	10173.8	15389.3	8422.6	9415.9	9881.23	0.748461	0.31034	0.687061	0.948601	1	0.748461	1	1	1	1	1	1
ZGAL_1178	Peptide methionine sulfoxide reductase msrB	36885.6	31313.5	28855.5	29036.3	25850.5	30147.2	24906.3	20841	20969.5	19761.6	20666.1	20649.8	28768.8	17348.7	22697	29581.5	32532.4	29609.9	25560	24737.1	24249.1	0.286881	0.124328	0.669027	0.475085	0.584963	0.176323	1	1	1	1	1	1
ZGAL_1179	Peptide methionine sulfoxide reductase msrA	32073.3	24345.7	23718.9	13946.9	9742.53	17978.3	20843.5	13702.9	19189.6	15415	14937.5	13773.5	18824.3	15042.7	9672.65	24874.1	22445.5	16354	20919	19914	19821.5	0.454176	0.286881	0.863938	-0.0892673	0.526069	-0.0144996	1	1	1	1	1	1
ZGAL_118	Conserved hypothetical protein	34281.3	35985.2	32624.3	31570.6	30634.5	26535.7	26255	22808.2	31063.8	13886.1	12488.2	9726.91	38560.5	39373.7	43149.1	39128.9	44647.8	44432.9	20776.3	20196.9	21315.4	0.790772	1.15056	1.51096	1.29866	1.82782	1.74416	1	0.0238	0.000359	0.003812	1.7e-05	3.5e-05
ZGAL_1180	Conserved hypothetical membrane protein	2381.62	1580.08	2371.73	12047.9	12075.4	12381.4	1655.12	2147.23	1749	1784.82	1165.64	1343.5	3047.35	9513.7	5533.85	13660.2	11492.6	4145.83	1745.98	2179.95	2002.06	0.464668	0.367371	0.555816	3.08746	2.76977	2.07382	1	1	1	0.002655	0.032145	1
ZGAL_1181	Peptide methionine sulfoxide reductase msrA	11821.9	13085.5	11896.8	11047.1	6556.45	6275.28	11703.1	6504.42	8146.54	5672.11	5808.33	6041.47	8434.79	13884	5238.22	6957.26	7838.16	4587.79	12552.2	5841.27	7962.38	0.584963	0.584963	1.07039	0.443607	0.15056	0.650765	1	1	1	1	1	1
ZGAL_1182	Alginate lyase, family PL7	17957.8	37217.9	14618.1	46289.1	38702.3	40145.4	39918.3	30250.7	37933.5	15257.2	12792	13176.7	11413.4	15375.3	11741	16819.4	17394.7	22168.8	53016.3	52127.4	52951.4	1.93734	1.38957	0.757023	1.60407	0.454176	-0.104697	0.006957	0.664273	1	0.104684	1	1
ZGAL_1183	Carboxy-terminal processing peptidase, family S41	45121.9	35488.5	44438.4	20996.1	11791.9	16640.7	37412.5	37237	40036.3	30333.6	28772.8	26661.6	42758.9	49684.3	42543.2	19974.2	26717	29971.3	40827.3	39027	40107.1	0.485427	0.422233	0.545968	-0.785875	-0.168123	0.650765	1	1	1	1	1	1
ZGAL_1184	Stationary-phase survival protein surE	8768.19	12231.4	8998.63	5463.5	4437.94	5278.22	9089.15	8240.8	7747.27	23659.2	24978.1	26150.4	8143.72	8613.81	7160.22	4104.3	4945.17	9026.59	14310.1	9998.28	12724.8	-1	-1.55639	-1.32193	-2.32193	-2.05889	-1.64386	1	0.044331	0.404034	0.000148	0.000511	0.024319
ZGAL_1185	Conserved hypothetical membrane protein	4709.31	4853.11	5788.68	7711.05	4179.91	9109.1	3084.4	3575.73	3577.52	8024.35	8372.1	8266.69	4898.17	8155.35	9574.43	13796.6	10416.8	16521.8	4268.13	7128.07	4968.96	-0.599462	-1.25154	-0.68966	-0.234465	0.722466	-0.120294	1	1	1	1	1	1
ZGAL_1186	Lipid-A-disaccharide synthase, family GT19	9724.51	7989.78	9792.9	16621.9	22217.7	15807.7	15509.4	16538.6	13904.7	8012.1	7469.55	6377.21	7817.77	9979.12	15203.1	18182	19344.6	21635.6	13488.9	15404.8	15073.6	1.0072	1.07039	0.333424	1.32193	1.43829	0.594549	1	1	1	0.122178	0.034722	1
ZGAL_1187	Peptidase spr, family C40	4020.46	2811.49	3692.12	5064.02	5789.95	3916.45	3453.93	2978.73	4537.22	2212.65	3128.85	3571.75	1784.21	1611.3	1490.89	2648.32	2301.51	1967.41	2651.03	3201.86	4493.09	0.214125	0.298658	0.238787	0.731183	-0.358454	-0.862496	1	1	1	1	1	1
ZGAL_1188	Competence protein	8765.33	5625.49	10218.3	7685.62	6405.48	8748.78	6030.24	7955.02	6408.79	8001.91	5820.62	4168.87	6472.49	8007.64	6160.21	6852.37	6941.49	10087.9	8049.96	5566.01	6335.74	0.15056	0.176323	0.454176	0.344828	0.411426	0.201634	1	1	1	1	1	1
ZGAL_1189	Di-/tripeptide transporter	28523.4	28785	29648.3	19502.6	9205.31	13985.3	33587.9	30578.7	35390	30280.1	31006.6	33540	26680.2	30417.8	22911.5	8949.4	14754.4	13581.9	34477.1	31838.8	35462.1	0.0976108	0.0703893	-0.120294	-1.152	-1.35845	-0.251539	1	1	1	0.849015	0.17954	1
ZGAL_119	Conserved hypothetical membrane protein	43489.4	48772.9	38335.1	39340.8	37057.4	33459.4	37496.7	31718.1	36780.8	18686.9	17934.1	14341.7	51309.5	46663.8	45214.2	44969.7	50608.7	44942.1	31509.6	26519.2	30521.6	0.799087	1.05658	1.35614	1.11103	1.46467	1.49057	1	0.049298	0.001329	0.025231	0.000393	0.000293
ZGAL_1190	Dipeptidyl-peptidase IV, family S9	4586.88	6506.6	3903.68	4620.47	5909.05	4766.64	8128.82	9154.17	8581.38	13811.7	15355.1	13944.3	6366.51	7246.87	6826.04	4043.1	4569.2	7284.06	9308.86	7855.08	8400.14	-0.761213	-0.736966	-1.51457	-1.51457	-1.4344	-1.08927	1	1	0.013522	0.022232	0.025877	1
ZGAL_1191	3-Hydroxy-3-methylglutaryl-coenzyme A reductase	10049.1	14732.2	15455	12275.9	12451.1	15543.6	5221.43	9017.01	7262.91	30142.9	24257.8	23790.5	13024.3	12557.9	10649.4	19452.6	16595.3	16914.5	13202	13565.8	14687.3	-0.915936	-1.88897	-0.971431	-0.943416	-0.556393	-1.12029	1	0.000515	1	1	1	0.900663
ZGAL_1192	GHMP kinase family protein	5324.9	5110.12	4959.05	4788.99	5322.57	5130.62	4048.14	5591.56	4840.94	10285	12246.7	13347.1	5075.5	5235.43	8175.81	7009.97	5903.64	8470.84	3849.44	3685.54	3812.68	-1.64386	-1.32193	-1.21759	-1.25154	-0.736966	-0.943416	0.001487	0.042838	0.12498	0.106141	1	1
ZGAL_1193	Peptidyl-prolyl isomerase family protein	14411.4	15977.9	18440.6	4781.82	2333.33	3335.64	5404.19	9059.98	10315.3	20076.5	22009.1	17914.2	16939.2	21113.3	10714.6	2703.78	3458.84	5103.69	6521.45	4210.31	6851.78	-1.78588	-1.2863	-0.304006	-2.55639	-2.39593	-0.304006	0.384027	1	1	0.002605	0.005311	1
ZGAL_1194	CBS family protein	18759.3	7393.01	17422.4	2373.86	2484.05	2760.79	4457.83	5112.88	5101.71	3984.63	4200.32	3277.53	15158.9	26060.1	13760.4	4474.92	4279.1	5116.15	4268.39	3189.8	2500.64	-0.200913	0.356144	1.926	-0.599462	0.275007	2.26303	1	1	0.162758	1	1	0.011225
ZGAL_1196	Conserved hypothetical protein	18731.2	15757.4	17890.2	6487.75	3033.95	4566.35	6168.82	5781.74	6647.79	5271.33	7500.47	6005.62	15721	25230	12040.3	4407.11	5860.17	3548.5	2574.63	3281.16	3674.79	-0.971431	-0.0144996	1.48027	-0.415037	-0.434403	1.4957	1	1	0.898285	1	1	1
ZGAL_1197	TPR repeats protein	51592.8	49676.5	45944.4	32971	27445.3	22773.3	33004.7	29275.5	29494.2	31366.2	33852.4	38450	51288.2	53341.5	49683.1	40813.5	46844.9	41253.1	19386.7	13711.8	15532.3	-1.08927	-0.168123	0.505891	-0.321928	0.31034	0.575312	0.071694	1	1	1	1	1
ZGAL_1198	Conserved hypothetical periplasmic protein	22575.5	15679.1	17220.6	9819.41	10882.2	7077.02	9169.81	10655.1	12282.9	9504.97	12819.4	12506.7	19083.7	22355.7	13504.7	7611.78	11648.1	8241.2	14400.8	9984.87	11557.8	0.0426443	-0.120294	0.669027	-0.321928	-0.340075	0.659925	1	1	1	1	1	1
ZGAL_1199	Type III pantothenate kinase	19261.8	23324	14302.9	24715.8	14513.4	17634.2	15747.7	18083.3	17265.5	20788.1	23608.1	23693.7	17636.6	15109.8	8573.92	16903.9	20567.9	12839.9	11512.2	10760.4	10395.9	-1.05889	-0.415037	-0.251539	-0.251539	-0.434403	-0.713119	1	1	1	1	1	1
ZGAL_12	tRNA (guanine-N1-)-methyltransferase	14366.8	6995.13	16134.8	4011.91	2996.96	1595.17	3269.24	2106	3178.63	4250.25	8419.74	6805.89	7187.47	6161.5	2081.53	1486.19	1510.33	1266.81	4745.14	2460.77	2512.61	-1	-1.18442	0.948601	-1.18442	-2.18442	-0.340075	1	1	1	1	1	1
ZGAL_120	Two-component system - Sensor histidine kinase	14094	18421.5	13641.3	12016.9	7252.38	6160.19	8811.95	5538.78	8500.17	3462.25	4753.6	3426.5	23893	15654.6	15352	8206.04	10225.3	10210.5	7922.48	5272.67	6007.22	0.722466	0.970854	1.9855	1.12433	1.29866	2.23879	1	1	0.009465	1	1	0.00182
ZGAL_1201	Conserved hypothetical membrane protein	11226.2	6628.38	8613.26	6631.92	14587.1	11576.2	3878.41	5617.21	4107.35	10886.3	10262.6	9144.48	8304.78	9167.03	7005.41	9083.81	5301.61	9688.83	6692.2	7704.24	7063.61	-0.494109	-1.152	-0.200913	0.111031	-0.340075	-0.304006	1	1	1	1	1	1
ZGAL_1202	Thiosulfate sulfurtransferase	6498.62	4782.03	6018.09	5098.51	8963.47	6393.85	3956.34	4510.03	3041.74	4826.33	3337.81	4908.88	4486.47	3768.41	3831.99	5575.96	4661.13	3903.17	4358.06	5042.71	4835.23	0.124328	-0.184425	0.400538	0.641546	0.111031	-0.120294	1	1	1	1	1	1
ZGAL_1203	Conserved hypothetical protein	3922.89	1724.38	3172.33	1558.4	2855.39	2842.96	3109.95	3178.87	3285.98	2951.33	4031	2916.59	2631.97	2403.11	2292.76	3161.72	1625.07	2274.66	1889.29	1507.68	1961.81	-0.888969	-0.0439433	-0.168123	-0.454032	-0.494109	-0.434403	1	1	1	1	1	1
ZGAL_1204	Purine nucleoside phosphorylase	6325.72	4529.79	6082.78	3165.9	3712.62	2753.57	7208.46	7963.15	9109.73	12579	15870.9	15008.2	5236.26	5543.11	3730.95	3724.61	3441.18	5035.96	5893.77	4732.43	7568.99	-1.25154	-0.836501	-1.35845	-2.18442	-1.8365	-1.59946	0.331658	1	0.135308	0.00014	0.001892	0.016148
ZGAL_1205	Conserved hypothetical lipoprotein	37306.8	24961.1	32362.3	24990.3	16007.2	13694.8	9185.04	5202.17	7276.8	4602.15	6016.99	5479.54	27430.5	11421.9	6947.86	12123.7	13150.5	6416.96	13967.4	8934.67	10074.6	1.03562	0.432959	2.55582	1.76553	0.978196	1.50589	1	1	0.07116	1	1	1
ZGAL_1206	Glycosyltransferase, family GT2	30050.1	12452.8	21799	6763.38	7779.82	11998.4	8346.66	5523.19	6749.86	5946.41	4650.76	5811.97	20510.9	26993.2	16662.6	10377	10416.1	8303.36	6260.14	6454.48	5727.52	0.163499	0.333424	1.97085	0.695994	0.823749	1.96717	1	1	0.044627	1	1	0.029066
ZGAL_1207	N-Acetylmuramoyl-L-alanine amidase	24613.4	22642.6	22442.5	13696.8	5704.96	6230	12240.3	13040.7	13425	8362.05	8549.02	8250.29	21844.9	33299.3	22470.8	11371.9	14220	8912.41	7616.43	5677.65	7435.35	-0.286304	0.62293	1.46989	0.0285692	0.454176	1.62293	1	1	0.583658	1	1	0.203718
ZGAL_1208	AraC-type transcriptional regulator	1241.88	888.446	925.43	1578.97	2437.76	2604.96	1464.89	1234.2	1083.5	899.572	845.773	861.408	1157.94	1170.19	1181.12	1174.48	1086.06	1260.99	1121.34	990.79	1358.11	0.411426	0.536053	0.226509	1.34483	0.432959	0.432959	1	1	1	0.056366	1	1
ZGAL_1209	FAD-dependent amine oxidoreductase	7818.12	6430.79	6288.6	9543.39	4752.68	6025.01	5152.61	4686.18	4999.51	7962.1	8282.89	6977.55	7221.35	9600.03	5841.71	8181.08	8190.93	12705.7	5951.92	5546.5	5977.51	-0.415037	-0.643856	-0.184425	-0.184425	0.321928	-0.0291463	1	1	1	1	1	1
ZGAL_121	AsnC/Lrp-type transcriptional regulator	7585.64	5144.69	5937.92	21369	12738.5	9663.33	5451.05	4609.39	6495.87	4925.16	6163.59	4566.83	6376.67	7227.69	4788.04	8180.57	11293.5	7614.61	9671.02	7567.88	8509.53	0.713696	0.0840643	0.250962	1.48543	0.790772	0.226509	1	1	1	0.742094	1	1
ZGAL_1210	Carboxymuconolactone decarboxylase family protein	2991.48	3266.08	4365.9	9049.02	4720.19	8623.13	2715.14	4275.96	2926.09	4655.33	3540.28	3050.11	3280.89	4757.1	8656.02	7347.69	8684.63	13589.9	3329.18	5047.88	3350.57	0.0565835	-0.184425	-0.0892673	0.992768	1.39506	0.565597	1	1	1	1	1	1
ZGAL_1211	7-Alpha-hydroxysteroid dehydrogenase	7174.65	5847.64	5857.61	11673.2	8949.56	16611.6	4220.13	4224.48	4865.53	9393.86	9383.7	6477.12	7088.78	9521.19	14492.6	19866.2	18577.6	24996.5	7192.58	9544.08	9546.71	0.0565835	-0.915936	-0.415037	0.555816	1.32769	0.298658	1	1	1	1	1	1
ZGAL_1212	Conserved hypothetical protein	3935.34	8993.57	4550.62	7016.85	6492.09	3764.98	7787.57	7055.27	5810.2	6418.79	8467.73	9490.3	4259.67	2859.54	2601.5	3388.45	3431.69	2115.26	3795.57	3234.39	3929.78	-1.152	-0.234465	-0.473931	-0.494109	-1.4344	-1.32193	1	1	1	1	1	1
ZGAL_1213	Conserved hypothetical membrane protein	28035.6	16438.9	14638	16297.4	15775.3	21450.1	11003.3	8843.21	8052.96	10559.6	12615.8	11525.8	20239.5	11822.1	14201	18905.7	19703.1	21161.2	10993	11592.4	10850.7	-0.0588937	-0.321928	0.765535	0.62293	0.782409	0.411426	1	1	1	1	1	1
ZGAL_1214	Formylmethionine deformylase	14314.7	6047.2	8727.14	8238.62	11755.2	12712.7	3649.19	5145	3703.85	7763.8	5599.12	5569.65	10693.8	10473.3	16127.8	24726.8	22089.5	27087.6	12924.1	16139.5	13101.8	1.15704	-0.599462	0.62293	0.790772	1.96347	0.978196	1	1	1	1	0.015746	1
ZGAL_1215	Conserved hypothetical periplasmic protein	2613.44	1084.26	1512.57	1566.28	3178.06	1784.63	1221.91	1481.03	1030.43	1249.79	939.865	1205.67	1866.57	1798.92	1730.15	1973.32	1463.27	1600.33	1420.19	1554.27	1223.76	0.31034	0.137504	0.613532	0.941106	0.565597	0.669027	1	1	1	1	1	1
ZGAL_1216	Conserved hypothetical lipoprotein	20307.7	17889.3	23356.7	10559.8	16290.8	17139.9	25371.8	25336.6	23255.3	11734.6	11302.7	12138.8	17849	21207.8	17091.9	14323.2	16777	16503.3	22686.4	17850	20872.4	0.807355	1.07039	0.807355	0.321928	0.432959	0.678072	1	0.322841	1	1	1	1
ZGAL_1217	Glycoside hydrolase, family GH113	16688.5	10846.9	18631.8	11163.5	6439.64	10581.7	8834.71	7389.8	10053.5	7175	6855.65	6553.43	13372.9	17085.5	12235.1	7976.38	10110.7	16710	12455.8	9235.72	11598.6	0.695994	0.356144	1.1635	0.454176	0.757023	1.04963	1	1	1	1	1	1
ZGAL_1218	Conserved hypothetical periplasmic protein	10984	7799.76	7874.97	4251.68	8371.78	4581.05	4365.46	3614.52	3671.12	3344.77	2617.01	3376.87	5459.91	4727.49	7914.75	8169.29	6543.3	11013.2	6146.65	6062.09	3990.28	0.790772	0.321928	1.51096	0.879706	1.45943	0.956057	1	1	0.653287	1	1	1
ZGAL_1219	Conserved hypothetical periplasmic protein	12231.5	10082.7	8259.91	10942	10349.8	15044.2	6071.89	5274.02	3516.98	6178.71	4215.25	5587.35	7859.24	11207	18416.4	14962	14750.3	27681	6743.26	9684.27	5464.44	0.454176	-0.104697	0.933573	1.18269	1.84398	1.23266	1	1	1	1	0.503144	1
ZGAL_122	5-Methyltetrahydropteroyltriglutamate-homocysteine methyltransferase	4685.55	5362.5	8431.03	13579.3	3957.54	6157.27	9735.64	14721.1	10277	47955.4	48486.1	44815.7	19863.4	1754.5	8434.82	3043.12	2947.55	6319.99	20002.3	20498.9	28235.3	-1.02915	-2	-2.94342	-2.55639	-3.47393	-2.25154	1	1	1	1	0.169841	1
ZGAL_1220	FAD-dependent pyridine nucleotide-disulfide oxidoreductase	8304.09	13017.7	6287.38	4892.92	4156.82	5178.3	5745.56	4548.39	5326.47	6453.42	8364.65	6851.22	6682.06	6727.48	5531.66	2978.59	4491.34	5646.55	6273.14	5372.47	8107.83	-0.136062	-0.473931	0.344828	-0.599462	-0.713119	-0.200913	1	1	1	1	1	1
ZGAL_1221	(2[4Fe-4S])-containing oxidoreductase	3019.82	4589.22	3393.01	2130.82	3635.94	5341.8	5539.14	6015.59	6859.97	3400.63	4813.6	4363.77	3410.18	3130.05	3323.49	7881.97	4795.23	4718.76	4152.06	5207.9	7336.29	0.411426	0.545968	-0.200913	-0.184425	0.464668	-0.358454	1	1	1	1	1	1
ZGAL_1222	Conserved hypothetical protein	39786.2	13003.5	31156.7	22868.5	15088	10152.2	6485.76	3496.75	5065.73	2883.63	2406.84	2690.54	39635.1	20158	23771	13325.2	17904.6	9057.2	10173.5	6735.64	6266.99	1.53605	0.918386	3.39506	2.59216	2.33628	3.38819	1	1	0.002001	0.079511	0.281855	0.001386
ZGAL_1223	Alpha-L-rhamnosidase, family GH78	16384.8	8371.03	14616.9	15274.3	9758.09	18485.2	5767.23	6634.33	4054.81	10072.4	3778.03	5529.54	18361.4	12644.8	23050.7	18695.3	18981.7	22120.8	11089.8	16754.8	11770.4	1.02857	-0.234465	1.02148	1.16993	1.62761	1.48027	1	1	1	1	1	1
ZGAL_1224	Glycosyltransferase, family GT2	5080	4529.13	3956.82	6940.16	12423.5	11152.5	3608.37	4171.35	3126.95	4217.97	3427.44	3699.37	3728.19	3618.57	7410.15	10955.8	8793.53	11208.8	4873.71	4989.11	4066.03	0.298658	-0.0588937	0.263034	1.42761	1.4489	0.378512	1	1	1	0.709997	0.439172	1
ZGAL_1225	Glycosyltransferase, family GT2	12559.9	11725	7906.09	13385.2	6789.19	7183.61	15530	12104.2	16180	5211.99	7427.47	7178.43	14218.3	5944.36	6339.92	8809.89	9054.87	7393.73	9838.69	10536.9	13636.4	0.782409	1.14405	0.695994	0.464668	0.344828	0.422233	1	1	1	1	1	1
ZGAL_1226	Conserved hypothetical membrane protein	4052.91	3143.28	4644.4	7729.03	9129.18	15803	4784.87	4943.63	3140.73	3984.94	2655.36	3558.55	4325.99	3567.11	11000.4	13454.3	9079.68	14494.2	4976.03	7107.32	4741.29	0.722466	0.333424	0.214125	1.67807	1.85997	0.887525	1	1	1	1	1	1
ZGAL_1227	GCN5-related N-acetyltransferase	12859.8	34418.8	12207.8	3476.19	4883.15	3195.71	4563.11	7315.19	3945.48	29532.7	31327.7	24722.4	7858.42	8419.17	12808.7	5715.13	7427.12	5714.78	3830.88	3541.08	5092.98	-2.73697	-2.47393	-0.514573	-2.8365	-2.18442	-1.55639	0.001737	0.010094	1	0.000925	0.05963	1
ZGAL_1228	Argininosuccinate synthase	18290.6	38981.6	14736.5	16380.3	24007.3	25152.3	12873.6	16962.3	9346.47	34863.5	33195.3	33198.4	13757.2	18252.9	26026.2	20673.5	22383.2	23799.3	15477.3	16540.6	11303.6	-1.21759	-1.35845	-0.494109	-0.621488	-0.599462	-0.810966	1	1	1	1	1	1
ZGAL_1229	N-acetyl-gamma-glutamyl-phosphate reductase	11072.9	35305.5	11322.1	2388.68	2070.11	3153.63	7012.63	12227.2	8877.54	33641.8	44962.6	37865.8	10009.7	12477	8289.43	2843.66	4886.77	4357.49	6671.57	5307.95	6027.26	-2.73697	-2.05889	-1	-3.8365	-3.32193	-1.94342	0.006569	0.231314	1	1.5e-05	0.000289	0.58173
ZGAL_123	FAD-dependent oxidoreductase	5825.41	8302.66	5818.8	7285.63	9681.24	9477.5	4875.43	6588.82	4441.01	9546.2	8474.75	8296.78	4058.03	6557.14	5649.94	12573.3	9333.4	9086.57	7444.56	5789.45	5926.88	-0.454032	-0.736966	-0.395929	0	0.238787	-0.68966	1	1	1	1	1	1
ZGAL_1230	Pyrroline-5-carboxylate reductase	6423.03	24651.2	7122.38	6392.73	6122.6	12848.7	5151.02	8602.84	6003.13	25718.3	31415.9	29255.2	7882.29	7401.45	9504.58	8707.99	11379.7	12425.7	5386.09	8318.15	7320.41	-2.05889	-2.12029	-1.18442	-1.78588	-1.39593	-1.78588	0.954936	0.537584	1	1	1	1
ZGAL_1231	Acetylornithine aminotransferase	5734.89	18061.5	6266.97	10680.6	11812.8	16297.8	5592.07	8648.43	5275.12	24236.3	29590.7	22648.1	6997.61	6090.74	10630.2	8904.37	9877.08	12107.5	8551.93	13465.2	12205.4	-1.152	-1.94342	-1.35845	-0.971431	-1.32193	-1.68966	1	0.360574	1	1	1	1
ZGAL_1232	Gamma-glutamyl phosphate reductase	3152.46	19472.2	4264.65	5338.45	8229.58	5656.15	5032	5936.26	5120.99	18089.3	22874.6	17504	5012.06	3439.52	4124.46	5620.29	4667.87	4357.66	3674.95	4955.21	4697.68	-2.12029	-1.8365	-1.12029	-1.59946	-2	-2.18442	1	1	1	1	1	1
ZGAL_1233	Glutamate 5-kinase	3586.91	16988	3683.4	6418.3	6057.43	6972.83	4710.71	7958	4779.04	14861.4	17711.2	17278.8	4115	4221.18	7737.37	5714.01	7048.99	10281	4270.61	4786.21	4149.38	-1.94342	-1.51457	-1.02915	-1.35845	-1.12029	-1.64386	1	1	1	1	1	1
ZGAL_1234	N-acetylornithine carbamoyltransferase	7840.91	26967.8	7889.49	9315.99	7687.12	11498.8	5597.64	7468.9	6070.08	22487.3	27472.1	26622.4	7630.3	9588.06	10824	12098.1	9769.02	12939	7620.06	9169.18	7910.83	-1.64386	-2	-0.836501	-1.4344	-1.152	-1.4344	1	0.191786	1	1	1	1
ZGAL_1235	Acetylglutamate kinase	2139.56	10465.3	2189.35	3983.79	1992.42	3359.78	1617.28	2437.98	1434.97	12142.9	17827.9	12562.9	2538.33	2702.65	4158.02	3079.64	3542.67	4690.56	2166.2	2174.02	2404.21	-2.64386	-2.94342	-1.51457	-2.18442	-1.88897	-2.18442	0.208688	0.042541	1	1	1	1
ZGAL_1236	Acetylornithine deacetylase, family M20A	6878.67	18918.5	8949.91	10480	18234.9	20120.5	6006.53	8060.64	6242.07	24430	29423.6	32611.7	10104.4	9083.37	16574.7	23364.1	20030.1	23997.9	9831.04	14047.3	10642.6	-1.32193	-2.12029	-1.32193	-0.836501	-0.358454	-1.2863	1	0.069891	1	1	1	1
ZGAL_1237	Argininosuccinate lyase	2396.43	8947.58	3482.93	3092.64	5768.32	4859.33	1732.28	2871.75	1462.15	14026.8	15864.2	16945.2	3171.84	2471.46	4755.88	3945.15	3922.47	4065.23	3380.92	3519.78	3322.48	-2.18442	-2.94342	-1.64386	-1.78588	-2	-2.18442	0.220988	0.002622	1	1	0.835698	0.187371
ZGAL_1238	Aminopeptidase, family M1	6525.96	8662.34	5606.08	3568.84	3089.59	3177.94	3816.61	3857.61	5589.15	7057.49	11693.6	9373.92	6643.17	8845.95	2892.44	2344.79	1943.46	2011.96	7296.12	4147	7782.32	-0.556393	-1.08927	-0.434403	-1.51457	-2.18442	-0.621488	1	1	1	1	0.078027	1
ZGAL_1239	Ribosomal large subunit pseudouridine synthase B	35606.7	40230.5	41155.4	34382.2	27576.4	29300.7	28042.7	26957.6	25695.5	35603.9	33670.9	35567	33819.6	36807.2	31687.3	29893.8	37843.8	29850	30774.4	28684.3	31802.2	-0.200913	-0.37707	0.163499	-0.200913	-0.104697	-0.0291463	1	1	1	1	1	1
ZGAL_124	RNA helicase RhlE	19081.2	10053.8	28834	10411.4	7752.38	6625.2	5814.52	5864.65	5586.75	19343	21686.2	20381.4	18077.1	19279.6	15206.8	10929.5	5570.37	8470.2	10136.8	8584.54	6135.31	-1.32193	-1.8365	-0.0892673	-1.32193	-1.2863	-0.217591	1	0.229189	1	1	1	1
ZGAL_1240	Nitrilase	18935.7	8211.88	25576.2	11518.9	4786.26	10978	8051.27	8097.03	11074.6	9944.72	11604.1	9716.5	24306.3	26656.6	18331.5	6640.55	7548.14	11198.5	16975.2	11153.2	12448.4	0.378512	-0.200913	0.757023	-0.200913	-0.304006	1.15056	1	1	1	1	1	1
ZGAL_1241	Prenyltransferase family protein	10417.7	2737.46	8037.77	3220.96	2482.88	1713.12	4396.86	3761.52	5339.36	2156.73	2207.54	2076.99	12333.2	9967.57	4865.87	3163.07	2348.58	1920.38	5692.12	3279.54	3274.14	0.925999	1.07039	1.71809	0.201634	0.201634	2.07724	1	1	1	1	1	1
ZGAL_1242	Mevalonate kinase	41411.9	38619.6	40410.5	46329.5	46665.9	44251.8	42319.3	42350.1	40504.6	33215	30554.7	36249	41975.3	34248.6	36324.3	44904.6	48564.3	41584.9	35414.2	36897.2	36671.8	0.124328	0.321928	0.263034	0.454176	0.432959	0.176323	1	1	1	1	1	1
ZGAL_1243	Mevalonate diphosphate decarboxylase	7690.62	3027.39	7283.5	2843.53	3812.16	2722.36	2511.2	2365.1	2896.04	7398.91	9237.28	8074.59	8122.99	8300.17	3871.97	2562.99	2598.26	3081.95	7660.21	2847.15	4638.75	-0.713119	-1.68966	-0.454032	-1.39593	-1.59946	-0.286304	1	1	1	1	1	1
ZGAL_1244	Protein CrtK	14461	5915.1	11408.2	9831.29	6849.54	5815.4	9223.88	6753.85	9460.6	3913	3839.29	4679.09	10912.6	9339.06	6576.44	3527.95	4506.19	1906.05	10574	6911.25	7996.07	1.03562	1.03562	1.35614	0.85599	-0.321928	1.11103	1	1	1	1	1	1
ZGAL_1245	Conserved hypothetical protein	4563.82	3673.01	4211.91	9060.3	14800.2	12511	4162.59	7085.28	4164.85	5441.48	5303.79	5205.28	5849.21	6413.84	6609.56	15139.1	10617.2	12434.8	5021.29	6519.71	5986.76	0.137504	-0.0439433	-0.358454	1.18903	1.25701	0.238787	1	1	1	0.989088	0.423889	1
ZGAL_1246	Flavoprotein	4610.86	4130.17	5903.9	6997.3	3748.8	6522.63	5402.86	6009.12	4390.39	7413.25	9147.07	7298.5	7054.17	8082.75	7131.11	7109.11	7007.62	9149.71	5522.45	6707.16	5209.58	-0.454032	-0.599462	-0.713119	-0.473931	-0.0291463	-0.104697	1	1	1	1	1	1
ZGAL_1247	Glycerophosphoryl diester phosphodiesterase	4971.63	5904.52	4762.37	11115.6	9142.83	11396.9	6427.94	7013.65	6633.21	6950.63	6952.52	6700.37	8271.74	8917.68	8849.92	10373.3	11001.9	16205.4	5524.07	7504.92	7107.16	-0.0291463	-0.0439433	-0.395929	0.62293	0.863938	0.333424	1	1	1	1	1	1
ZGAL_1248	Glycoside hydrolase, family GH13	3477.41	3011.54	4253.92	2643.82	3921.39	2658.66	5560.44	4387.84	6333.25	5284.95	8596.7	7569.04	5062.5	5094.85	4251.51	4622.3	3737.12	3895.78	3892.72	3770.97	4131.48	-0.862496	-0.395929	-1	-1.21759	-0.810966	-0.577767	1	1	1	0.411119	1	1
ZGAL_1249	Maltose phosphorylase, family GH65	10382.3	13291.4	12307.3	8921.95	5575.36	7271.46	14199	15015.1	13785.3	19873.7	24265.7	22433	12873.7	17410.3	8414.26	5795.15	5916.06	7161.54	14336.1	9842.48	15022.5	-0.761213	-0.621488	-0.888969	-1.59946	-1.8365	-0.785875	1	1	1	0.0371	0.007944	1
ZGAL_1250	Beta-phosphoglucomutase	9601.81	10997.5	8491.19	4420.53	6131.19	6183.62	7976.75	9615.56	9155.63	8910.89	10774.7	8925.09	7476.1	8755.59	6598.31	5477.87	4974.75	4111.8	5395.07	4461.86	5023.73	-0.943416	-0.104697	0.0285692	-0.785875	-0.971431	-0.321928	1	1	1	1	0.918477	1
ZGAL_1251	LacI-type transcriptional regulator	23269.4	29549.7	22890.3	30541.8	27955.2	27580.8	27723.6	28768.1	23969.2	21368.5	18740.3	20718.7	20262.2	19335.8	21518.2	25425.1	28052.2	26068.9	22117.1	25001.3	25920.6	0.263034	0.400538	0.31034	0.505891	0.389567	0	1	1	1	1	1	1
ZGAL_1252	TonB-dependent Receptor	34123.2	46910.6	34624.1	34099.6	27336.9	31596.1	49527.6	47257.3	46825.5	43806.1	43680.4	39987.8	41678.1	42013.5	43041.1	21062.3	30904.1	25590.4	35508	31236.1	37415.6	-0.286304	0.176323	-0.136062	-0.454032	-0.713119	-0.0144996	1	1	1	1	1	1
ZGAL_1253	SusD/RagB family lipoprotein	36688.6	49626.9	38828.6	36103.9	20920	25400.8	54385.8	53598.1	53507.9	49792.3	39191.9	47499.7	46759.1	48589.5	43246.5	15545.2	24738.2	19399.9	48086.4	43859.5	46198.9	0.0143553	0.238787	-0.120294	-0.736966	-1.18442	0.0285692	1	1	1	1	0.236917	1
ZGAL_1254	Conserved hypothetical membrane protein	7257.46	3305.86	7213.24	4018.02	5515.63	6612.17	6590.32	4268.31	5406.63	3678.21	4040.76	4274.22	5692.39	7733.53	3551.5	4436.07	4657.87	5669.15	6775.82	6468.47	5779.88	0.669027	0.443607	0.565597	0.432959	0.298658	0.505891	1	1	1	1	1	1
ZGAL_1255	Beta-galactosidase, family GH2	3811.76	3982.15	3691.99	5836.92	13588.3	15016.4	5181.06	4887.44	2342.24	4921.45	3697.85	4156.04	3992.69	3960.84	12707.9	11710.7	13749.9	21233.6	6459.52	8473.67	7035.69	0.782409	-0.0439433	-0.152003	1.43296	1.87184	0.695994	1	1	1	1	1	1
ZGAL_1256	DNA polymerase III, alpha chain	4218.17	2135.22	2520.59	6242.64	5473.69	6825.79	2622.82	3720.71	2754.29	3063.46	2344.73	2526.67	3494.08	3717.24	7303.98	7639.02	8744.2	12544.8	3957	4596.89	3167.91	0.565597	0.201634	0.163499	1.22651	1.8679	0.871844	1	1	1	1	0.093487	1
ZGAL_1257	DNA polymerase IV	3914.89	2270.44	2396.43	6976.8	14259	11255.9	5247.29	4223.64	3217.61	4785.44	3020.32	3547.93	3155.32	2974.61	10727.6	8348.02	6176.21	13159.4	6489.93	6286.81	6805.18	0.782409	0.163499	-0.395929	1.51602	1.28688	0.565597	1	1	1	1	1	1
ZGAL_1258	Sodium/solute symporter	17938.5	24906.1	17391.8	25941.9	20239.7	15336.6	31688	32782.2	30972.6	17694.7	18166.2	19524.2	14030.7	19686.6	8620.5	10709.7	15017.6	11880.3	32274.7	25779.5	28134.4	0.641546	0.782409	0.124328	0.15056	-0.556393	-0.395929	1	1	1	1	1	1
ZGAL_1259	Similar to ASPIC and UnbV protein containing FG-GAP repeats	5111.25	3686.1	4889.02	5404.1	4735.42	13083	7334.26	6981.25	6280.35	5258.38	5492.23	4607.78	5255.92	7119.12	6679.83	9650.76	11307	11244.2	9039.88	10177.7	9443.34	0.903038	0.422233	-0.168123	0.594549	1.07039	0.31034	1	1	1	1	1	1
ZGAL_126	Endonuclease/exonuclease/phosphatase family	5906.46	9245.83	6271.04	8049.93	10215.2	10080.4	9482.46	8509.23	10223.1	6954.18	7419	8024.08	4963.11	5224.54	6229.05	8970.78	10970.4	9647.14	10708.5	10356	12065.4	0.565597	0.333424	-0.0588937	0.344828	0.400538	-0.454032	1	1	1	1	1	1
ZGAL_1260	Similar to ASPIC and UnbV protein containing FG-GAP repeats	2710.78	3134.26	3832.62	5922.09	6337.27	9386.11	5313.46	6919.78	6056.52	10314.4	9508.07	9455.56	3182.64	5233.34	6239.57	9589.63	7266.53	7597.01	5262.66	7516.58	5086.02	-0.713119	-0.68966	-1.59946	-0.434403	-0.251539	-1	1	1	0.062345	1	1	1
ZGAL_1261	Similar to ASPIC and UnbV protein containing FG-GAP repeats	1309.46	1449.33	1835.85	3453.93	2804.46	3583.2	1927.91	2233.54	2235.61	4154.58	4414.6	4231.65	1947.23	2090.6	1818.33	2427.34	2770.12	3231.55	2860.93	2630.99	3108.21	-0.577767	-1	-1.47393	-0.37707	-0.599462	-1.12029	1	0.223841	0.000768	1	1	0.04624
ZGAL_1262	Vanadium-dependent haloperoxidase	5680.86	5631.59	5940.67	10852.9	8607.34	11962.8	4572.1	4745.39	5278.95	10970.2	11569.6	15332	6657.22	6508.99	6803.92	8755.37	13241.7	16041.1	7706.69	10067.4	8899.11	-0.514573	-1.35845	-1.12029	-0.268817	0	-0.915936	1	0.054441	0.688463	1	1	1
ZGAL_1263	Conserved hypothetical membrane protein	3207.46	2346.98	3279.06	5406.94	6881.21	7271.26	1587.53	2197.84	2248.49	4885.37	3626.39	4397	3489.44	4080.39	5813.6	5645.62	7240.24	13250.2	4625.74	6332.07	4364.48	0.250962	-1.08927	-0.556393	0.604071	1.01436	0.0565835	1	1	1	1	1	1
ZGAL_1264	Conserved hypothetical lipoprotein	5108.2	4350.39	4964.65	4813.79	5104.87	5477.18	3577.25	4207.22	3929.67	9350.69	7851.17	8988.46	6283.35	7596.57	3594.85	8593.51	4579.36	4273.89	6074.72	4681.35	6170.04	-0.621488	-1.152	-0.862496	-0.761213	-0.577767	-0.577767	1	1	1	1	1	1
ZGAL_1265	Conserved hypothetical lipoprotein	17651.3	15525.7	20788.5	13290.9	16453.1	18206	20317	18639.3	19047.5	13625.9	12616.5	14563.6	18359.3	22726.5	27209.7	11259	12888.3	20959.2	20197.9	15923.7	18969.9	0.432959	0.505891	0.400538	0.238787	0.15056	0.739848	1	1	1	1	1	1
ZGAL_1266	Conserved hypothetical membrane protein	15863.1	11479.2	11246.4	20076.8	10463.9	11919.1	21097.4	21873	21942.1	11536.1	13095.3	12023.2	16984.6	14913.3	9227.98	5991.42	7004.11	10051.8	20034.7	20382.8	26111.3	0.863938	0.823749	0.0703893	0.214125	-0.666576	0.163499	1	1	1	1	1	1
ZGAL_1267	Conserved hypothetical protein	25608.7	19732.4	17085.1	14355.3	6604.69	7474.67	16474.8	14659	19223.4	11189.9	12965.4	11152.7	21773.9	24161.9	12416.8	10269.1	17372.1	8476.36	24668.1	13325.6	18054.7	0.669027	0.516015	0.823749	-0.304006	0.0285692	0.722466	1	1	1	1	1	1
ZGAL_1268	Conserved hypothetical protein	3712.09	4157.37	3552.28	8069.74	7448.61	6293.41	3677.43	4071.5	3701.78	5529.29	5495.11	5292.43	3043.37	4002.16	5430.44	8061.16	7350.61	8807.16	4390.43	4882.62	5488.15	-0.152003	-0.514573	-0.514573	0.422233	0.565597	-0.395929	1	1	1	1	1	1
ZGAL_1269	Hypothetical lipoprotein	3986.5	3665.75	5562.27	3265.83	1794.65	3858.18	1782.68	1815.76	1468.65	3497.2	3460.43	3418.7	4053.96	4074.77	3172.41	3145.67	3540.26	4619.22	2787.55	3546.27	3972.81	-0.0144996	-1.02915	0.344828	-0.217591	0.124328	0.124328	1	1	1	1	1	1
ZGAL_127	Non-heme haloperoxidase	33170.5	24575.9	35517.9	40985.5	44276.7	40114.8	34224.3	35236.8	34399.9	35751.5	34188	39513	30105.8	18493.5	20470.6	28256.6	32800.5	23915.2	31178.2	35158.9	35723.3	-0.104697	-0.0740006	-0.234465	0.201634	-0.358454	-0.666576	1	1	1	1	1	1
ZGAL_1270	Conserved hypothetical periplasmic protein	6653.23	5187.63	5545.94	8369.86	8161.5	14543	4130.46	7280.41	4517.1	5483.56	3818.64	4453.74	7460.52	5765.68	11475	16488.5	14423.9	16214.3	6600.53	9564.17	7037.21	0.757023	0.214125	0.333424	1.17632	1.77821	0.847997	1	1	1	1	0.077363	1
ZGAL_1271	OsmC-like protein	1382.81	1492.37	1521.3	1836.99	1994.97	2458.26	981.702	1295.52	1644.51	1810.95	1368.61	1558.79	1757.21	1400.98	1474.49	2284	1845.35	1593.77	2452.12	1779.12	2287.66	0.464668	-0.268817	-0.104697	0.411426	0.275007	-0.0291463	1	1	1	1	1	1
ZGAL_1272	Glycoside hydrolase, family GH114	11060.7	15181.4	9491.86	4179.27	3965.01	2935.51	2744.06	2291.76	2708.9	1856.58	2969.81	2601.74	9047.2	18163.4	6220.67	3610.77	5259.64	3405.94	3339.18	2307.73	1602.61	-0.0291463	0.0565835	2.26604	0.575312	0.722466	2.16993	1	1	0.039556	1	1	0.15013
ZGAL_1273	Conserved hypothetical protein	31098.7	25594.2	30939.8	18777.3	20124.5	22823.6	23726.6	24927.3	20414.6	19005.7	18863.3	20339.8	23759.1	31499.6	25069.7	13736.3	23216.9	24742.4	22571.4	22691.9	27520.7	0.321928	0.250962	0.594549	0.0840643	0.0840643	0.464668	1	1	1	1	1	1
ZGAL_1274	Conserved hypothetical protein	6578.52	3756.25	4176.57	2227.87	7769.57	5180.94	2459.04	2928.8	2045.89	2366.38	3100.9	3424.88	7063.14	8178.99	9599.25	16984.2	12776.7	10526.4	3979.75	4797.87	3930.58	0.516015	-0.251539	0.704872	0.773996	2.17951	1.48027	1	1	1	1	0.077778	1
ZGAL_1275	Two-component system - Sensor histidine kinase	17376.9	19306.3	16845.2	10414.5	6410.49	4419.37	9284.32	6588.16	10424.5	8943.45	11159.8	7858.38	15347.3	20618.8	8798.16	3483.91	7479.19	2276.26	11573.8	8653.3	13535.8	0.275007	-0.0892673	0.933573	-0.395929	-1.08927	0.678072	1	1	1	1	1	1
ZGAL_1276	Crp/Fnr-type transcriptional regulator	12347.9	3901.13	11953.1	2785.55	3653.81	2431.68	2988.79	3052.58	3294.88	9282.78	10016	9866.74	9750.29	5943.41	4398.58	3377.48	2288.85	3029.62	4192.28	4322.93	4540.87	-1.152	-1.64386	-0.0439433	-1.73697	-1.73697	-0.535332	1	1	1	1	1	1
ZGAL_1277	Pirin-like protein	9480.13	5671.41	11145.7	8258.95	8977.77	11918	4207.09	5471.78	4020.62	11306.4	11069.4	9944.8	9235.32	10036.4	8147.57	11112.1	7184.82	9504.02	5600.62	6271.94	5370.33	-0.915936	-1.25154	-0.304006	-0.152003	-0.217591	-0.234465	1	0.786038	1	1	1	1
ZGAL_1278	Conserved hypothetical protein	8780.3	7782.31	8094.87	21395.8	20649.3	29934.3	9157.27	10620.1	6856.57	13955.1	7076.22	7298.79	12206.3	12398.8	22245.9	29121.4	26379.1	33168.5	15593.2	22192.6	14459.2	0.879706	-0.0892673	-0.200913	1.34483	1.64616	0.722466	1	1	1	1	0.156016	1
ZGAL_1279	Conserved hypothetical protein	3631.87	3806.78	4044.68	5039.47	10256.8	13058.4	3784.26	6472.13	2324.42	8392.13	7513.42	7394.9	4141.56	4276.25	14014.8	6811.01	8288.41	12487.7	4520.01	7844.43	4843.41	-0.434403	-0.888969	-1.02915	0.286881	0.238787	-0.0588937	1	1	1	1	1	1
ZGAL_128	Transcriptional regulator PaiB	32117.7	11586.4	21572.5	8998.64	5849.46	4471.22	8715.99	7951.96	8876.55	7119.34	9944.4	8743.63	33128.7	10662.2	14191.4	5774.12	6821.74	5854.33	15197.6	6607.44	11378.3	0.367371	-0.0144996	1.33914	-0.415037	-0.494109	1.16993	1	1	1	1	1	1
ZGAL_1280	High-affinity gluconate transporter	2930.6	2715.39	3482.15	3136.44	3577.88	6426.67	2348.84	3537.32	2426.54	4784.32	4893.24	5043.14	4022.78	3331.37	4645.46	5226.29	4453.63	8533.54	3282.06	4604.28	4314.01	-0.268817	-0.836501	-0.68966	-0.168123	0.31034	-0.286304	1	1	1	1	1	1
ZGAL_1281	GDSL-like Lipase	13390	7397.9	11313.7	8960.3	7899.05	12384.2	5614.06	5690.3	6246.45	14459.3	13947.6	17200.4	20296.3	18357.7	16802.8	35579.5	27095.6	30128.2	15611.3	20061.7	16749.9	0.201634	-1.39593	-0.514573	-0.643856	1.02148	0.286881	1	0.088683	1	1	1	1
ZGAL_1282	Conserved hypothetical periplasmic protein	47034.2	36616.7	45982.7	22684.7	21937.6	23433.6	24772.9	22917.6	24023.7	14206.8	13350.3	15633.9	39765.3	48397.1	45535.4	23681.5	29365.7	27939.4	25082.4	19227.4	23327.5	0.650765	0.731183	1.58496	0.659925	0.910733	1.63227	1	1	0.00014	1	0.444309	8.5e-05
ZGAL_1283	Glutaryl-7-aminocephalosporanic-acid acylase, family S45	12562.9	12521.1	9601.55	7817.1	11829.6	9732.9	13122.2	12053.8	14729.1	6272.27	7988.21	8402.67	13496.3	13242.2	14249.7	5924.92	9702.79	9905.07	15121.1	9476.72	14350.2	0.782409	0.815575	0.613532	0.378512	0.176323	0.85599	1	1	1	1	1	1
ZGAL_1284	Conserved hypothetical membrane protein	1423.05	1214.04	1404.38	2321.72	3049.06	2169.8	2093.51	1800.84	2606.29	1607.33	1287.88	1281.82	2340.93	3122.61	2111.5	2262.05	1905.09	2318.72	2422.56	2120.69	1953.75	0.641546	0.641546	-0.0439433	0.85599	0.632268	0.85599	1	1	1	1	1	1
ZGAL_1285	ABC-1 type exporter, ATP-binding/permease protein	3999.66	5767.17	5074.61	6898.26	6221.55	6286.64	7334.56	7131.85	7285.09	6997.6	7002.69	6657.56	5956.87	7681.63	5391.87	5184.69	5230.6	5375.89	9190.16	8792.84	9561.08	0.411426	0.0703893	-0.473931	-0.0892673	-0.395929	-0.120294	1	1	1	1	1	1
ZGAL_1286	2Fe-2S ferredoxin	8166.88	3104.7	5790.62	2422.87	2267.75	2511.76	3492.49	4571.86	4107.42	16170.3	19614.1	22934.4	10039.3	4719.13	2237.67	3319.07	2391.65	1750.32	4716.55	3077.75	3993.14	-2.32193	-2.25154	-1.78588	-3.05889	-2.94342	-1.78588	0.363206	0.500571	1	0.010734	0.010903	1
ZGAL_1287	Conserved hypothetical protein	1808.43	960.899	1196.45	1134.73	1886.15	1204.85	1140.13	987.656	1457.4	4685.38	8235.13	7043.45	2295.92	1176.96	1134.35	1386.24	1028	1061.7	1101.77	1102.17	1332.33	-2.47393	-2.47393	-2.32193	-2.25154	-2.55639	-2.12029	0.002356	0.002458	0.005007	0.009737	0.001933	0.016802
ZGAL_1288	Thioredoxin reductase	7313.45	6488.43	4642.99	5869.22	4991.34	8294.73	4381.38	6458.9	5049.49	18395.7	23657.3	18082.9	8794.91	7238.35	6418.75	7648.15	6064.45	5560.25	3901.28	4130.77	4091.26	-2.32193	-1.94342	-1.68966	-1.64386	-1.64386	-1.4344	7.7e-05	0.001268	0.007104	0.010659	0.01368	0.101604
ZGAL_1289	NifU family protein	45009.7	29733.7	33584.6	41593.3	42054.1	30224.1	33726	37562.6	32229.6	36166.2	32666.7	36981.2	44876.9	31511.3	34947.1	39499.2	40956.7	35380.4	30734.3	34791.3	34876	-0.0740006	-0.0291463	0.0285692	0.111031	0.124328	0.0703893	1	1	1	1	1	1
ZGAL_129	NAD(P)-dependent sugar epimerase/dehydratase	31102.8	8411.66	13871.6	22261.2	17193.2	18866.2	8865.24	7990.65	6468.33	7329.13	8448.39	7148.17	32458	7095.54	19731	13097.1	18638.4	16436.4	10522.1	6188.68	8935.6	0.163499	0.0285692	1.22033	1.34483	1.07039	1.37295	1	1	1	1	1	1
ZGAL_1290	Protein mrp	47557.8	31146.6	36080	38475.8	39011.2	38036.3	27937.1	29182.4	28825.7	34091.5	37428.5	29594	39323.6	27981.2	32582.4	37115.5	41142.4	36277.7	25311.5	25858.9	27106.6	-0.37707	-0.234465	0.189034	0.189034	0.176323	-0.0144996	1	1	1	1	1	1
ZGAL_1292	Conserved hypothetical protein	10541.6	8784.34	12387.6	10053.7	10459.2	9386.3	12936.9	9730.91	12490.5	5813.74	6663.08	7868.78	11281.8	11001.4	7896.37	10215.3	8838.67	6989.96	14316.5	13323.5	15202.6	1.07724	0.790772	0.641546	0.555816	0.356144	0.565597	0.636668	1	1	1	1	1
ZGAL_1293	tRNA (guanine-N(7)-)-methyltransferase	16392.2	12494.9	16409.9	16796.1	22340.1	27829.6	12129.4	13485.1	9378.03	15572.7	14584.7	16337.3	14982	17713.4	15035.8	15194.4	15936.9	19558.2	15649	17026.3	14700.7	0.0285692	-0.415037	-0.0439433	0.526069	0.124328	0.0426443	1	1	1	1	1	1
ZGAL_1294	Two-component system - Sensor histidine kinase	7992.62	6872.9	5399.02	1948.34	1310.75	2729.66	4500.49	3188.12	3434.8	5221.16	6811.55	5550.34	6518.61	7635.07	3247.23	2086.87	1584.08	1770.79	3666.96	2433.17	2966.11	-0.943416	-0.666576	0.201634	-1.55639	-1.68966	-0.0144996	1	1	1	0.75796	0.407107	1
ZGAL_1295	Two-component system - Response regulator	15702.9	12227.1	11974.3	19683.8	9891.55	11176.7	7211.2	9649.31	7921.12	12962.1	11969	15415.6	12368.3	11939.6	10073.7	11727.5	11244.9	14494.7	11582.3	16677.3	14681.8	0.0840643	-0.713119	-0.0144996	0.0143553	-0.104697	-0.234465	1	1	1	1	1	1
ZGAL_1296	Conserved hypothetical lipoprotein	5170.84	2044.06	5523.77	3817.19	2053.19	1302	5771.44	3038.04	5046.19	1622.7	2768.93	1735.38	3410.21	4434.69	1228.99	1730.72	1684.96	1121.39	7689.95	2451.89	3498.92	1.15704	1.17632	1.05658	0.226509	-0.434403	0.565597	1	1	1	1	1	1
ZGAL_1297	TonB-dependent receptor	1336.48	1196.47	1128.65	2525.83	2088.82	1676.43	1494.5	1414.33	1169.54	1650.3	1677.35	1198.23	1340.87	1652.5	2101.94	1700.46	2242.12	2331.86	1503.21	1289.92	1475.53	-0.0892673	-0.152003	-0.304006	0.475085	0.475085	0.176323	1	1	1	1	1	1
ZGAL_1298	Conserved hypothetical periplasmic protein	40345.4	30866.8	38596.3	38205.1	40914	29463	22588.2	24522.4	20401.4	27470.4	23512.9	25207.5	47936.7	49518.9	50381	31546	35566	18687.3	19534.5	19606.5	19405	-0.37707	-0.168123	0.526069	0.516015	0.176323	0.956057	1	1	1	1	1	1
ZGAL_1299	Conserved hypothetical periplasmic protein	8949.67	4325.58	8985.04	2341.7	7169.78	13249.5	2865.18	3040.24	3097.82	2093.29	2678.7	2712.91	16511.9	14382.9	14560.4	6127.34	11734.2	8618.82	2422.41	2849.7	3549.52	0.238787	0.263034	1.57046	1.60407	1.82375	2.6017	1	1	1	1	1	0.156388
ZGAL_13	Ribosomal protein L19	5141.37	19398.7	9282.47	1732.6	1320.62	1403.54	6296.77	6375.91	6597.33	10119.5	13097.6	17039.1	5955.47	2795.22	3601.06	2716.55	4931.58	4375.74	1286.3	1200.14	920.325	-3.64386	-1.05889	-0.251539	-3.18442	-1.73697	-1.68966	0.000205	1	1	0.001297	1	1
ZGAL_130	DNA protection during starvation protein	50211.4	18035.2	36681.1	47049.9	47876.5	45224.8	27898.2	31303.2	29258.3	24810.2	24385	22895.7	48233.8	11867.3	36102.8	40630.5	44376.9	30269.9	38926.3	33305.6	38788.5	0.62293	0.298658	0.545968	0.956057	0.678072	0.411426	1	1	1	1	1	1
ZGAL_1300	FKBP-type peptidyl-prolyl cis-trans isomerase 2	22866.4	26661.6	26625.3	10207.4	7862.55	3910.77	7527.89	8020.83	6313.16	8110.2	11212.8	13713.1	21974	16682.7	15320.5	6978.33	9609.26	5432.62	4327.03	3830.69	4464.32	-1.39593	-0.599462	1.20789	-0.577767	-0.577767	0.704872	1	1	1	1	1	1
ZGAL_1301	Hypothetical protein	3061.46	4946.72	3702.23	3454.15	2826.31	3336.36	2997.6	3140.91	2771.12	9843.31	12177.5	11804.8	3523.48	3910.31	3440.16	3095.26	2949.04	5105.91	3288.4	2908.2	3182.69	-1.8365	-1.94342	-1.51457	-1.8365	-1.59946	-1.64386	0.000739	0.000398	0.010124	0.000975	0.004459	0.0048
ZGAL_1302	Conserved hypothetical protein	1220.47	889.9	1174.26	1745.45	2166.43	1952.94	2770.3	1577.71	3065.83	1399.31	1970.52	1777.67	1070.94	963.535	1155.18	1007.46	1155.33	1237.19	2562.02	1424.27	1644.28	0.124328	0.526069	-0.643856	0.189034	-0.599462	-0.68966	1	1	1	1	1	1
ZGAL_1303	Tyrosyl-tRNA synthetase	3235.35	11140.5	3639.84	5546.46	4168.28	4406.45	16331.1	16304.8	13936.8	13901.3	15155.8	15127.9	3158.5	4708.25	2595.39	4044.5	4501.71	3802.57	7242.8	6926.34	6478.24	-1.08927	0.0703893	-1.2863	-1.64386	-1.8365	-2.05889	1	1	1	1	0.396177	0.062267
ZGAL_1304	NAD-dependent epimerase/dehydratase family	8744.28	11734.4	9898.79	14607.2	14995.3	10291.2	16268.6	15396.7	12959.5	15849.3	16675.8	18094	6166.24	7686.53	3556.88	9202.45	14316.9	8147.36	11154.2	8345.6	9333.22	-0.810966	-0.184425	-0.736966	-0.340075	-0.666576	-1.55639	1	1	1	1	1	0.134897
ZGAL_1305	Conserved hypothetical protein	5353.57	2555.38	3689.73	3848.14	3525.11	5337.24	2320.42	2885.4	2449.1	5984.55	7255.05	7682.52	4296.31	3846.12	4978.83	4196.81	5374.26	8280.84	3115.83	3982.42	4022.32	-0.915936	-1.4344	-0.862496	-0.713119	-0.234465	-0.666576	1	0.655782	1	1	1	1
ZGAL_1306	Allantoinase	14989.1	5822.83	11098	6765.93	10322.2	12192.4	6703.74	10216.8	7541.15	15834.2	17437.4	18651.8	10388.7	10898.4	6831.82	6381.9	6554.07	8548.69	12119.5	11373.2	12492.7	-0.535332	-1.08927	-0.713119	-0.836501	-1.2863	-0.888969	1	1	1	1	1	1
ZGAL_1307	Polyprenol phosphate mannose synthase, family GT2	11456.6	12662.2	13509.6	10820.7	6666.13	4526.85	13418.5	14397.6	13542	18903.3	20007	15859.4	10560.5	12531.5	5553.18	7455.47	9930.2	5838	12849.3	12389.2	15903.9	-0.415037	-0.395929	-0.535332	-1.32193	-1.25154	-0.943416	1	1	1	1	1	1
ZGAL_1308	Glycosyltransferase, family GT83	3706.75	6702.05	3989.12	5381.42	3719.53	5634.58	8964.63	9300.26	9374.4	9287.08	9600.91	8862.84	4666.66	4309.51	6105	8338.52	6310.69	6827.04	7228.59	7446.42	9012.53	-0.234465	0	-0.943416	-0.915936	-0.37707	-0.888969	1	1	1	1	1	1
ZGAL_1309	Conserved hypothetical membrane protein	961.203	1616.97	1126.19	1322.76	3490.69	1501.15	4835.73	4386.01	6026.67	2417.02	2982.32	2970.5	956.618	1028	1487.03	1458.23	1306.83	1233.76	2190.78	2207.1	2878.75	-0.200913	0.863938	-1.18442	-0.415037	-1.05889	-1.2863	1	1	1	1	1	1
ZGAL_131	LysR-type transcriptional regulator	11857	5775.52	10400.1	5000.52	5235.01	6068.77	4871.46	4517.22	4932.37	6345.24	8021.09	6165.43	8212.3	6106.27	5105.76	5035.13	4821.57	4598.8	14023.8	8119.98	8842.67	0.594549	-0.514573	0.454176	-0.340075	-0.514573	-0.0740006	1	1	1	1	1	1
ZGAL_1310	Uroporphyrinogen-III synthase	19316.9	27900.5	23338.7	5533.02	5014.38	11059.6	18756.4	15794.2	17077.1	24683	24890.3	22364.3	22795.3	28514.1	21053	20247.3	20924	22787.3	12081.1	13059.4	11833	-0.971431	-0.473931	-0.0291463	-1.73697	-0.168123	0.0143553	1	1	1	0.004787	1	1
ZGAL_1311	Phosphoenolpyruvate carboxykinase [ATP]	23659	34144.3	20198.8	30688.8	20045.5	22784.5	39616.9	36457.4	37418.5	35520.5	37368.3	36015.8	23367.6	31401	17802.3	13915.2	23343.8	18766.5	38422.9	34675.4	34036.1	-0.0291463	0.0565835	-0.473931	-0.556393	-0.971431	-0.577767	1	1	1	1	1	1
ZGAL_1312	Conserved hypothetical membrane protein	10922.4	11970.5	10084.1	18893.2	16013.9	6890.04	15797	17590.2	13651.8	7944.96	7687.9	12118.9	5292.76	4790.2	6005.83	7048.85	11298.6	8374.94	5567.3	6126.58	5445.19	-0.68966	0.757023	0.250962	0.594549	-0.0588937	-0.785875	1	1	1	1	1	1
ZGAL_1313	Saccharopine dehydrogenase	9445.32	2522.25	5950.5	4343.4	7047.32	6254.46	8662.59	4756.16	7869.7	4014.53	3609.59	3737.72	5617.33	3125.43	2872.19	3853.93	4000.78	3252.49	14234.5	12731.1	14515.6	1.8679	0.903038	0.659925	0.632268	-0.0291463	0.0285692	1	1	1	1	1	1
ZGAL_1314	Transcriptional regulator AsnC	3220.93	2526.52	3476.63	2914.81	4472.34	6574.38	2891.03	2953.23	2423.07	4689.63	3914.22	4579.79	3725.81	3070	4133.74	5790.3	5037.07	5435.42	5128.38	6052.49	5028.91	0.298658	-0.666576	-0.514573	0.0840643	0.298658	-0.268817	1	1	1	1	1	1
ZGAL_1315	Hypothetical protein	28977.3	6047.89	26674.1	7701.15	9172.27	8158.19	3156.43	3702.81	3161.59	8331.82	7990.41	9450.68	21026.8	14886.4	10659.9	12430.3	10035.6	8074.14	5194.29	5900.41	5347.8	-0.643856	-1.35845	1.25701	-0.0439433	0.238787	0.85599	1	1	1	1	1	1
ZGAL_1316	Ferritin	41953.2	49194.1	40504.2	46583.6	47381	50043.3	46974.4	49818.8	51781.5	48757.6	44532.2	40372.3	36946.8	32595.4	27310	40802.2	44547.3	40175.2	46425.9	49120.3	48616.5	0.111031	0.15056	-0.0291463	0.111031	-0.0892673	-0.473931	1	1	1	1	1	1
ZGAL_1317	Conserved hypothetical membrane protein	40243.2	36163.8	40279.2	25346.7	16279.5	12499.2	27446.9	23994.5	25608.4	25541.2	27346.4	24376.1	35290.5	38636.1	29322.4	17716.9	30169.7	22975.8	29473.6	24042.8	28474	0.0840643	0	0.594549	-0.514573	-0.120294	0.422233	1	1	1	1	1	1
ZGAL_1318	Conserved hypothetical membrane protein	3221.2	2111.19	4113.83	3021.78	7423.34	7424.15	5183.87	4698	2812.5	4283.53	3685.02	4053.76	3663.47	2474.91	5808.19	6970.65	5209.76	6182.72	7267.32	6246.61	5462.81	0.659925	0.0840643	-0.340075	0.575312	0.613532	-0.0144996	1	1	1	1	1	1
ZGAL_1319	Leucyl-tRNA synthetase	7114.6	12538.6	7422.6	9927.26	5823.88	7735.03	14997.1	12619.8	15721.7	19078.5	20139.7	21080.9	7964.39	11945	6267.9	9595.04	6793.23	7936.19	12958.1	9999.48	12646.3	-0.761213	-0.473931	-1.152	-1.35845	-1.32193	-1.21759	1	1	1	0.737616	1	1
ZGAL_132	Conserved hypothetical protein	41290.7	36195.2	47344.7	49783.8	52073.2	49287.8	45565.1	40271.9	39658.7	7755.28	11809.9	20908.7	49091.9	20798.4	21255.6	34406.1	38928.6	20461.1	45539.8	44741.2	41274	1.70044	1.63227	1.62293	1.89918	1.21412	1.16993	0.594394	0.948607	1	0.158415	1	1
ZGAL_1320	Cell division protein, permease component	1107.21	4776.49	1786.47	1401.98	968.437	1120.83	1429.07	1289.47	1527.61	2665.67	3992.88	2897.17	1310.73	2355.3	1369.48	1724.82	1139.32	1104.17	1591.97	1891.55	2763.18	-0.621488	-1.18442	-0.321928	-1.4344	-1.25154	-0.915936	1	1	1	1	1	1
ZGAL_1321	Conserved hypothetical membrane protein	17717.3	17305.7	18966.3	26738.9	29200.7	32710.5	12811.1	20803.8	14450.6	21048.8	20019	18248.7	12560.9	18753.9	24123	29092.5	28857.8	33045.3	12801.9	20662.3	14554	-0.304006	-0.304006	-0.136062	0.575312	0.613532	-0.104697	1	1	1	1	1	1
ZGAL_1322	Undecaprenyl-diphosphatase	13669.5	10124.1	15283.6	16279.5	27992.1	29362.7	11035.5	13562	8959.98	18567.1	14906.6	15269.1	12546.5	14591.5	22288.5	28287.7	24690.8	25732.4	16873.8	18947.3	15268	0.0703893	-0.535332	-0.321928	0.594549	0.687061	0.0143553	1	1	1	1	1	1
ZGAL_1323	tRNA pseudouridine synthase B	4853.41	3279.55	3100.07	4492.65	4066.41	3687.34	1701.4	2173.72	1987.73	5344.17	6880.28	6270.25	4106.37	4326.99	5023.99	2805.99	2484.28	4335.19	3640.31	3397.26	2376.54	-0.971431	-1.64386	-0.713119	-0.599462	-0.943416	-0.454032	1	0.015886	1	1	1	1
ZGAL_1324	Conserved hypothetical periplasmic protein	33852.1	34453.7	34583.9	19096.3	16945.6	15379.2	21002.2	14594.2	21457.2	6519.72	5039.74	7732.4	30625.6	37778	31390.6	18451.5	26145.1	13530.5	7110.62	8044.57	9014.64	0.321928	1.5656	2.41414	1.41684	1.58976	2.37016	1	0.029791	3.2e-05	0.101296	0.030776	4.6e-05
ZGAL_1325	Conserved hypothetical protein	2483.31	5078.87	2316.53	4182.59	3910.79	2332.9	5811.18	5461.5	5929.77	6441.78	6898.73	7506.18	2493.95	2824.16	1944.98	2227	1896.77	1568.47	2835.92	2044.8	3182.73	-1.35845	-0.268817	-1.08927	-1	-1.88897	-1.51457	1	1	1	1	0.040104	0.579783
ZGAL_1326	DNA-3-methyladenine glycosylase	1289.91	2203.78	1884.2	3010.2	3349.27	1898.61	2087.1	2669.1	2327.81	2709.12	2345.46	1650.98	1400.03	2351.37	1714.74	3287.74	1962.07	2178.1	1870.45	1739.16	1846.4	-0.304006	0.0840643	-0.321928	0.298658	0.15056	-0.286304	1	1	1	1	1	1
ZGAL_1327	Conserved hypothetical periplasmic protein	2617.52	3583.81	1911.23	1485.99	3671.02	5297.18	1582.38	2989.72	3214.15	4566.79	6700.85	4820.44	4659.67	4967.56	4391.48	11681.2	3935.69	6154.24	4395.08	3058.23	3310.67	-0.577767	-1.05889	-1	-0.621488	0.432959	-0.200913	1	1	1	1	1	1
ZGAL_1328	Conserved hypothetical lipoprotein	4686.61	4463.38	4068.41	5294.83	5525.57	5339.49	5478.9	4580.38	4917.68	5946.79	6530.93	6152.4	5492.07	6021.24	9521.56	6330.64	6934.8	12851.9	5596.74	5802.73	5496.96	-0.136062	-0.321928	-0.494109	-0.200913	0.485427	0.176323	1	1	1	1	1	1
ZGAL_1329	Leucyl/phenylalanyl-tRNA--protein transferase	11489.4	9027.22	9250.91	10625.9	13665	17196.1	9684.04	13568	9425.71	14454.8	13794.8	16164.8	7809	9073.18	17141.5	26382.8	21534.1	25031.4	10627.3	14151.7	9434.82	-0.37707	-0.434403	-0.577767	-0.104697	0.713696	-0.37707	1	1	1	1	1	1
ZGAL_133	D-alanyl-D-alanine carboxypeptidase, family S13	14020.1	4800.91	12398.3	6145.09	4661.73	10748.9	4797.85	5561.02	5551.88	7273.83	4400.33	5294.61	15943	13536.8	10498.4	16150.9	11317.9	13940.5	13969.8	19304.7	12426	1.42761	-0.0892673	0.879706	0.344828	1.28688	1.23879	1	1	1	1	1	1
ZGAL_1330	Conserved hypothetical protein	3858.21	5228.38	3739.35	4663.74	6567.7	7266.88	5978.4	7662.08	4720.08	7715.68	7205.43	9480.74	3217.65	3888.79	6775.33	6412.13	6074.15	7048.1	3938.56	5143.33	4161.76	-0.888969	-0.415037	-0.915936	-0.395929	-0.321928	-0.810966	1	1	1	1	1	1
ZGAL_1331	Conserved hypothetical membrane protein	13926	7436.29	11946.4	13549.4	15120.5	17960.1	11708.9	10863	9650.02	6561	4874.97	4983.17	9068.96	12935.6	12571.2	15495.3	12283.2	14772.2	14664.2	12987.1	10941.1	1.23266	0.970854	1.02148	1.50589	1.37295	1.07724	0.633279	1	1	0.047604	0.158137	1
ZGAL_1332	Possible flavoredoxin	24213.8	24533.5	23094.9	37024.3	37757.3	34978.6	29290.9	29063.5	26394.4	23398.1	23479.5	26381.7	20604.6	23600	25274	30525.7	34132.2	26420.3	31160	28947.6	32123.5	0.333424	0.214125	-0.0291463	0.584963	0.31034	-0.0740006	1	1	1	1	1	1
ZGAL_1333	Two-component system - Sensor histidine kinase	8714.88	4640.39	8139.93	5022.92	5163.7	9246.56	5395.39	5511.79	3025.68	5618.44	4389.38	5386.29	6963.76	7428.42	7659.74	10987.4	11529.3	11118.8	6968.64	8346.12	5975.53	0.464668	-0.136062	0.485427	0.333424	1.12433	0.516015	1	1	1	1	1	1
ZGAL_1334	Hypothetical membrane protein	6908.68	2936.94	5527.54	4579.85	3559.79	2087.18	4158.36	2680.7	4124.04	2391.34	4165.82	4122.22	4018.76	3954.47	2433.62	1600.51	1996.61	1345.14	3163.91	2519.41	2759.58	-0.340075	0.0426443	0.526069	-0.0588937	-1.12029	-0.0439433	1	1	1	1	1	1
ZGAL_1335	HIT family protein	16146.2	10665.6	13583.3	3509.9	4375.04	3842.02	4900.99	2816.99	4584.71	6100.15	10290.9	10012.9	9800.32	10129.7	4276.42	2826.13	2812.42	1626.53	5976.4	3700.01	5172.83	-0.836501	-1.08927	0.613532	-1.18442	-1.8365	-0.120294	1	1	1	1	0.437184	1
ZGAL_1336	Transcription elongation factor GreA	14517.8	17016.4	13956.6	7145.1	2442.84	2621.7	7507.7	4878.16	5836.15	13040.6	18156.4	15459.1	8724.63	8798.49	4188.78	2208.02	3181.95	1619.9	5371.95	3916.04	7580.17	-1.47393	-1.35845	-0.0291463	-1.94342	-2.73697	-1.08927	1	1	1	0.484341	0.011963	1
ZGAL_1337	Hypothetical lipoprotein	28216.2	17318.4	26464.3	18518.8	13666.9	13330.1	13922.8	16118.1	13646.3	16215.8	16599.6	18474.9	21893.9	19428.5	16019.9	8546.32	15098.1	15022.8	21104.6	18355.3	19518.8	0.201634	-0.234465	0.485427	-0.168123	-0.415037	0.163499	1	1	1	1	1	1
ZGAL_1338	Conserved hypothetical protein	7923.84	7117.78	7147.77	7728.12	4480.56	6640.61	8683.34	16671.7	11741.5	23462.1	23212.1	18847.8	8261.29	7692.27	5551.98	4236.92	4931.32	5675.28	14621.9	9957.21	15191.8	-0.713119	-0.810966	-1.55639	-1.78588	-2.12029	-1.59946	1	1	0.141224	0.015701	0.00144	0.082648
ZGAL_1339	NAD(P)-dependent oxidoreductase	8000.94	11518.6	7634.4	13122.7	17557.5	11461.5	15140.1	19669.3	16031.7	18495.7	20061.3	21070	6093.7	6592.35	7926.95	7615.06	7228.73	9328.38	11557.9	11662.9	11209.3	-0.785875	-0.234465	-1.12029	-0.494109	-1.2863	-1.51457	1	1	0.264953	1	0.052229	0.005186
ZGAL_134	Nucleoside diphosphate pyrophosphatase	42115.8	27118.2	42249.8	28492.8	18939.1	13829.5	25667.6	23307.9	23890.8	21831.1	19696.9	20048.6	37366.8	37648.8	33558.1	17682.3	21974.1	12919.9	36290.8	32968.7	34534.8	0.757023	0.238787	0.85599	-0.0144996	-0.234465	0.815575	1	1	1	1	1	1
ZGAL_1340	TonB-dependent Receptor	2291	2536.81	3392.42	4974.86	8696.53	7545.41	3726.47	4926.04	4384.75	7705.48	11710.4	11437.7	3704.02	2417.71	5588.17	7467.02	4481.97	5004.3	3355.5	5488.86	3716.06	-1.2863	-1.25154	-1.88897	-0.535332	-0.862496	-1.39593	1	1	0.112294	1	1	1
ZGAL_1341	Putative protein	767.042	820.302	761.546	659.781	815.643	1229.32	1025.69	729.468	1033.01	1082.88	925.808	843.989	832.776	850.849	788.573	864.697	914.752	1103.13	936.753	1080.75	1032.92	0.0976108	-0.0291463	-0.286304	-0.0740006	0.0143553	-0.200913	1	1	1	1	1	1
ZGAL_1342	Two-component system hybrid - Sensor histidine kinase/Response regulator, receiver domain	11179.8	4513.68	9445.03	4277.35	4661.23	4833.76	6925.13	7743.74	7648.45	7398.29	7955.24	8497.54	7696.59	9083.7	3525.11	3187.89	3469.15	3744.2	8467.88	5815.12	7797.14	-0.104697	-0.0892673	0.0703893	-0.785875	-1.18442	-0.234465	1	1	1	1	1	1
ZGAL_1343	Sigma-54 dependent two-component system - Response regulator	12562.1	6667.76	9745.61	7800.01	5782.41	5022.45	5717.48	4567.17	6065.5	6953.02	8969.68	9534.64	8947.47	5566.24	3108.52	2202.95	2589.1	2231.88	6576.9	4828.45	7348.02	-0.434403	-0.643856	0.189034	-0.454032	-1.8365	-0.535332	1	1	1	1	0.207811	1
ZGAL_1344	Conserved hypothetical periplasmic protein	2978.36	4290.88	2187.12	4918.92	4204	4716.69	3020.22	3678.79	4087.46	33419.8	34618	34175.6	3015.97	3482.36	4397.37	5486.53	5335.58	6459.4	4764.96	4995.82	4129.76	-2.8365	-3.18442	-3.47393	-2.8365	-2.55639	-3.18442	1e-06	0	0	1e-06	5e-06	0
ZGAL_1345	Conserved hypothetical periplasmic protein	2763.7	5393.34	2027.35	1272.85	2311.59	2620.09	3613.89	3590.34	3215.93	39002.6	35716.9	41715.1	2984.5	1944.55	2116.4	3575.17	2844.96	3269.05	2865.48	2283.19	3309.72	-3.8365	-3.47393	-3.47393	-4.32193	-3.64386	-4.05889	2e-06	1e-05	5e-06	0	6e-06	1e-06
ZGAL_1346	Conserved hypothetical periplasmic protein	1323.92	1692.94	1157.71	3660.68	2988.7	1842.4	1097.63	2001.92	1104.4	4621.31	7293.96	5702.6	1448.74	1574.31	2335.24	2951.32	2834.79	3791.2	1635.79	1799.59	1510.73	-1.8365	-2.05889	-2.05889	-1.05889	-0.888969	-1.73697	0.080873	0.010012	0.012521	1	1	0.154961
ZGAL_1347	Conserved hypothetical periplasmic protein	5265.4	5216.6	4529.67	5559.54	7803.53	13378.6	3790.32	5942.24	2866.07	23684.9	23107.4	31786.2	3904.64	4669.25	12180.4	17304.6	11416.6	16227.7	6186.13	8435.17	5731.03	-1.94342	-2.64386	-2.39593	-1.55639	-0.810966	-1.94342	1	0.016795	0.094286	1	1	0.468288
ZGAL_1348	Conserved hypothetical protein	29013.4	25350.6	29096.4	29264.1	22753.4	16307.8	21953.5	19556.8	20731.5	26333.6	28646.4	23690.3	25238.4	28250.2	22896.4	7659.77	18604.1	12481.8	31271.3	23816.1	23577.1	0	-0.340075	0.0840643	-0.200913	-1.02915	-0.0439433	1	1	1	1	1	1
ZGAL_1349	Conserved hypothetical protein	16115.1	8540.93	18016.5	4541.57	6851.95	3704.76	6157.85	4352.08	4376.29	5321.88	7347.54	5703.14	11257.3	13708	9790.31	3780.45	3739.08	4261.57	6891.55	4698.08	4549.69	-0.184425	-0.304006	1.21412	-0.286304	-0.643856	0.918386	1	1	1	1	1	1
ZGAL_135	Two-component system - Response regulator, receiver domain	30089.9	17999.7	29639.2	18929	15146.3	5347.52	15333.8	14103.8	15164.8	7625.46	10265.6	8429.26	26784.5	22646.5	14406	7044.58	12632.7	4382.42	13284	7914.86	10091.3	0.250962	0.757023	1.56071	0.584963	-0.136062	1.28096	1	1	1	1	1	1
ZGAL_1350	Nicotinamide mononucleotide transporter	23932.7	13640.3	19293.9	12971.6	8432.93	5567.77	11888.5	9111.24	15002.7	4803.2	7124.45	6143.15	15664	17818.1	8582.45	3503.69	7848.76	3599.97	12326.7	9554.47	12532.5	0.925999	0.992768	1.65535	0.575312	-0.268817	1.22033	1	1	1	1	1	1
ZGAL_1351	Conserved hypothetical protein	36714	26716.6	30474.4	37107.6	30745.4	21969.8	31135.7	30183.6	29128.8	19153.7	16944.8	18367.9	34027	31674.4	28418.6	24074.7	31009.9	17878.7	30640	31185.5	30656.2	0.765535	0.731183	0.782409	0.722466	0.422233	0.790772	1	1	1	1	1	1
ZGAL_1352	4'-Phosphopantetheinyl transferase family protein	24160.4	20899.6	20091.7	33204.9	33486.5	29795.6	21593.3	22750.7	19138.3	16662.9	16123.6	15643.9	23141.3	21477.1	21352.7	18475.4	25468.4	17649.6	23241	23284.9	23323.9	0.526069	0.389567	0.432959	0.992768	0.344828	0.443607	1	1	1	0.109294	1	1
ZGAL_1353	Adenosylhomocysteinase	27027.7	37046.4	25141.5	29020.1	16765.2	15722.3	29271.1	23854.4	24449	37400.4	32790.9	28682.7	22995.6	23086.9	16783.6	16880.2	24290.2	13495.3	20320.2	15660.4	17393.8	-0.888969	-0.358454	-0.152003	-0.68966	-0.862496	-0.643856	1	1	1	1	1	1
ZGAL_1354	3-Phytase	5081.5	1763.55	5281.08	2091.48	1944.34	1893.09	1828.86	1506.57	2318.65	959.381	1274.95	1127.06	2721.84	2914.4	1733.58	1411.17	1270.26	1198.31	1880.19	1097.13	1291.3	0.344828	0.748461	1.852	0.815575	0.201634	1.13093	1	1	1	1	1	1
ZGAL_1355	TonB-dependent Receptor	3231.62	2938.71	3523.16	2296.83	4186.09	4757.46	2175.28	2635.88	1868.87	2122.51	1279.59	1526.28	2256.82	2262.67	3470.59	3424.5	3656.15	3555.79	2859.79	2884.46	2676.28	0.773996	0.443607	0.978196	1.18903	1.11103	0.695994	1	1	1	1	1	1
ZGAL_1356	TPR repeats protein	6167.86	2583.74	7402.7	4824.01	4844.07	4955.1	2818.34	2544.6	3252.36	2530.66	1929.69	2239.29	5254.7	7488.64	5184.53	7060.57	3925.45	5101.59	3776.76	3237.59	2886.12	0.565597	0.367371	1.26903	1.12433	1.26303	1.42223	1	1	1	1	1	1
ZGAL_1357	Putative protein	12210.1	6505.37	14166.7	16084.9	21111.7	20993.6	7715.96	8968.05	6564.91	9167.18	4775.74	5288.87	10550.3	10950.4	16395.8	22530.1	18444.8	21029.3	11626.5	14998	11761.8	1	0.275007	0.773996	1.59932	1.68706	0.978196	1	1	1	0.286199	0.135923	1
ZGAL_1358	Ribosomal protein L27	7690.66	11268.4	9067.59	4040.64	5335.15	2983.4	14363.9	13266.3	9830.18	10126	11739.5	15982	3823.42	2027.64	2483.82	4183.46	5005.9	2563.56	3514.66	2933.45	2623.05	-2.05889	-0.0144996	-0.434403	-1.59946	-1.68966	-2.18442	0.022584	1	1	0.463787	0.241496	0.007458
ZGAL_1359	Ribosomal protein L21	33747.7	32458.9	33862.8	18517	19412.6	12034.9	25516.1	23503.2	22434.8	33759.6	36571.5	38503.2	32681.7	25032.4	25719.2	13194	20330	19344.1	20288.2	20457.7	20343.1	-0.836501	-0.599462	-0.120294	-1.12029	-1.02915	-0.37707	1	1	1	0.266759	0.70809	1
ZGAL_136	Conserved hypothetical protein	33861.1	24450.9	31757.3	34211.5	31047	35477.9	26335.9	27207.6	25233.8	20414.6	20243.3	19410.5	30495.3	31692.1	35217.1	30391.5	34086.3	35061.2	23258.2	26193.1	22725.4	0.263034	0.389567	0.584963	0.748461	0.731183	0.695994	1	1	1	1	1	1
ZGAL_1360	Conserved hypothetical membrane protein	36387.6	40182.8	34867.4	37860.2	38640.3	32828.6	35024.6	30147.7	30904.4	7774.1	8377.47	10775.2	38666.1	25721.3	18385.4	30316.4	35165.9	22621.3	25849.3	22751.5	25340.1	1.45943	1.83592	2.04963	2.02148	1.70929	1.61824	0.072831	0.002756	0.000504	0.000629	0.009319	0.02987
ZGAL_1361	Metallopeptidase, family M16	26850.5	39129.9	29628	27163	20116.5	21115.9	21832.4	27744.6	21283.2	49675.2	50453.9	42868.3	26430.5	26414.1	26011.8	17490.1	21337.9	22933.1	20439.7	19017.2	20253.3	-1.25154	-1	-0.577767	-1.05889	-1.21759	-0.862496	0.026253	0.41998	1	0.22068	0.041307	1
ZGAL_1362	Family M16 non-peptidase protein	30432.3	31960	28293.7	16333.5	16229.9	15381.8	24142.9	33319.1	24245.2	40656.1	34039.3	43341.2	26571.4	30889.1	28234.1	26885.1	22994	20447.4	18455.7	18492.2	19450	-1.05889	-0.535332	-0.37707	-1.2863	-0.736966	-0.454032	0.084318	1	1	0.004961	1	1
ZGAL_1363	Iron-regulated protein A	1870.5	1200.4	1455.07	1666.41	4257.94	3062.25	1202.6	1595.01	1617.68	2016.35	1170.17	1250.53	1197.29	1319.06	2479.28	2163.61	2068.4	2931.9	2025.45	1754.46	2339.19	0.464668	0	0.0285692	1.02148	0.687061	0.176323	1	1	1	1	1	1
ZGAL_1364	Cytochrome c-containing protein	6254.06	996.267	4171.89	2410.12	4180.91	1664.63	1721.26	1330.33	887.284	1572.86	1229.63	1017.45	1449.95	2134.96	2702.25	2629.79	2300.19	3570.88	1736.45	1374.54	1253.98	0.189034	0.0426443	1.58015	1.11103	1.15704	0.722466	1	1	1	1	1	1
ZGAL_1365	Iron-regulated protein A	5584.65	1405.94	4140.68	2620.94	2079.81	3207.34	1124.36	1102.29	1096.11	1458.11	1011.64	1178.17	1693.59	1669.66	1301.89	2106.26	2773.35	2006.79	1109.84	1602.61	1107.62	0.0703893	-0.136062	1.60881	1.1177	0.918386	0.356144	1	1	1	1	1	1
ZGAL_1366	Conserved hypothetical membrane protein	1831.48	1030.88	1598.65	1062.09	1373.13	1069.12	1180.36	1420.3	893.385	1224.65	1456.1	1519.2	1165.6	1054.12	1358.62	1497.96	1303.77	1699.2	877.006	976.131	771.463	-0.68966	-0.268817	0.0840643	-0.268817	0.0976108	-0.234465	1	1	1	1	1	1
ZGAL_1367	Conserved hypothetical membrane protein	10129.4	17291.4	10988.9	6536.29	5683.52	4628.13	11708.5	10911.2	13616.3	23236.2	27233.9	20563.8	9201.61	6359.01	3587.47	8330.25	11620.2	5069.18	16172	12362.6	15486.2	-0.68966	-0.971431	-0.888969	-2.05889	-1.51457	-1.88897	1	1	1	0.057314	1	0.108238
ZGAL_1368	Conserved hypothetical periplasmic protein	3173.9	6621.12	3759.6	5676.82	3462.5	4989.75	3284.77	3949.8	3754.71	7215.01	7155.33	7343.37	4833.53	4450.08	6178.41	5551.85	5115.53	9630.01	5111.04	5202	4545.26	-0.556393	-0.971431	-0.68966	-0.621488	-0.104697	-0.494109	1	1	1	1	1	1
ZGAL_1369	Gliding motility membrane lipoprotein	4243.49	2687.57	3895.62	4527.62	4765.71	6802.52	4758.84	4688.52	5568	3677.89	2587.2	3217.99	3968.71	4061.72	6382.04	7146.29	5127.5	6459.67	4729.8	6306.07	5595.06	0.807355	0.659925	0.189034	0.765535	0.9855	0.604071	1	1	1	1	1	1
ZGAL_137	Conserved hypothetical protein	26225.3	27230	26157.8	25776.8	26529.7	20762.5	29374.7	28171.5	29292.8	22161.7	24739.2	22472.8	29640.2	28330.7	28232.4	15674.5	24376.1	23103.9	28452.2	23693.9	25166.1	0.15056	0.321928	0.201634	0.0703893	-0.136062	0.31034	1	1	1	1	1	1
ZGAL_1370	Gliding motility membrane protein	34833	17040.1	29223.7	20750.3	12997.5	7319.75	17176	9750.61	14363.2	6373.17	10570.7	7687.02	30827.4	32728.1	24840.8	5208.96	10223.1	3741.83	16681.6	10185.3	13927.4	0.731183	0.748461	1.71809	0.739848	-0.358454	1.84398	1	1	1	1	1	1
ZGAL_1371	Single-stranded DNA-binding protein	35990.8	37277	36173.4	34313.2	27568.2	26028	28870.7	27698.5	29606.3	32940.2	34056.4	29516.5	34736.5	35635.5	27335.1	29695.7	37390.5	26120.7	33618.8	29940	32692.6	0	-0.168123	0.176323	-0.136062	-0.0439433	0.0143553	1	1	1	1	1	1
ZGAL_1372	A/G-specific adenine glycosylase	10480.2	12010.7	9803.86	10485	8115.19	9019.45	10159	10525.5	10332.1	11397.5	11709.2	11472.7	7697.74	11943	8746.36	8386.78	12800.2	8725.1	11458.5	9992.17	11241.9	-0.0740006	-0.152003	-0.104697	-0.321928	-0.200913	-0.286304	1	1	1	1	1	1
ZGAL_1374	DNA-binding protein HU	15753.5	29624.4	27863.4	5605.66	4528.31	2758.82	7105.23	6681.25	8803.21	14806.5	17198.2	21140.3	13341.1	4217.56	5606.84	4816.11	10662	4569.64	5040.29	4368.71	4790.9	-1.88897	-1.21759	0.464668	-2.05889	-1.39593	-1.18442	1	1	1	0.722292	1	1
ZGAL_1375	Ribonuclease G	22655.8	27617.3	26390.1	11792.4	4964.45	6973.81	21643	19307.8	21741.5	33306	29508.4	24684	28537.6	25114.7	22592.3	5644.55	10200.5	6578.59	22892.5	17370.7	21149.6	-0.514573	-0.473931	-0.184425	-1.88897	-1.94342	-0.200913	1	1	1	0.009058	0.006938	1
ZGAL_1376	RecX-type transcriptional regulator	2137.55	1980.52	2762.92	4339.05	4111.83	5758.15	3079.39	2915.92	2174.66	3037.8	2786.75	2408.12	2361.88	2684.49	3143.22	5015.21	3986.36	4681.47	3582.55	4132.42	3545.67	0.454176	-0.0144996	-0.251539	0.790772	0.731183	-0.0144996	1	1	1	1	1	1
ZGAL_1377	Conserved hypothetical periplasmic protein	9348.19	14408.9	9617.8	4594.74	4383.22	3180.1	15520.1	15192.2	13077.1	20858.9	20819.3	21956	10762.4	13070.9	3718.08	3268.92	3910.38	3010.58	11569.5	7657.2	8977.39	-1.18442	-0.535332	-0.943416	-2.39593	-2.64386	-1.21759	1	1	1	0.013821	0.003316	1
ZGAL_1378	Conserved hypothetical protein	3235.46	3772.63	3913.36	3196.92	3415.35	4235.65	3376.4	3237.61	2990.92	4312.53	6076.27	4748.62	3109.99	3830.11	4002.81	3185.71	3670.64	5843.26	4676.57	4774.7	3297.89	-0.251539	-0.666576	-0.473931	-0.473931	-0.251539	-0.473931	1	1	1	1	1	1
ZGAL_1379	Biotin synthase	20546	21066.4	22103	17606.5	9887.66	12869.2	17781.6	18786.2	17211.2	26870.8	28532.4	30840.7	16802.7	18443.6	11487.5	14052.8	14466	10508.2	18894.9	18670.3	21665.2	-0.535332	-0.68966	-0.434403	-1.08927	-1.152	-0.888969	1	1	1	0.740751	0.581622	1
ZGAL_138	Conserved hypothetical protein	43701	38510.9	46883.6	51736.5	49507	52609.7	32044.2	36813.3	41401.2	42987.9	27368.2	35158.4	50803.1	45305.9	54796.9	53282.4	55600.1	53827.2	40639.7	51191.2	48270.6	0.411426	0.0565835	0.286881	0.545968	0.62293	0.516015	1	1	1	1	1	1
ZGAL_1380	Band 7 family protein	13937.6	10871.1	18140.3	7386.14	7256.06	9062.17	36512.7	32540.6	36397.5	34609.6	34677.1	35765.4	24056.7	19780.4	15910.6	7846.94	6226.16	4945.59	33815.2	28754.8	31860.3	-0.152003	0	-1.2863	-2.12029	-2.47393	-0.810966	1	1	0.095912	6.2e-05	5e-06	1
ZGAL_1381	Conserved hypothetical membrane protein	22251.3	17647.8	25547.2	13446.6	9276.18	10507.3	38867.7	34986.4	38519.1	15828.6	17081.2	15568.6	36100	28517.3	26853.1	8375.58	8479.6	9180.02	40576.6	37859.3	36326.9	1.24489	1.21412	0.432959	-0.535332	-0.888969	0.918386	0.02331	0.033025	1	1	1	1
ZGAL_1382	3-oxoacyl-[acyl-carrier-protein] synthase	3511.81	2962.05	3081.98	5796.05	3520.37	5336.99	2384.44	3245.01	2581.74	8762.95	10539.6	10048.7	3470.69	3825.75	5746.88	5755.91	4523.41	7178.03	4855.41	4425.94	5312.42	-1	-1.8365	-1.59946	-1	-0.761213	-1.18442	1	0.003066	0.021018	1	1	1
ZGAL_1383	Adenosylmethionine-8-amino-7-oxononanoate aminotransferase	2593.22	5899.95	2252.09	5299.13	5928.07	3157.82	5645.11	5069.76	4606.57	6478.99	6966	8237.95	2337.21	1936.88	2302.69	2324.45	2193.77	2481.9	3718.13	3606.14	4221.75	-0.915936	-0.494109	-1	-0.599462	-1.64386	-1.73697	1	1	1	1	0.331142	0.162116
ZGAL_1384	Glycosyltransferase, family GT83	11528.1	7981.3	10472.2	13010	11428.5	10041	12353.3	12433.7	10619.2	9543.62	9508.58	9359.36	10181.7	14034.5	9837.6	8199.55	7355.75	9022.17	11045	7660.21	8590.67	-0.0588937	0.321928	0.0840643	0.275007	-0.200913	0.263034	1	1	1	1	1	1
ZGAL_1385	Dethiobiotin synthetase	11499.7	17425.4	15589.7	16044.9	6800.21	5740.64	16032.4	14140.9	18277.9	16747.8	17670.3	17137.9	9869.11	11803	2587.09	4042.42	12103.4	2618.63	16400.6	10329.1	17619.5	-0.217591	-0.0892673	-0.217591	-0.862496	-1.47393	-1.08927	1	1	1	1	1	1
ZGAL_1386	Conserved hypothetical protein	5542.65	4190.68	4432.74	10422.9	15170.4	20189	4359.21	5680.63	3383.95	6227.91	4699.7	5266.64	5284.05	7819.5	18094.4	16424.4	21465.4	25298.2	9136.03	10537.5	5869.58	0.659925	-0.268817	-0.200913	1.5008	1.96347	0.948601	1	1	1	1	0.649456	1
ZGAL_1387	8-amino-7-oxononanoate synthase	3190.86	4988.46	2345.01	3365.7	3882.73	5341.03	3573.85	4691.38	4700.33	5307.15	6477.24	5042.88	2361.37	3846.2	2924.48	6071.21	3704.52	3992.05	5635.99	4883.48	5668.54	-0.0588937	-0.37707	-0.666576	-0.415037	-0.286304	-0.888969	1	1	1	1	1	1
ZGAL_1388	Metallopeptidase, family M61	4697.99	8646.23	5667.59	11129.6	10362.8	13570.6	8564.58	11220	10846.1	14537.2	14602.2	18278.3	5644.18	9759.14	8471.29	14350.7	9189.96	16602	12997.2	14076.9	13645.6	-0.217591	-0.621488	-1.32193	-0.434403	-0.234465	-1	1	1	0.869364	1	1	1
ZGAL_139	Conserved Hypothetical membrane protein	19078	9256.17	23140.7	23191.3	15199	12204.8	13271.2	10505.3	10221.5	5279.11	4768.57	3419.28	19778.7	15509.1	13728.9	6572.74	8610.77	11022.7	22383.5	10588.5	10032.4	1.67356	1.33342	1.93357	1.91073	0.963474	1.86394	1	1	0.885403	0.756097	1	0.807151
ZGAL_1390	Putative membrane protein	1315.32	3915.07	1308.03	3414.55	4032.59	3077.7	7766.99	5739.64	9993.49	1824.81	2293.52	2265.88	1572.65	1545.61	2597.99	3072.33	2673.28	3426	3420.59	3922.1	5029.88	0.956057	1.87971	0.0285692	0.722466	0.526069	-0.152003	1	0.564284	1	1	1	1
ZGAL_1392	Hypothetical membrane protein	686.865	991.145	711.138	1263.84	1069.47	919.171	1068.01	1034.38	1521.72	850.391	813.858	718.932	810.536	766.45	860.003	800.007	860.123	875.156	1225.88	930.987	1227.54	0.505891	0.604071	0	0.443607	0.0840643	0.0285692	1	1	1	1	1	1
ZGAL_1393	Hypothetical lipoprotein	2715.11	2585.05	2045.59	4268.09	6902.21	9265.71	4596.11	4016.5	4311	2716.3	1991.87	2907.93	1998.16	2029.62	4844.82	6947.08	6062.3	7281.5	3947.02	3875.98	4426.39	0.687061	0.765535	-0.0588937	1.42223	1.41143	0.214125	1	1	1	1	1	1
ZGAL_1394	Putative membrane protein	824.95	1710.66	784.211	760.191	1058.81	1565.25	939.301	1148.91	1274.38	810.964	818.135	842.688	982.132	858.53	1055.18	988.688	1042.24	1156.54	856.039	1079.2	984.069	0.238787	0.443607	0.422233	0.454176	0.367371	0.226509	1	1	1	1	1	1
ZGAL_1395	Putative protein	3124.85	3881.37	3872.73	2492.97	3400.54	7058.93	2148.53	3271.58	2561.96	5413.14	3497.02	3017.87	3651.54	6225.84	8406.07	21065.8	11704.6	16075.3	5785.08	8176.84	7454.55	0.847997	-0.577767	-0.136062	0.124328	2.03562	0.613532	1	1	1	1	0.326894	1
ZGAL_1396	Putative membrane protein	1472.54	975.877	1158.28	990.151	1299.27	1589.55	1157.64	1204.47	1080.15	1118.68	930.643	1028.66	1006.03	1182.25	1264.79	2205.03	1501.19	1657.52	1004.48	1093.78	1293.07	0.137504	0.163499	0.226509	0.333424	0.799087	0.163499	1	1	1	1	1	1
ZGAL_1398	Conserved hypothetical protein	2203.46	2948.83	2054.5	2341.5	2745.14	4082.21	4599.54	3379.8	4537.74	4592.06	4244.85	4084.97	1824.44	3513.84	3324.22	5291.65	4261.52	3946.03	3483.03	4491.12	4184.1	-0.0892673	-0.0439433	-0.836501	-0.494109	0.0565835	-0.577767	1	1	1	1	1	1
ZGAL_1399	Hypothetical protein	2753.48	3014.01	3625.71	7794.36	7330.33	7030.17	2703.56	3480.47	3741.06	4029.25	2429.42	2182.54	2527.66	2083.9	7269.34	7232.08	3799.44	8570.55	3574.03	5679.62	3442.02	0.555816	0.201634	0.124328	1.35614	1.18269	0.454176	1	1	1	1	1	1
ZGAL_14	Putative protein	54740.7	53274.1	55460.7	56424.2	56474.5	56628	55295.2	55285.4	54230.4	50810.5	44036.3	48387	54306.2	55490.1	54832.4	55897.9	55837.2	56071.5	55501.4	53689.1	54983.9	0.201634	0.201634	0.189034	0.238787	0.226509	0.201634	1	1	1	1	1	1
ZGAL_140	Conserved hypothetical periplasmic protein	21721	6351.26	26653.7	10777.7	10216.8	5352.2	9813.42	7825.73	7875.53	2307	3040.57	1865.54	19229.3	14708.7	11864.4	4552.1	6587.92	3979.73	14903.3	6273.59	7082.66	1.97085	1.82375	2.9241	1.8679	1.07039	2.66676	1	1	0.12673	1	1	0.15704
ZGAL_1400	Hypothetical protein	626.46	600.23	567.854	1036.72	744.437	735.592	884.713	741.713	764.666	707.143	767.177	678.858	625.953	632.4	591.214	607.225	664.862	625.72	587.27	608.425	644.889	-0.234465	0.15056	-0.268817	0.226509	-0.184425	-0.217591	1	1	1	1	1	1
ZGAL_1401	Conserved hypothetical periplasmic protein	3682.83	2969.28	3636.99	2711.28	2727.07	2664.73	5398.78	3460.76	6404	3255.11	3807.48	2967.84	3601.76	4320.8	3843.37	2122.65	2514.7	2599.68	2822.39	2375.2	3624.51	-0.184425	0.604071	0.0426443	-0.304006	-0.473931	0.226509	1	1	1	1	1	1
ZGAL_1402	Fibronectin type-III repeats protein	3705.26	3041.31	4334.14	4523.61	6702.41	8769.59	3693.77	4432.44	3796.58	4706.13	4437.54	4678.09	5080.62	4989.53	8718.2	13124.5	8451.1	7389.09	3828.33	6657.57	4527.16	0.124328	-0.217591	-0.321928	0.536053	1.07039	0.443607	1	1	1	1	1	1
ZGAL_1403	Conserved hypothetical membrane protein	2760.94	2768.58	3406.98	5552.86	6924.43	8423.88	5652.31	4873.01	6851.57	5821.52	5640.29	4675.88	2965.78	4142.84	6002.8	6950.73	4826.18	8022.28	4611.11	7722.63	7094.47	0.263034	0.111031	-0.862496	0.378512	0.298658	-0.304006	1	1	1	1	1	1
ZGAL_1404	ATP synthase, F1 sector epsilon subunit	647.975	812.822	627.664	1057.67	1278.82	822.121	888.617	708.256	806.372	1285.53	2100.23	2010.16	672.073	669.913	675.12	1022.44	825.381	726.881	770.286	744.868	842.624	-1.18442	-1.152	-1.35845	-0.761213	-1.05889	-1.4344	0.508976	0.651557	0.077631	1	1	0.051952
ZGAL_1405	ATP synthase, F1 sector beta subunit	3521.99	26093.1	6025.05	2661.88	3885.43	2945.96	12597.4	15640.2	14628.8	38714.5	43750	47035.4	15442.9	12444	6385.21	4163.22	5513.32	4306.67	7944.26	5442.76	7366.51	-2.64386	-1.59946	-1.8365	-3.8365	-3.18442	-1.94342	0.48222	1	1	0.003749	0.038888	1
ZGAL_1406	Conserved hypothetical protein	24636.9	27009.6	24164.4	25954.7	18755	14323.4	42717.4	42560.2	46647.3	18872	19191.4	16120.2	29136.7	32076.2	26321	21717.5	29761	19847.4	46605.3	40106.8	35993.6	1.17632	1.28096	0.485427	0.124328	0.400538	0.695994	0.331481	0.102781	1	1	1	1
ZGAL_1407	TonB-dependent Receptor	27592.3	31027.2	25414.5	24508.4	26725.1	13645.5	37961.9	39900.8	38880	29030.4	31456.2	27546.8	30637.3	30522.4	29537.5	22919.2	28573.2	20467.6	36223.5	29698.5	24659.6	0.0426443	0.411426	-0.0740006	-0.434403	-0.286304	0.0426443	1	1	1	1	1	1
ZGAL_1408	Glucosamine- -fructose-6-phosphate aminotransferase	43142.3	42145.1	46388.6	24987	23082.6	20005.2	39110.2	35347.7	38004.1	22616.1	19472.7	21965.1	41464.1	50818.8	47126.4	32043.9	39737.8	38157.7	34120.3	32607.9	35220.9	0.669027	0.815575	1.04264	0.0840643	0.782409	1.12433	1	0.744317	0.029947	1	1	0.010622
ZGAL_1409	Conserved hypothetical lipoprotein	20493	6792.39	18949.7	7366.61	4384.66	8816.86	6729.96	4229.85	6554.22	8419.56	9609.36	9055.44	16656.6	21275.6	9986.94	4593.53	5128.74	5050.65	13203.4	10057.8	11827.5	0.378512	-0.621488	0.773996	-0.395929	-0.862496	0.823749	1	1	1	1	1	1
ZGAL_141	PadR-type transcriptional regulator	12776.5	6085.18	15199.9	10157	8409.5	8139.81	10617.1	10871	8858.48	5239.56	4117.64	3520.73	15806.5	10992	12219.9	6608.63	5499.94	8646.28	10996.1	9953.21	6988.37	1.1177	1.23879	1.40054	1.04963	0.687061	1.59932	1	1	1	1	1	0.479166
ZGAL_1410	Glycosyltransferase, family GT5	19727.8	22622.5	17945.1	12839.9	7562.7	10127.8	18233.2	14248.7	19612.3	25829.7	24214.9	20310.9	18436.7	21360.1	5542.84	14099.2	24482.4	5728.87	17501.7	15394.7	19032.8	-0.434403	-0.434403	-0.217591	-1.21759	-0.666576	-0.643856	1	1	1	1	1	1
ZGAL_1411	Pantoate-beta-alanine ligase	2040.72	2514.19	2099.37	5968.24	3903.45	6166.43	1922.47	2503.61	2644.01	3251.74	2871.18	2725.65	2384.66	2995.25	3633.07	7597.28	3824.63	6657.13	2451.11	3658.78	3580.56	0.137504	-0.321928	-0.415037	0.85599	1.02857	0.0285692	1	1	1	1	1	1
ZGAL_1412	Aspartate 1-decarboxylase	32459.6	26149.7	31756.9	12107.9	11719.6	6067.01	6614.81	5816.46	6180.23	4347.56	4777.15	4795.94	27398.6	33195.8	29548.2	7333.46	8904.63	2858.43	2999.81	2041.36	2451.53	-0.888969	0.422233	2.69822	1.10434	0.454176	2.69599	1	1	0.001733	1	1	0.001748
ZGAL_1413	Conserved hypothetical membrane protein	11076.7	3965.78	11656.1	1681.27	1944.76	2085.61	1866.5	2500.44	2186.61	2932.95	3063.93	3163.49	13698.9	19070.7	9344.03	2740.31	2190.12	3215.54	1641.6	1903.43	1851.61	-0.761213	-0.473931	1.54102	-0.68966	-0.168123	2.20163	1	1	1	1	1	0.042627
ZGAL_1414	Esterase	1842.08	9970.3	3138.68	2238.05	1483.82	3753.65	30939.4	29485.8	31219.2	9099.33	9176.57	7529.74	4663.41	2781.79	2959.28	2988.36	2245.03	2751.58	15060.1	16794.9	20491.6	1.02148	1.82782	-0.785875	-1.78588	-1.68966	-1.32193	1	1	1	1	1	1
ZGAL_1415	DNA repair protein	3869.31	3757.82	3661.84	4286.7	8123.02	7412.67	5044.95	5360.06	4388.24	8792.17	9022.68	8629.12	3787.45	3402.93	4989.42	9206.95	7612.4	7256.04	8006.77	8345.53	5672.15	-0.268817	-0.836501	-1.21759	-0.415037	-0.136062	-1.12029	1	1	0.587119	1	1	1
ZGAL_1416	Aldo/keto reductase related to aryl-alcohol dehydrogenases	2580.61	6167.95	3084.33	2142.57	3277.18	1914.22	3639.54	4505.29	3253.31	10001.4	13986.8	11699	2988.25	3200.95	3544.75	2396.93	3009.23	3421.67	3979.32	3708.76	4751.75	-1.51457	-1.64386	-1.59946	-2.25154	-2	-1.88897	0.577447	0.203316	0.148942	0.001687	0.012639	0.038521
ZGAL_1417	Exodeoxyribonuclease III	10292.4	17037.4	9099.69	15783.9	15339.4	9438.56	16928.1	17616	15561.5	12259.7	13238.5	14153.9	7664.12	7687.76	5526.84	6926.63	11263.6	7636.92	15047.9	13350.4	16438.9	0.176323	0.333424	-0.120294	0.0285692	-0.621488	-0.915936	1	1	1	1	1	1
ZGAL_1419	TonB-dependent Receptor	2923.97	2533.76	3442.77	3289.54	3036.3	4312.41	6372.41	4134.76	3687.62	3460.28	4964.44	5552.88	3653.08	4293.74	4356.52	1800.35	2337.06	3906.2	8718.35	5702.93	4930.05	0.464668	0.0285692	-0.643856	-0.395929	-0.785875	-0.184425	1	1	1	1	1	1
ZGAL_142	Hypothetical membrane protein	30844.5	15202.9	38541.2	12933.9	14529.1	7725.07	25355.9	21099.7	25273.9	8008.67	8736.53	7728.49	32642.3	33775.5	27848.1	8530.65	7328.37	9706.14	33047.5	20858.3	20917.6	1.61353	1.5509	1.79077	0.526069	0.0565835	1.94486	0.691903	0.876463	0.304457	1	1	0.047604
ZGAL_1420	Glycyl-tRNA synthetase	12624.5	14672.8	15032.2	6107.01	5512.12	5136.92	23083	16666.6	22289.8	20694.7	20060.3	22518.2	13075.1	10129.1	8390.2	4048.49	5836.66	6101.08	29820.1	24647.2	23007.1	0.286881	-0.0291463	-0.577767	-1.94342	-2	-1	1	1	1	0.000244	0.000119	1
ZGAL_1421	Conserved hypothetical membrane protein	5145.45	3502.04	4300.67	5223.85	4815.81	4288.46	26284.6	15012.4	21801.9	2063.94	1837.4	1868.87	5860.77	4373.12	2396.09	2855.63	2093.95	2180.3	26293.3	20045.8	18357.1	3.48671	3.45154	1.1635	1.31034	0.31034	1.13093	2e-06	3e-06	1	1	1	1
ZGAL_1422	Phosphoribosyltransferase	4250.23	6964.71	4326.25	9121.24	6916.44	5404.33	14427.1	12365.5	13830.4	3695.65	4001.87	4244.29	5235.74	4193.02	3556.09	4756.5	4251.44	4017.39	9976.06	7648.72	8298.37	1.1177	1.76553	0.378512	0.847997	0.124328	0.124328	1	0.003392	1	1	1	1
ZGAL_1423	Conserved hypothetical lipoprotein	28180.7	9978.77	17658.3	15419.8	13661.8	16322.2	10822.6	9878.47	9117.84	8339.43	7139.16	8085.46	36700.6	15519.6	20412.5	8539.09	10311.8	9005.56	10580.4	14494.5	12608.1	0.678072	0.344828	1.24489	0.948601	0.238787	1.62293	1	1	1	1	1	1
ZGAL_1424	Carbon-nitrogen hydrolase	31941.3	6156.54	16226.2	11397.4	12514.2	10425.4	9158.95	7084.38	7442.98	7091.91	8289.39	8321.68	37170.3	11791	21087.8	9859.47	9675.61	8168.46	8620.48	7105.23	6421.87	-0.104697	0	1.19535	0.536053	0.226509	1.5656	1	1	1	1	1	1
ZGAL_1425	ADP-ribose pyrophosphatase	52584.6	27395.9	42242.3	40697.9	40709.8	42054.3	29528.3	29976.4	27919.1	27619	25256.7	30404	52024.2	38867.5	50598.7	38509	38045.5	40187.2	30919.4	29393	27337.1	0.0703893	0.0703893	0.555816	0.565597	0.485427	0.765535	1	1	1	1	1	1
ZGAL_1426	Ankyrin repeats protein	53184.7	44864.8	50386.3	51159.6	49882.3	50806.4	44052.1	41753.1	42019.6	42884.9	40214.2	39839.3	54680.5	43960.2	50287.8	41948.1	47420.2	47859.3	43999	43125.7	43861.1	0.0976108	0.0565835	0.275007	0.31034	0.163499	0.275007	1	1	1	1	1	1
ZGAL_1427	Catalase	55064.1	42272.3	52481.4	53556.9	51970.5	53182.4	29816.4	25151.5	28008.9	28224.7	28701.9	29698.8	53884.7	44633.3	54797.8	42047.5	48942.5	51023.9	50880.4	45778.3	48231.3	0.739848	-0.0588937	0.790772	0.871844	0.713696	0.823749	1	1	1	0.378771	1	0.847616
ZGAL_1428	Two-component system - Sensor histidine kinase	26189.1	13991.3	25436.4	8257.72	5414.11	7829.26	17257.6	14945.9	17659.8	12743.3	13404.3	9935.6	27100.9	25574.6	18218.4	7567.7	6146.44	6280.61	27333.5	24267.8	28462.2	1.15056	0.464668	0.863938	-0.736966	-0.862496	0.970854	1	1	1	1	1	1
ZGAL_1429	Two-component system - Response regulator, receiver domain	11112.6	5231.29	14170.1	2105.95	2412.5	1725.7	3564.48	3289.39	4348.7	7324.21	10147.7	7802.22	9926.95	5650.9	4381.7	2074.09	1925.77	1903.97	4619.73	4155.39	4583.11	-0.915936	-1.18442	0.275007	-2	-2.12029	-0.340075	1	1	1	0.060266	0.038093	1
ZGAL_143	Putative membrane lipoprotein	38147.5	39650.4	38758.1	34476.2	28461.1	25208.9	45337	45218.8	43492.1	15604.6	13400.5	12314.7	45842.7	37476.5	33593.2	38194.1	41485.1	30589.6	38518.2	36075	32738.3	1.37851	1.69599	1.4957	1.09085	1.41684	1.5008	0.003525	0.000131	0.000968	0.103885	0.002536	0.001046
ZGAL_1430	Two-component system - Response regulator, receiver domain	15868.3	5592.88	17480.2	6655.58	5599.71	6014.92	5106.74	5798.01	6828.28	8560.68	7576.99	8360.52	19488.2	9900.43	8764.44	10391.9	6955.42	7676.07	9970.42	10965.7	12440.5	0.443607	-0.473931	0.669027	-0.415037	0.0285692	0.641546	1	1	1	1	1	1
ZGAL_1431	Putative membrane lipoprotein	9288.81	3285.68	13991.4	4823.45	5570.67	4309.97	3231.65	3361.21	4030.39	2361.71	1943.2	2160.03	16004	9710.06	7375.27	4765.99	3510.21	4068.4	9928.26	4447.26	4775.82	1.5656	0.713696	2.03914	1.18269	0.933573	2.35614	1	1	1	1	1	0.376547
ZGAL_1432	TonB-dependent Receptor	28647.9	12686.3	29612.9	23033.6	15911.8	15984.1	11977.3	9636.21	11495.5	5432.31	4174.22	4066.15	30452.5	36397.4	29280.5	13582.8	19137.6	16793.8	23735.2	16650.1	14269.1	2	1.27501	2.37573	2.0072	1.85599	2.81352	0.022633	1	0.002668	0.019857	0.055312	0.0001
ZGAL_1433	Endonuclease/exonuclease/phosphatase family	1129.27	998.896	1061.02	1389.89	1031.01	802.956	1421.12	1134.72	1481.39	761.303	975.133	808.081	1055.18	1174.18	800.917	729.485	645.944	744.712	919.771	1072.57	1228.72	0.344828	0.669027	0.321928	0.344828	-0.268817	0.250962	1	1	1	1	1	1
ZGAL_1434	Conserved hypothetical periplasmic protein	10442	24965.5	10135.3	10520.4	12289.6	7899.63	34282.7	32653.7	35531.5	21771.4	19160.8	17502.7	11535.5	9194.39	11418.7	9226.2	12847.3	12201.9	22057.4	26846.7	30831.5	0.443607	0.807355	-0.358454	-0.915936	-0.761213	-0.862496	1	1	1	1	1	1
ZGAL_1435	Conserved hypothetical periplasmic protein	6171.37	9144.39	5448.56	10448.6	6917.95	10292.1	4766.65	5170.96	5599.88	8691.59	10782.7	7952.89	7683.61	8309.05	6897.61	7524.03	7921.28	8496.32	5330.84	6665.11	7662.84	-0.473931	-0.810966	-0.395929	0.0143553	-0.200913	-0.268817	1	1	1	1	1	1
ZGAL_1436	Conserved hypothetical membrane protein	21797	30482.7	16781.5	24626.2	16425.3	13656.3	22569.2	22007.1	20350.6	26705.6	27304.6	31174.8	21031.6	17204.7	12026.6	17849.3	24852.2	15844.8	23075.2	21408.3	25539	-0.286304	-0.395929	-0.304006	-0.643856	-0.535332	-0.761213	1	1	1	1	1	1
ZGAL_1437	TonB-dependent Receptor	15349.3	23166.3	16669.7	8871.55	5609.5	5143.18	14739.8	15219.8	17077.7	33846.5	36037.9	34163.8	14426.4	16291.6	10525.8	7887.8	13188.5	6056.44	11226.1	6729.55	8758.35	-1.94342	-1.152	-0.915936	-2.39593	-1.94342	-1.32193	0.017202	1	1	0.000783	0.014536	1
ZGAL_1438	Glucose-6-phosphate isomerase	11825	13321.9	13143.7	3156.41	1698.69	3428.61	10711.8	10769.7	9600.69	27654.1	31271.9	28826.3	11543.1	11049.1	3766.32	3113.94	4065.63	2597.91	10819.3	7393.59	10574.8	-1.59946	-1.51457	-1.18442	-3.47393	-3.18442	-1.73697	1	1	1	6.7e-05	0.00026	0.436301
ZGAL_1439	Metallopeptidase, family M23	30554	19749.2	25268.2	5972.31	4487.69	3572.39	25056.4	27626.9	25921.9	19540.5	21873.9	25669.2	24805.4	30044.3	14068	5379.69	8339.91	7678.06	24482.1	25039.6	26170.1	0.176323	0.226509	0.176323	-2.25154	-1.64386	0.0426443	1	1	1	0.000811	0.079813	1
ZGAL_144	L-alanine-DL-glutamate epimerase	10219.4	15149.7	13938.2	9012.84	13308.7	13563.4	9475.44	9498.25	8146.29	15442.1	16539.1	14139	11109.1	11249	11159.5	13008.3	11999.3	12651.1	16300.5	15042.3	19067.4	0.124328	-0.761213	-0.234465	-0.358454	-0.286304	-0.454032	1	1	1	1	1	1
ZGAL_1440	Tryptophan 2,3-dioxygenase	39719.7	24755.5	38057.9	7326.83	8862.6	5975.47	19347.7	19908.1	18448.5	17338.8	16973.6	15777.2	33082.8	38291.1	37977.3	7930.45	7977.79	9293.86	17879.3	15795.7	17444.9	0.0285692	0.201634	1.03562	-1.18442	-1	1.12433	1	1	0.772187	0.0852	0.868184	0.187352
ZGAL_1441	Conserved hypothetical periplasmic protein	22595.4	17643.6	17943.6	4787.53	3875.16	2070.88	7906.79	8230.05	8239.26	3729.72	5461.45	6152.91	19954.8	20443.8	12752.4	3176.24	5951.55	2155.89	3603.07	3292.83	4755.13	-0.395929	0.669027	1.9222	-0.514573	-0.434403	1.79077	1	1	0.296817	1	1	0.813256
ZGAL_1442	4-Hydroxyphenylpyruvate dioxygenase	36658.4	28850.3	32262.5	37116.8	32269.9	31257.6	35013.9	32298.8	33739.7	19364.7	18817.8	17419.8	27052	24751.2	13725.9	22483.8	32361.1	25301.9	38429.8	32661.5	34464.3	0.925999	0.863938	0.815575	0.85599	0.526069	0.238787	1	1	1	1	1	1
ZGAL_1443	Patatin-like phospholipase	6418.72	3686.39	5962.09	2460.85	1742.54	1996.67	4089.67	3332.42	4892.34	3375.64	3928.82	3499.19	4943.39	4891.64	3346.84	3033.97	2384.06	2384.02	4507.25	2657.03	3230.2	-0.0588937	0.189034	0.575312	-0.810966	-0.473931	0.286881	1	1	1	1	1	1
ZGAL_1444	Excinuclease ABC, subunit C	17079.1	9689.21	14883.7	13891.8	15304.8	9023.79	12838.5	12150	12389.8	14824.7	15395.9	15693.5	15315	13314.9	15482.3	8139.45	9068.12	9060.83	17055.3	11589.6	13659.6	-0.120294	-0.304006	-0.136062	-0.268817	-0.810966	-0.0588937	1	1	1	1	1	1
ZGAL_1445	5-Formyltetrahydrofolate cyclo-ligase	50683.4	24392.6	45539.9	32493.2	30222.1	20129.8	14766.7	15110.5	13492.7	8998.49	8628.08	8671.89	43274.9	30135.9	41010.3	21714.3	19917.6	18145	28799.9	30435.3	29091.3	1.74846	0.722466	2.19849	1.65535	1.18269	2.12102	0.011764	1	0.000598	0.033023	1	0.000718
ZGAL_1446	Signal peptidase II, family A8	30417.4	3502.43	21077.4	3102.58	2039.49	1452.14	2946.72	1664.77	2893.85	1641.24	3095.5	2666.03	31836	12386.3	14281.5	810.109	859.822	883.822	2657.36	1867.32	1821.84	-0.217591	0.0143553	2.89336	-0.168123	-1.55639	2.98185	1	1	1	1	1	1
ZGAL_1447	Conserved hypothetical membrane protein	5650.07	1557.34	3837.33	3676.48	1965.22	1542.77	2544.38	2040.19	1782.88	2557.99	3359.84	2671.73	10544.2	2349.68	2540.84	2060.61	1870.35	1776.38	2552.49	2119.56	2190.65	-0.321928	-0.434403	0.367371	-0.251539	-0.599462	0.847997	1	1	1	1	1	1
ZGAL_1448	Zinc-finger protein	27619.5	29413.1	28459.2	37062.1	37779.3	27267.3	35840	32623.7	32023.7	27889.3	26798.1	30104.7	27753.6	21970	17249.4	26867	32039.3	14286.7	25747	22157.5	23543.2	-0.251539	0.250962	0.0143553	0.263034	-0.217591	-0.340075	1	1	1	1	1	1
ZGAL_1449	Isoleucyl-tRNA synthetase	6937.48	18865.7	8657.54	3444.22	3809.38	2258.17	9656.83	8769.03	10102.5	27270.8	26088.7	24645.5	11980.8	18037.1	10309	2242.27	2383.83	3077.52	5693.7	3597.78	5140.68	-2.39593	-1.4344	-1.18442	-3.05889	-3.32193	-0.943416	0.003523	1	1	0.00011	2.6e-05	1
ZGAL_145	Aminotransferase, class II	6232.41	6071.25	6200.91	7637.21	5288.18	17005.8	6355.3	7239.16	7222.59	8175.5	8868.57	6008.31	5292.46	7561.66	3836.22	10101.5	6443.85	6209.38	6023.97	7506.1	7253	-0.152003	-0.152003	-0.321928	0.378512	-0.0144996	-0.473931	1	1	1	1	1	1
ZGAL_1450	Conserved hypothetical periplasmic protein	35017.7	31287.9	30468.4	39778.5	41487.1	43653.8	41186.9	43091	39494	44293.9	34051.8	35436.6	32445.6	25790.9	31398.6	43793.4	43078.1	38792.4	27792.4	33849.5	33379.7	-0.251539	0.124328	-0.234465	0.137504	0.137504	-0.340075	1	1	1	1	1	1
ZGAL_1451	TonB-dependent Receptor	34068.6	27194.8	34174.5	10695	17013.6	17169.5	30887.1	24650.9	29448.2	6766.18	6000.05	7117.06	36258.8	43972.1	37477.6	16550.9	20327	18921.7	14221.9	12468.8	11127.2	0.925999	2.09424	2.26303	1.17632	1.49057	2.5656	1	3e-05	8e-06	0.242606	0.00658	1e-06
ZGAL_1452	DNA repair protein RecO	12628	11090.8	13335.4	12909.4	8705.55	12738.2	11513.6	12811.5	9947.85	14536.8	14229.4	16145.2	10605	11981.9	10186.9	12468.4	12424.4	14728.9	14914.4	13945.5	15042.2	-0.0291463	-0.395929	-0.268817	-0.395929	-0.184425	-0.454032	1	1	1	1	1	1
ZGAL_1453	Glutamate dehydrogenase	12863.2	14121.2	11244.9	9093.66	10513.8	8709.22	16025.2	14683.9	15107.4	18327.9	19149.6	23800.3	10095.3	14557.8	11598.5	7654.34	7847.08	12171.4	11334.7	9367.6	11846.5	-0.915936	-0.415037	-0.68966	-1.12029	-1.152	-0.761213	1	1	1	0.500214	0.251603	1
ZGAL_1454	Cystathionine gamma-synthase	8674.48	12971.1	10152.2	13423.2	8746.49	9832.28	11874.8	14999.1	12703.5	19647.4	19886.4	21717	10092.8	10055.6	12818.3	10375.8	14665	9671.3	10529.1	10023.1	12615.8	-0.888969	-0.621488	-0.943416	-0.943416	-0.810966	-0.888969	1	1	1	1	1	1
ZGAL_1455	Conserved hypothetical protein	4344.15	8519.14	4919.56	1988.13	2232.04	2013.99	2971.61	2332.82	3483.87	9590.79	12195.7	9844.16	7045.85	7543.43	3175.96	1938.77	1766.99	1981.17	2834.89	2360.59	2801.39	-2	-1.8365	-0.836501	-2.32193	-2.47393	-0.836501	0.025477	0.061365	1	0.002255	0.000967	1
ZGAL_1456	Conserved hypothetical protein	14601.7	17138.9	15607.4	1614.48	3788.77	3051.75	22274.8	22398.4	23306.6	18354.4	19635.3	24961.2	13075.5	13591.3	7300.06	3556.67	3887.18	4879.5	8117.27	5789	6945.72	-1.59946	0.111031	-0.415037	-2.94342	-2.32193	-0.888969	0.313909	1	1	3.1e-05	0.00131	1
ZGAL_1457	ArsC family protein	4977.46	4391.26	4542.12	5614.49	4658.32	8864.74	2709.84	3144.37	2927.83	7083.91	8314.48	13108.2	4660.87	5713.96	5724.36	6426.54	5343.58	7916.29	4291.78	4975.99	3898.65	-1.12029	-1.68966	-1.02915	-0.577767	-0.535332	-0.836501	1	0.035059	1	1	1	1
ZGAL_1458	Conserved hypothetical membrane protein	3385.91	1843.31	2111.82	2711.67	3097.45	2973.87	1935.98	1975	1039.08	2379.28	3396.99	3186.96	1924.11	2552.6	1316.38	2196.45	1550.41	1288.74	2577.43	2053.24	1891.48	-0.454032	-0.862496	-0.286304	-0.0291463	-0.836501	-0.621488	1	1	1	1	1	1
ZGAL_1459	Conserved hypothetical protein	2981.59	2919.97	2196.9	4066.18	4951.43	5786.73	5119.33	6565.08	4617.22	7599.6	8866.73	10877.5	2092.05	4443.32	6377.45	5562.13	6748.76	10305.2	3754.78	3212.41	2728.91	-1.51457	-0.736966	-1.73697	-0.888969	-0.268817	-1.08927	1	1	0.564588	1	1	1
ZGAL_146	SusD/RagB family lipoprotein	18690	31577.5	21597.6	17936.7	7621.17	8194.65	30267.2	30196.4	30189.4	30320.9	35811.7	26883.9	21504.9	28335.2	23694.5	14174.9	26534.4	22511.3	18539.2	13074.5	18000.6	-0.915936	-0.0439433	-0.37707	-1.47393	-0.556393	-0.340075	1	1	1	0.903098	1	1
ZGAL_1460	2-Nitropropane dioxygenase	25993.1	25703.4	23802.3	29706.6	26980.8	25432	37885.9	39800.6	35824.7	34339.7	35829.2	36522.9	20152.3	26416.6	24009.1	24109.7	22552.7	24516.3	38765.1	32401.8	30061	-0.0740006	0.0840643	-0.494109	-0.37707	-0.577767	-0.599462	1	1	1	1	1	1
ZGAL_1461	Cyclic nucleotide dependent thioredoxin reductase	15291.4	15219.8	14667.8	12655.5	14138	14700.9	13277.7	15492.2	14731.1	17893.3	18432.5	19131.9	13467.9	16673.9	13063.6	16461.4	13510.6	16840.9	20758.3	17802.2	21714.9	0.124328	-0.358454	-0.304006	-0.415037	-0.251539	-0.358454	1	1	1	1	1	1
ZGAL_1462	Alpha/beta hydrolase-fold protein	3406.77	2749.31	3004.39	3279.38	4346.51	6198.96	1842.76	3575.55	1362.26	5055.22	3969.07	3711.3	2675.32	5100.51	8546.88	9548.77	7396.07	9841.58	4496.43	6533.99	4881.84	0.321928	-0.915936	-0.473931	0.124328	1.07039	0.356144	1	1	1	1	1	1
ZGAL_1463	Cytochrome c	8555.62	20305.7	10662.1	9038.21	9128.39	8385.99	12931.6	13645.5	13382.8	30546.4	30468.1	35931.4	7303.97	5268.15	4923.86	10571.1	13644.4	9796.38	10212.6	11902.1	11354.5	-1.51457	-1.2863	-1.2863	-1.88897	-1.51457	-2.47393	0.105124	1	0.36662	0.006709	0.115971	7.5e-05
ZGAL_1464	Glycoside hydrolase, family GH105	6123.12	5342.06	6334.71	6774.23	5295.42	6916.62	4129.04	4937.59	4829	5298.93	5138.73	4815.57	6138.59	6167.53	6589.12	7044.95	6637.13	6452.43	7500.96	6890.01	6536.91	0.454176	-0.136062	0.226509	0.31034	0.400538	0.31034	1	1	1	1	1	1
ZGAL_1465	Sulfate transporter	8919.12	7529.61	8198.26	8412.21	5340.85	4310.96	7835.26	6098.63	9596.65	7029.31	8247.02	8610.54	6467.92	6144.26	7384.26	2215.54	3666.2	5624.31	10132.7	6042.27	8471.68	0.0426443	-0.0144996	0.0426443	-0.395929	-1.05889	-0.251539	1	1	1	1	1	1
ZGAL_1466	Conserved hypothetical lipoprotein	19663.8	33647.5	23581.1	12219.4	10319.9	5329.76	12218.7	10903.7	13413.8	2565.6	3383.46	2203.43	24447.9	34441.1	24329.3	17210.4	26947.9	8280.74	2918.91	2797.33	2628.61	0.0285692	2.1635	3.23726	1.774	2.68482	3.35191	1	0.123591	0.000414	1	0.014404	0.000219
ZGAL_1467	Glycerol-3-phosphate dehydrogenase [NAD(P)+]	4646.98	7573.78	4235.13	4261.8	4519.83	5358.63	6366.93	8757.43	4763.11	11170.1	11411.9	12838.9	3467.43	3566.73	3302.99	3435.37	3187.47	3281.36	5445.56	5447.15	6267.46	-1.05889	-0.836501	-1.12029	-1.32193	-1.8365	-1.78588	1	1	1	0.174757	0.001772	0.002978
ZGAL_1468	Glycerol-3-phosphate dehydrogenase	5743.91	8235.99	5528.81	7775.77	4143.02	5713.65	9674.09	9920.95	9880.98	12906.9	10964.5	13090.4	6572.76	11176.6	9204.01	5936.03	8191.2	5657.61	9490.7	8123.09	9288.15	-0.454032	-0.321928	-0.915936	-1.05889	-0.888969	-0.454032	1	1	1	1	1	1
ZGAL_1469	Glycerol kinase	10149.4	13860.1	8186.43	13646.9	7260.86	7016.27	10008.8	8125.85	10833.4	16042.1	19441.4	15502.6	11938.3	15772.5	11791	8249.81	12186	8956.14	13451.2	10229.2	13711.1	-0.454032	-0.810966	-0.666576	-0.862496	-0.785875	-0.37707	1	1	1	1	1	1
ZGAL_147	TonB-dependent Receptor	8297.12	23017.2	10390.3	14981.3	14931.1	6557.4	19763.1	20351.7	22250.5	26966.4	30686.9	20352.8	14595.7	20591.7	15277.7	12321.9	22726.5	16498.2	8618.03	6826.93	8851.37	-1.68966	-0.321928	-0.915936	-1.08927	-0.599462	-0.621488	1	1	1	1	1	1
ZGAL_1470	Penicillin-binding protein 1C, family GT51	6653.18	4306.42	5344.23	2669.15	2749.44	3047.37	3206.56	2978.47	3339.18	4390.92	4170.45	4266.48	5713.9	10405.9	6429.54	2768.65	3390.85	4534.04	4128.96	3121.51	3493.16	-0.251539	-0.434403	0.344828	-0.599462	-0.268817	0.815575	1	1	1	1	1	1
ZGAL_1471	Conserved hypothetical protein	22400.9	24588.2	23786.1	17430.1	16300.1	10447.1	22525.3	17649.7	21202.6	19824	18975	18390	15212.8	21609.6	9109.27	12891.9	22053.4	7096.97	15856.2	12571.5	15578.3	-0.37707	0.0976108	0.31034	-0.37707	-0.434403	-0.321928	1	1	1	1	1	1
ZGAL_1472	CvpA family protein	5196.14	5687.03	5979.92	3439.1	9900.91	19245.3	3710.2	6427.84	3231.6	5356.55	5183.83	6955.34	3976.59	5143.68	6547.63	14864.7	13293.5	9838.4	3360.67	4537.81	3736.41	-0.577767	-0.395929	-0.0588937	0.895303	1.1177	-0.152003	1	1	1	1	1	1
ZGAL_1473	Conserved hypothetical membrane protein	5622.13	4660.69	4293.43	3601.71	2883.46	6134.74	2720.72	2550.82	2275.02	1774.31	1886.32	1557.76	3858.39	8958.24	5197.9	4630.34	3801.53	4479.02	2290.52	2512.13	1620.02	0.298658	0.536053	1.48027	1.27501	1.30451	1.7866	1	1	1	1	1	0.192517
ZGAL_1474	Hypothetical membrane protein	3088.36	6685.68	3097.81	3616.79	13540.3	7276.66	28368.9	21045.3	26257.7	6451.48	6665.29	5732.13	2984.1	3420.76	5123.4	6653.92	5134.46	6044.89	5545.19	8951.66	6805.78	0.176323	2.0036	-0.556393	0.378512	-0.0740006	-0.713119	1	0.755718	1	1	1	1
ZGAL_1475	Conserved hypothetical lipoprotein	13973.5	21046.3	17680.7	10733.5	8833.95	9358	42934.9	43912.8	46289	9979.77	12676.7	8740.36	12298.9	30821.8	11422.3	10468.9	5281.22	6873.71	36117.2	28649	33617.6	1.64616	2.08406	0.748461	-0.120294	-0.473931	0.799087	0.726405	0.033575	1	1	1	1
ZGAL_1476	SCP-like extracellular protein	9241.17	12414.6	10658.9	15746.1	14293.1	24092.5	9062.01	9422.66	9124.43	7429.88	6361.83	9327.57	14129.6	15629.6	19977.5	21715.3	26180.8	27121.9	13093.8	18745.7	14874.7	1.01436	0.250962	0.485427	1.22651	1.69599	1.10434	1	1	1	0.543928	0.00475	1
ZGAL_1477	3-Hydroxyanthranilate 3,4-dioxygenase	6187.74	7647.44	4172.31	6647.06	6237.71	4273.82	8922.99	9776.79	9201.31	11713.3	15069.9	13863.8	5391.47	3800.07	4051.6	5564.47	4284.01	5192.78	6351.94	7000.16	9517.2	-0.836501	-0.535332	-1.18442	-1.25154	-1.4344	-1.59946	1	1	1	0.789051	0.159065	0.029029
ZGAL_1478	Two-component system - Sensor histidine kinase	5496.6	2054.09	4559.45	3350.92	3702.07	3947.37	2221.07	1762.79	2022.92	2732.84	2283.5	3126.19	6240.28	4544.53	5126.57	6239.23	7413.42	5886.32	3316.35	3345.45	3017.53	0.250962	-0.434403	0.575312	0.432959	1.26303	0.963474	1	1	1	1	1	1
ZGAL_1479	Conserved hypothetical membrane protein	14550.4	7489.96	11043.2	21635.4	17240.4	23144.5	12728	9898.81	12064.9	7070.64	5601.1	5738.98	19520.6	8525.06	8011.16	23195.7	22857.3	13175.4	14053.6	17345.3	14237.8	1.31034	0.910733	0.847997	1.75275	1.68706	0.970854	1	1	1	0.401095	0.832666	1
ZGAL_148	Putative protein	660.279	635.791	560.254	683.957	553.996	602.438	559.521	737.962	577.479	551.102	551.797	536.92	610.65	548.848	534.306	531.851	581.927	569.914	526.197	566.207	566.941	0.0143553	0.189034	0.176323	0.163499	0.0426443	0.0426443	1	1	1	1	1	1
ZGAL_1480	Aldehyde dehydrogenase	46634.8	27076.2	39452.6	46907.6	43181.2	44039.2	48133.2	36781	41322.7	27029.3	23174.7	28463.6	40824.1	34610.1	32921.6	29738.5	35113.1	33493.7	43615.4	43082.9	46661.2	0.765535	0.678072	0.526069	0.765535	0.321928	0.464668	1	1	1	1	1	1
ZGAL_1481	Hypothetical protein	47994.4	28155.9	45449.3	39053.4	38403.9	36805.1	31154.8	25905.3	26124.3	6794.57	6192.44	11501.2	43995.6	29010.6	34126.4	39619.3	38941.4	30661	22193.9	26874.1	23251.2	1.56071	1.76553	2.31325	2.22342	2.15704	2.12763	0.043866	0.008229	0.000176	0.000252	0.000427	0.000569
ZGAL_1482	OmpA-like membrane protein	26050.3	22716.1	30670.6	17707.5	11811.5	8797.31	26748	19822.2	26539.9	7549.09	8119.07	8695.12	25048.8	30345.8	18307.3	5637.41	7067.81	3307.92	18653.8	12579.5	17022.1	0.9855	1.58496	1.70487	0.650765	-0.599462	1.59932	1	0.546833	0.213883	1	1	0.570041
ZGAL_1483	Conserved hypothetical membrane protein	25374.3	24244.3	30034.9	26882.4	32278.7	21180.8	30791.5	29161.5	28959.2	11352.4	9838.1	12433.2	26130.8	26995.6	25511.8	19990.1	27064.9	12586.7	24487	26328.8	22955.5	1.13093	1.40054	1.24489	1.25701	0.823749	1.22651	1	0.093174	0.459051	0.470817	1	0.52061
ZGAL_1484	Putative protein	5446.86	2874.6	3314.79	2652.68	2981.82	5055.63	2013.11	1920.46	2768.43	2656.35	2344.56	2471.15	5027.94	4453.82	4140.18	5503.6	4260.47	5554.34	2127.89	2543.98	2456.47	-0.0740006	-0.152003	0.641546	0.516015	1.03562	0.863938	1	1	1	1	1	1
ZGAL_1485	Acyl-[acyl-carrier-protein] desaturase	40042.4	49099.9	36369.8	52318.4	51189.8	52275.3	52226.9	50880.4	51423.7	46196	41263.2	45906.2	42402	48212.2	45002	48757.8	52373.7	50981.7	50279.1	47373.5	47097.3	0.124328	0.214125	-0.0892673	0.226509	0.189034	0.0285692	1	1	1	1	1	1
ZGAL_1486	Serine/threonine-protein phosphatase	5144.69	9634.91	4329.42	15002.6	10916.4	9012.92	8429.27	9367.07	8893.6	8820.53	9659.92	9783.32	6695.17	6945.93	7830.91	13306.9	13015.4	13278.1	6664.96	6157.37	6661.43	-0.535332	-0.0892673	-0.556393	0.31034	0.485427	-0.395929	1	1	1	1	1	1
ZGAL_1487	Conserved hypothetical membrane protein	6620.07	5965.98	3517.42	5293.25	4974.24	5130.64	4187.11	6992.75	4256.3	5892.32	9147.36	7166.05	5303.71	4388.8	4182.38	4789.23	5120.35	4853.57	4678.11	4823.35	5232.53	-0.599462	-0.514573	-0.454032	-0.535332	-0.599462	-0.68966	1	1	1	1	1	1
ZGAL_1488	Conserved hypothetical protein	27492.7	33693.8	25222.4	41651.7	43301.7	44340.5	32687.5	32519.3	32345.3	27861.3	28045	32599.7	28240.5	24048.4	21870.2	32344.7	37530.2	32001.9	37232.4	37910	38355	0.356144	0.137504	-0.0291463	0.545968	0.201634	-0.251539	1	1	1	1	1	1
ZGAL_1489	TonB-dependent Receptor	5345.36	4353.44	5537.4	4892.61	3446.92	5341.28	14521	12730.9	14637.3	12272.3	15968.7	11124.3	5386.47	5193.38	7695.3	4446.98	3902.12	7771.21	9744.18	7628.47	8075.43	-0.621488	0.0840643	-1.35845	-1.51457	-1.2863	-1.12029	1	1	0.607827	0.134571	0.739148	1
ZGAL_149	Conserved hypothetical protein	51515	46038.2	49103.7	50403.5	46697	50304.4	42303.9	46348.2	45438.9	42951.7	38489.2	33643	49120.6	48754.2	39247.9	42763.3	49052.2	48614	47372.3	47852.5	47002.4	0.31034	0.226509	0.344828	0.356144	0.286881	0.250962	1	1	1	1	1	1
ZGAL_1490	SusD/RagB family lipoprotein	7163.89	8084.09	6631.82	8156.2	8063.42	8438.79	24707.4	22993.9	28178.5	13579.5	16829.4	15570.2	6869.1	7185.45	4998.79	4005.8	6251.4	5254.84	20531.9	18128.8	19598.8	0.344828	0.722466	-1.05889	-0.888969	-1.55639	-1.2863	1	1	0.314034	1	0.001234	0.027996
ZGAL_1491	Fructokinase	14636.3	7828.76	15329	11767.2	10298.4	13748.2	5697.2	5781.6	7380.56	12140.4	11835.1	12085.5	11073.5	11182.5	20423.8	18596.9	24958.6	27232.5	10938.5	14953.8	12665.3	0.0976108	-0.943416	0.0703893	-0.0144996	0.970854	0.238787	1	1	1	1	1	1
ZGAL_1492	Conserved hypothetical protein	20856.6	14612.7	19506.3	22689.7	34209.1	35418.5	16011.9	16494.4	14944.1	18649.9	14156.7	18618.2	22076.2	19760.3	33078.5	33454.8	31195	34059.5	26339.4	28635.4	25898.2	0.650765	-0.120294	0.0976108	0.847997	0.941106	0.545968	1	1	1	1	1	1
ZGAL_1493	NADP-dependent L-serine/L-allo-threonine dehydrogenase	37085.4	29884.3	33385.9	28461.1	26024.6	29280.5	25019.3	23460	24259	32178.9	33707.5	39197.2	30485.8	34334.3	23499.5	9029.58	20844.2	17857	36597.6	33703.3	36704.1	0.0285692	-0.535332	-0.0588937	-0.321928	-1.152	-0.251539	1	1	1	1	1	1
ZGAL_1494	Aldo/keto reductase related to aryl-alcohol dehydrogenases	8850.06	12463.1	6146.19	13368	11083.9	8584.97	8757.41	7299.68	7142.25	5978.4	8166.06	8809.29	4281.06	4879.04	3942.28	8836.81	9558.91	4369.04	8097.29	5707.59	7954.54	-0.0740006	0.0143553	0.263034	0.526069	-0.0144996	-0.810966	1	1	1	1	1	1
ZGAL_1495	MoxR-like ATPase	36193.3	26332.5	38886.6	28282	24641	23998	13923.3	14346.8	14040.1	27621.1	25626.2	28209.6	36013.3	23935.2	24364.1	7398.5	9247.73	11039.8	27760.9	23732	29581.4	0	-0.943416	0.31034	-0.0892673	-1.55639	0.0565835	1	1	1	1	0.003878	1
ZGAL_1496	vWA domain protein	22810.6	10095.3	17282.2	4670.16	3015.92	2906.96	4357.86	4806.35	4560.71	9489.73	13557.2	9575.05	14981.8	9883.78	5070.3	2107.48	2514.39	2548.54	13068.8	5572.2	12048.2	-0.0892673	-1.25154	0.62293	-1.64386	-2.18442	-0.120294	1	1	1	1	0.266477	1
ZGAL_1497	Conserved hypothetical membrane protein	17166.8	4874.92	15030.7	3855.22	5282.2	5430.6	4248.96	4959.88	4101.33	6346.12	4801.01	4708.1	12811.9	10958.6	8981.38	7419	4689.49	9266.25	9441.44	7262.75	7736.11	0.62293	-0.251539	1.22651	-0.120294	0.432959	1.04963	1	1	1	1	1	1
ZGAL_1498	Aerotolerance protein BatA	4395.6	3046.05	4901.72	4379.53	4745.46	5871.4	2144.4	3050.08	2076.52	3989.93	3674.47	3661.37	3869.52	3631.75	4421.13	4598.7	3010.89	4012.39	3664.05	4121.55	3888.38	0.0426443	-0.643856	0.124328	0.400538	0.0426443	0.0703893	1	1	1	1	1	1
ZGAL_1499	Aerotolerance protein BatB	25844	30254.2	24158.4	8936.52	9276.43	9516.81	13386.8	11946.4	12372.1	5354.71	5256.9	6030.53	21917.5	31251.9	18887.6	12156.1	12688.4	8348.15	9306.17	8930.07	10781.5	0.799087	1.18269	2.26903	0.739848	0.992768	2.11437	1	0.181086	9e-06	1	1	3.7e-05
ZGAL_15	Isocitrate dehydrogenase NADP-dependent, monomeric type	17155.8	15900.9	23337.7	2472.99	2026.99	2057.49	8798.09	8922.95	10370.9	31935.2	32255	31256	18182.5	18798	8392.01	1803.77	2488.42	3255.24	10301.3	4997.96	7746.13	-2.05889	-1.78588	-0.761213	-3.8365	-3.64386	-1.05889	0.020226	0.222881	1	1e-06	3e-06	1
ZGAL_150	Conserved hypothetical membrane protein	44137.1	47677.4	39461.6	45536.3	41831.1	43056.9	39508	37332.6	37260.4	30047.4	28975.1	24305	45499.3	43183.8	38741.3	45072.5	51397.8	48906.5	41865.5	41419.1	44921.6	0.62293	0.454176	0.659925	0.650765	0.799087	0.613532	1	1	1	1	0.51486	1
ZGAL_1500	Aerotolerance protein BatC	50798.3	45310.1	52641.2	37418.8	37495.2	43411.4	30209.3	30551.8	29792	35140	30132.1	32576.6	48455.2	50189.2	52261.4	52822.1	46531.2	47214	37596.9	38034.4	36431.5	0.201634	-0.104697	0.604071	0.275007	0.584963	0.62293	1	1	1	1	1	1
ZGAL_1501	Aerotolerance protein BatD	20247.4	18522	19733.7	5585.57	6139.51	4863.57	9735.06	7948.11	11547.2	5006.05	5214.44	5666.88	19866.2	33268.2	15200.1	3046.46	3799.42	4471.51	7699.44	8234.1	10352.2	0.722466	0.879706	1.87971	0.0565835	-0.494109	2.10434	1	1	0.004026	1	1	0.001284
ZGAL_1502	Aerotolerance protein BatE	10425.1	11817	11819.3	5496.23	4964.06	7305.86	10667.6	12112	11557.1	6008.67	4366.38	4793.67	7090.61	16143.5	7853.71	5821.2	6127.32	6830.93	8352.16	9367.55	11101.2	0.925999	1.17632	1.16993	0.226509	0.31034	1.03562	1	1	1	1	1	1
ZGAL_1503	Conserved hypothetical membrane protein	7412.69	2265.23	7685.84	2660.17	2465.84	1628.14	2590.09	1888.34	1970.25	2215.36	2495.63	4213.15	4568.78	3507.67	2547.61	2308.59	1805.39	1969.54	2930.46	2808.29	2702.96	-0.0740006	-0.473931	0.963474	-0.395929	-0.556393	0.250962	1	1	1	1	1	1
ZGAL_1504	Hypothetical membrane protein	12221.7	4197.18	11014.7	8334.51	6340.01	7403.41	2884.4	4403.13	4359.07	4863.74	3513.81	3573.71	8302.23	7829.38	8397.25	8000.78	10749.3	13916.9	4488.92	10447.3	5997.59	0.807355	-0.0439433	1.20163	0.887525	1.4489	1.03562	1	1	1	1	1	1
ZGAL_1505	Carbonate dehydratase	34573.1	26670.9	35642.6	35063.6	31081.6	27353.8	25717	25923.5	23958.5	18948.1	20273.6	23065	26310.5	21593.2	16703.5	26067.1	31105.6	18541.9	24555.2	23956.4	24336.3	0.226509	0.275007	0.641546	0.584963	0.286881	0.0565835	1	1	1	1	1	1
ZGAL_1506	Carbonate dehydratase	13736.7	12727	15879.7	11933.3	11818.6	10508.7	9330.12	10302.2	8325.6	16496.9	22436.8	15432.8	17331.3	13994.1	8260.02	7356.43	10720.8	7554.39	11333.7	7687.89	8066	-1	-0.971431	-0.358454	-0.666576	-1.08927	-0.454032	1	1	1	1	1	1
ZGAL_1507	Sulfate transporter	18168	18479.4	24560.6	13203.1	13327.6	9985.31	21632	18675.3	20168.7	15521.3	17382.6	15402.5	16850.8	20918.5	10425.2	5932.58	7670.51	7691.81	22578.6	13943.1	18347.9	0.189034	0.321928	0.344828	-0.395929	-1.18442	0	1	1	1	1	1	1
ZGAL_1508	Phenylalanyl-tRNA synthetase alpha chain	5806.97	12006.2	7285.6	11437	8139.93	11381.4	14420	15804.4	13714.4	33870.7	29692.4	28935.8	7263.93	6878.85	4815.23	9618.68	8346.25	8685.27	15662	17091.3	16742.8	-0.888969	-1.05889	-1.88897	-1.59946	-1.78588	-2.32193	1	1	0.001315	0.0254	0.004525	8.9e-05
ZGAL_1509	Conserved hypothetical protein	1428.06	1232.28	1507.79	2026.42	2999.34	2968.5	1447.79	2323.46	1280	2429.77	2636.87	3427.3	1606.78	1629.87	2431.67	2957.66	2948.02	2412.86	2576.3	3020.31	2126.82	-0.136062	-0.761213	-1.02915	-0.0892673	-0.0291463	-0.577767	1	1	1	1	1	1
ZGAL_151	Thioredoxin reductase	32622.5	35253.1	32155.9	39040.3	38622.6	26190.2	43486.4	42610.7	45243.9	39805.9	38868.5	30546.8	43208.9	34696.7	37335.4	28311.6	38505.3	37570.9	35822.5	30987.5	32366.7	-0.136062	0.263034	-0.120294	-0.0740006	-0.0588937	0.0840643	1	1	1	1	1	1
ZGAL_1510	Conserved hypothetical protein	1451.02	4668.04	1612.92	1914.32	2642.79	2095.54	1705.1	1732.08	1228	2365.91	3164.57	2640.26	2025.4	1731.5	1683.74	2012.92	1462.19	1461.11	1352.04	1430.88	1467.73	-0.943416	-0.810966	-0.0740006	-0.304006	-0.736966	-0.577767	1	1	1	1	1	1
ZGAL_1511	Membrane fusion protein	3668.87	5265.75	4147.65	1594.64	4058.29	1682.03	1452.55	2767.16	2072.78	7869	12128.4	9048.77	3897.24	3757.25	2754.89	2405.06	2390.37	2161.21	2960.91	2536.42	2285.45	-1.88897	-2.18442	-1.152	-2	-2.05889	-1.47393	0.132405	0.01279	1	0.029735	0.04555	1
ZGAL_1512	Multidrug efflux transporter	3695.02	5293.81	4041.6	2096.3	800.987	3035.14	3014.62	3950.19	3848.57	9981.94	13851.5	12356	2526.03	2933.63	3739.12	3737.84	3353.98	3717.57	1619.45	2726.07	2191.47	-2.47393	-1.73697	-1.47393	-2.64386	-1.73697	-2	0.0127	1	1	0.002248	1	0.278602
ZGAL_1513	Outer membrane efflux protein	11782.6	12657.9	11232.3	5970.79	9125.33	13213.6	12444.7	15081.6	12622.4	17875.9	20078.1	15956.4	8163.91	11598	7541.2	13761.5	6679.6	8017.88	10228.9	8751.27	8703.65	-0.971431	-0.434403	-0.599462	-0.915936	-0.915936	-0.971431	1	1	1	1	1	1
ZGAL_1514	TetR-type transcriptional regulator	23359	10513	21669.7	21028	15565.6	8660.66	16101.5	8053.18	13679.8	3692.87	4673.18	4007.8	20686	22326.7	9125.32	7454.51	10725.6	3786.5	19113.4	9345.04	9228.61	1.60881	1.61353	2.16672	1.87184	0.831877	2.07382	1	1	1	1	1	1
ZGAL_1515	CYTH family protein	26610.7	19867.7	35831.6	35710	29088.7	31428.5	25486.9	23248.8	22679.9	17412.3	12806.5	12976.8	28463	34987	22363.2	11570.4	23656.9	20246.5	35007.2	33404.4	33452.7	1.23879	0.722466	0.933573	1.15704	0.356144	0.992768	1	1	1	1	1	1
ZGAL_1516	Protein yraR	20538.9	12731.2	22997.2	24440.6	17198	10104.2	22223.1	19658.8	14987	7559.06	8225.33	6436.21	14974	17999.4	11155.4	4608.71	6649.35	7365	24113.2	14722.8	13845.6	1.24489	1.35614	1.33914	1.22033	-0.251539	0.992768	1	1	1	1	1	1
ZGAL_1517	DNA polymerase IV	1748.83	2184.27	1925.03	3238.25	4462.46	3902.8	2137.36	2906.33	1674.72	2256.3	2295.75	3033.99	1582.86	1578.62	3242.62	4753.5	3090.54	3426.46	2306.95	2353.45	1965.35	-0.200913	-0.168123	-0.37707	0.613532	0.575312	-0.251539	1	1	1	1	1	1
ZGAL_1518	AraC-type transcriptional regulator	11050.3	8208.57	10779	5111.69	7330.17	8039.99	6517.2	5283.05	5844.48	6922.95	7416.91	8492.34	9434.46	6921.39	13646.3	7594.03	10820.5	11919.8	9418.11	9910.12	7251.67	0.214125	-0.37707	0.400538	-0.152003	0.411426	0.389567	1	1	1	1	1	1
ZGAL_1519	TonB-dependent Receptor	2444.86	2163.22	2126.64	2473.47	5848.52	7766.54	1432.03	2779.1	2176.31	2938.67	1987.39	2141.61	2967.55	3390.89	3286.84	8742.41	7134.64	7964.8	3417.03	4843.55	3785.89	0.765535	-0.152003	-0.0740006	1.18903	1.75275	0.443607	1	1	1	1	0.456748	1
ZGAL_152	Universal stress protein	22990.3	46767.2	30965.5	52401.4	52536.1	52992	52472.2	49960.5	52451.9	43922.7	45080.9	45739.3	39043.2	44646.1	38977	49772.2	51066.6	52294.9	51941.2	51808.8	51492.3	0.201634	0.201634	-0.415037	0.226509	0.189034	-0.136062	1	1	1	1	1	1
ZGAL_1520	Conserved hypothetical protein	1870.6	1528.72	1456.65	3172.77	3259.58	3079.59	2738.98	2040.08	2441.28	1542.89	1880.14	1906.61	1439.52	1255.01	1371.74	1674.5	1957.26	2471.88	1797.77	1944.69	2335.94	0.189034	0.432959	-0.136062	0.831877	0.201634	-0.395929	1	1	1	1	1	1
ZGAL_1521	ABC transporter, ATPase component	11127.4	6385.58	5341.95	2906.45	2998.54	2847.69	11003.2	10540.2	10531.1	6704.96	9548.83	8386.33	6489.87	5124.14	2754.91	3167.62	2418.78	2458.44	6145.75	5443.43	9045.83	-0.251539	0.378512	-0.104697	-1.47393	-1.59946	-0.785875	1	1	1	1	0.567517	1
ZGAL_1522	Prolyl oligopeptidase, family S9	5895.37	6425.56	5158.31	6264.05	3845.25	7255.34	4367.56	3660.13	4384.81	7058.72	9993.38	7114.55	8054.35	7753.16	5371.4	6851.67	5566.04	6082.01	7002.57	6809.3	8527.91	-0.120294	-0.971431	-0.473931	-0.473931	-0.37707	-0.184425	1	1	1	1	1	1
ZGAL_1523	Aspartate-semialdehyde dehydrogenase	2913.83	7700.98	3718.17	2819.9	2318.88	2760.2	5651.41	6184.16	3515.97	6685.39	10550.2	13429.9	3079.59	2540.08	4250.58	5882.82	6645.95	4813.55	4049.61	3887.59	2516.94	-1.55639	-1	-1.08927	-1.94342	-0.810966	-1.64386	1	1	1	0.387778	1	1
ZGAL_1524	Large-conductance mechanosensitive channel	16076.5	28105.7	18470.1	28205.6	17229.2	11117	26763.5	28024.3	23921	20808.9	16602.2	21816	10659.2	5994.02	5012.52	16591.4	25281	8093.08	13200.6	15381.6	17675.2	-0.358454	0.411426	0.0840643	-0.0740006	-0.251539	-1.4344	1	1	1	1	1	1
ZGAL_1525	Alanine racemase	14751.6	9865.83	12215.9	17833	9006.61	8454.91	8940.23	6759.98	14237.4	11620.9	14581.4	11443.6	12521.7	14856.8	7480.16	6644.82	8736.87	6963.32	10732.1	5921.72	7367.74	-0.643856	-0.321928	-0.0291463	-0.0892673	-0.761213	-0.104697	1	1	1	1	1	1
ZGAL_1526	Thymidine kinase	6861.86	9258.81	6321.1	19820.2	15825.8	11861.4	20242.2	17190.6	16153.9	13811.3	13521.7	13400.8	5646.53	8034.96	7873	13086	13129.5	9460.95	10464.6	8416	8929.76	-0.556393	0.400538	-0.862496	0.226509	-0.184425	-0.915936	1	1	1	1	1	1
ZGAL_1527	Conserved hypothetical protein	38515.2	45157.5	38022.8	48788.4	46950.5	45930.7	51499.9	52207.9	50280.4	49178.3	36574.5	40047.4	41601.3	39432.4	34698.3	37465.9	40322.8	38998.5	51967.5	51921	51809.9	0.31034	0.286881	-0.0439433	0.176323	-0.104697	-0.120294	1	1	1	1	1	1
ZGAL_1528	Conserved hypothetical membrane protein	20290.6	10186.2	16686.4	6262.59	3229.34	1257.9	11998.8	8810.2	11878.3	7659.34	10580	8650.11	22279.8	18907.2	10886.9	1609.83	2259.19	1709.55	9828.71	6090.83	8270.38	-0.152003	0.286881	0.807355	-1.32193	-2.25154	0.956057	1	1	1	1	0.669785	1
ZGAL_1529	Methyltransferases	38409.1	24990.9	36442.6	11267	3661.86	4087	25321.9	19704.7	22418.7	23046	26192.2	22532.2	35408.4	36806.3	30116.1	5238.04	6386.75	5966.25	29716.6	21306.4	23866.6	0.0565835	-0.0892673	0.475085	-1.94342	-2	0.516015	1	1	1	0.02589	0.044675	1
ZGAL_153	Two-component system - Response regulator	15482.4	22311.7	16215.1	10462.1	12898.5	7988.54	31909.6	34734.9	29420	20860.4	22255.4	22658.5	19765.5	22567	17621.7	23947.4	27807.5	14587	10130.4	9175.99	10178.2	-1.152	0.545968	-0.286304	-1.05889	0.0143553	-0.136062	1	1	1	1	1	1
ZGAL_1530	Conserved hypothetical protein	2858.34	1485.93	2830.14	1369.28	1452.02	1800.75	2292.95	1916.9	1238	2762.27	4363.93	3776.04	5148.55	3497.3	3080.3	1796.56	1242.79	1923.32	2355.53	2093.53	1835.11	-0.785875	-1	-0.599462	-1.25154	-1.12029	0.111031	1	1	1	1	1	1
ZGAL_1531	Conserved hypothetical protein	6370.94	2883.62	6670.11	5106.7	5619	7962.2	1969.65	2662.68	2730.71	5334.25	5819.68	6054.01	10232.5	7105.42	6845.84	5122.03	6421.55	5274.88	4534.74	4765.4	4439.57	-0.321928	-1.21759	-0.104697	0.124328	-0.0291463	0.495695	1	1	1	1	1	1
ZGAL_1532	Conserved hypothetical protein	9948.49	19335.9	8287.35	3743.55	3505.45	3613.44	6452.14	6282.99	5327.57	32574.5	31767.1	37066.4	6658.37	5486.63	6009.1	9085.67	9713.67	6563.48	5483.64	7952.43	6064.45	-2.39593	-2.47393	-1.4344	-3.18442	-2	-2.47393	0.000184	9.7e-05	0.135001	1e-06	0.002685	0.000102
ZGAL_1533	Conserved hypothetical protein	12826.3	18765.8	10820.5	12857.4	11419.3	4091.73	16330.6	17395.8	15311.9	21796.3	27030.6	26596.4	8941.68	8707.98	4812.1	7012.7	7519.52	4250.67	6647.74	5869.06	8054.7	-1.88897	-0.621488	-0.836501	-1.39593	-2	-1.73697	0.909046	1	1	1	0.330274	1
ZGAL_1534	Single-stranded-DNA-specific exonuclease RecJ	15363.9	11489.5	13482.8	12062.4	9092	16657.7	5926.66	7545.93	7531.87	20273.3	18679.1	21586.4	14838.8	13497.4	12093.9	14696	13435.6	11269.4	13881.2	10513.8	10792.7	-0.785875	-1.51457	-0.577767	-0.68966	-0.621488	-0.577767	1	0.01258	1	1	1	1
ZGAL_1535	Lactoylglutathione lyase	3125.68	2652.93	3042.76	3355.22	5392.41	4292.37	3066.45	2729.03	2192.67	5951.74	7208.89	8102.46	3897.13	3478.82	4655.53	5594.08	3720.86	4779.34	4007.76	4504.85	3930.41	-0.761213	-1.39593	-1.2863	-0.713119	-0.599462	-0.810966	1	0.036579	0.170844	1	1	1
ZGAL_1536	Major facilitator superfamily transporter	4551.17	2790.22	5601.25	4071.54	7962.12	7299.18	2777	3629.05	1982.36	3867.08	3327.25	2816.03	4130.49	4422.93	4603.55	4842.33	3957.61	5149.69	4654.89	5280.64	4312.55	0.505891	-0.251539	0.367371	0.948601	0.475085	0.389567	1	1	1	1	1	1
ZGAL_1537	UDP-2,3-diacylglucosamine hydrolase	5571.83	3182.81	5023.88	2336.86	3987.46	4149.4	3945.86	4205.25	2654.86	3914.47	6124.31	7215.67	4519.87	4954.69	6260.38	5542.88	4755.26	5570.64	3987.63	3321.45	3339.3	-0.68966	-0.666576	-0.321928	-0.713119	-0.120294	-0.136062	1	1	1	1	1	1
ZGAL_1538	6-Pyruvoyl tetrahydrobiopterin synthase	9120.89	9424.94	8554.4	5473.91	3540.24	10307.1	9889.51	9949.57	6455.72	13733.3	12552	19396.7	6136.44	5640.23	6584.96	11233.6	14182.1	8438.47	6846.49	9368.93	8018.53	-0.915936	-0.785875	-0.761213	-1.25154	-0.434403	-1.32193	1	1	1	1	1	1
ZGAL_1539	Prolyl 4-hydroxylase	3105.66	4021.99	2053.33	9701.07	15066.9	11708.3	5808.22	4396.45	2784.89	7157.5	2593.88	4161.22	3080.07	7109.34	6889.19	12668.5	7492.82	21419.3	12426.6	9049.41	6260.99	0.992768	-0.104697	-0.599462	1.38957	1.58015	0.298658	1	1	1	1	1	1
ZGAL_154	Galactokinase	13578.4	19454.1	14616.2	4610.58	4680.47	3714.07	15401.7	12412	14155	20913.6	23703.9	22997	19124.4	19603.1	13124.2	3714.02	4565.54	3904.38	7196.83	4585.49	4848.35	-2	-0.68966	-0.514573	-2.39593	-2.47393	-0.37707	0.000151	1	1	1.3e-05	7e-06	1
ZGAL_1540	Enoyl-CoA hydratase/isomerase family	19274.4	20788.2	17282.6	21642.1	22271.2	25314.1	16129.7	17870.8	13360.5	20330.3	22068.4	23962	12025.4	12786.3	13402.3	14303.8	17063.3	16423.9	15243.1	14671.2	16033	-0.535332	-0.494109	-0.217591	0.0565835	-0.473931	-0.785875	1	1	1	1	1	1
ZGAL_1541	Multi antimicrobial extrusion protein family	3441.98	4595.66	4170.49	4120.18	8355.27	8227.89	4640.05	4597.79	3734.35	4513.93	4065.68	4257.55	2641.39	4915.66	3919.65	11911.4	7796.5	5548.18	2311.24	3768.95	2560.4	-0.577767	0.0143553	-0.0740006	0.687061	0.978196	-0.168123	1	1	1	1	1	1
ZGAL_1542	GCN5-related N-acetyltransferase	12686.2	8622.28	13553.9	9356.96	7638.07	6702.67	7490.12	8363.22	7546.59	7392.43	7848.02	10692	5871.17	5934.54	4747.3	6855.34	7218.72	6660.06	4845.37	5323.92	5233.14	-0.761213	-0.152003	0.422233	-0.136062	-0.321928	-0.643856	1	1	1	1	1	1
ZGAL_1543	Universal stress protein	34491.2	37265.4	36349.1	32830	30324.3	31862.5	37438.4	37840	33692.4	41651.4	37653	45399.4	29833.6	29984.4	18663.8	26930.9	33099	25770.3	34360.8	31073.7	32899.3	-0.340075	-0.200913	-0.200913	-0.395929	-0.535332	-0.666576	1	1	1	1	1	1
ZGAL_1545	One-component system sensor protein	3755.13	2815.82	3073.87	3283.56	3737.39	6120.5	2682.75	3301.58	1965.07	3483.56	2151.04	2669.23	4769.35	4006.86	5746.84	7191.61	6318.12	7064.39	4229.3	5470.8	3437.34	0.659925	-0.0588937	0.214125	0.659925	1.31034	0.807355	1	1	1	1	1	1
ZGAL_1546	AraC-type transcriptional regulator	4710.2	1920.01	4657.79	2962.21	4058.86	3894.39	3230.84	2711.81	2655.78	2056.73	1733.82	1541.28	4653.89	4415.83	3794.12	3104.28	2877.76	3567.73	3717.71	2331.32	2604.46	0.695994	0.687061	1.08406	1.03562	0.83996	1.26903	1	1	1	1	1	1
ZGAL_1547	Conserved hypothetical lipoprotein	2056.49	2058.16	2122.71	4006.46	5625.02	6740.97	3667.15	2714.2	2485.67	2257.05	1358.54	1650.38	2252.84	2317.16	3290.03	4943.63	4909.41	4937.27	3112.25	3262.41	3130.8	0.85599	0.748461	0.238787	1.63691	1.49057	0.575312	1	1	1	0.010618	0.029777	1
ZGAL_1548	Conserved hypothetical periplasmic protein	2827.86	3135.38	3726.41	4498.14	6555.71	8322.4	2308.93	2539.94	2220.36	5729.2	3530.31	3307.85	4890.28	4325.94	8727.08	18097.7	11005.3	16751.2	5786.37	7946.45	5148.52	0.584963	-0.836501	-0.37707	0.62293	1.8679	0.516015	1	1	1	1	0.082168	1
ZGAL_1549	Two-component system - Sensor histidine kinase	17328.7	13351.4	17783.2	16739.6	12132.1	18358.6	15598.8	15486.5	15420.8	14377.2	11063.7	10459.2	13863.2	15475	13047.2	14537.8	13565.8	13052.1	19487.5	21506.7	21150.3	0.790772	0.378512	0.432959	0.400538	0.201634	0.238787	1	1	1	1	1	1
ZGAL_155	C-alpha-formylglycine-generating protein	15592.6	22032.6	14436.2	11414.6	7903.03	8192.02	16841.2	14464.2	14440.5	19564	22312	19177.3	17472.5	19493.1	12914.3	10341.7	11153.6	12562.4	10546.8	9373.2	8734.63	-1.08927	-0.415037	-0.234465	-1.152	-0.836501	-0.286304	0.723622	1	1	0.320086	1	1
ZGAL_1550	Putative protein	20423.2	13814.2	22557.1	31518.7	40808.6	45042.7	16417.7	18653.2	12712.7	17153.2	9391.81	14923.5	18938.8	25758	39321.2	47003	37333.7	42820.8	26789.1	33691	22752.1	1.0072	0.201634	0.454176	1.5008	1.61824	1.02148	1	1	1	0.657716	0.247832	1
ZGAL_1551	Exopolysaccharide production protein	1197.93	1916.8	1802.22	1177.59	3093.19	2025.02	3881.72	1196.43	1940.82	1089.27	868.451	1051.88	1014.84	1308.17	1597.52	2014.1	1436.53	1403.51	1774.39	1112.2	1724.44	0.613532	1.22033	0.704872	1.0635	0.687061	0.378512	1	1	1	1	1	1
ZGAL_1552	Putative protein	539.195	559.629	540.201	759.739	800.523	623.836	599.551	661.649	663.91	547.421	548.785	526.975	545.519	559.248	570.244	554.655	543.162	542.498	602.472	539.671	615.728	0.111031	0.250962	0.0143553	0.432959	0.0143553	0.0426443	1	1	1	1	1	1
ZGAL_1553	Nucleobase cation symporter	1192.08	923.98	957.033	1761.19	1779.39	2196.53	948.274	1006.79	901.031	1420.33	1211.12	1102.63	1080.55	1266.55	1226.68	1956.59	1650.63	1725.55	887.339	1140.36	1093.66	-0.251539	-0.395929	-0.286304	0.62293	0.516015	-0.0588937	1	1	1	1	1	1
ZGAL_1554	Xaa-His dipeptidase, family M20	6718.09	4071.06	7641.24	9473.96	9381.95	6123.11	6136.83	5885.53	5525.99	4899.7	6301.83	6704.38	5811.55	5718.87	7045.34	9923.9	5928.3	7671.65	7164.75	4363.75	4421.12	-0.168123	-0.0291463	0.0426443	0.485427	0.389567	0.0565835	1	1	1	1	1	1
ZGAL_1555	Nucleobase cation symporter	955.009	779.667	726.413	1398.66	1344.89	999.674	939.384	1182.7	940.56	751.92	960.596	835.765	832.533	896.02	762.124	1369.36	833.694	745.039	1041.62	799.565	1164.58	0.238787	0.263034	-0.0439433	0.555816	0.214125	-0.0291463	1	1	1	1	1	1
ZGAL_1556	Non-peptidase protein, Family M29	873.014	1001.8	849.069	1004.84	1263.26	1108.2	1098.54	1280.44	1105.69	906.086	1149.48	968.131	988.369	983.322	881.626	1298.55	974.802	832.678	1031.36	917.858	987.91	-0.0439433	0.201634	-0.152003	0.163499	0.0426443	-0.0892673	1	1	1	1	1	1
ZGAL_1557	TonB-dependent Receptor	1038.55	1102.7	970.522	1406.61	988.817	1646.69	1246.91	1014.93	922.303	1458.5	1120.69	1070.5	1069.95	1462.01	1778.29	2077.07	2126.57	3131.56	1207.53	1315.17	1300.67	0.0703893	-0.200913	-0.234465	0.15056	1.0072	0.238787	1	1	1	1	1	1
ZGAL_1558	Hypothetical protein	1992.78	1983.25	1515.89	4262.92	2846.27	1876.7	1143.85	2391.11	1500.2	2415.85	2647.41	2024.17	2052.54	2050.81	2342.84	4414.08	3779.17	3252.71	3074.87	2022.56	2103.53	0.0285692	-0.494109	-0.37707	0.344828	0.687061	-0.136062	1	1	1	1	1	1
ZGAL_1559	Conserved hypothetical membrane protein	988.876	781.27	930.658	1752.65	2641.41	1897.24	827.896	1169.22	1013.83	1050.56	768.684	932.036	859.405	1110	1312.66	2760.95	1579.78	1438.32	878.989	1343.08	1371.31	0.389567	0.124328	-0.0291463	1.19535	1.07039	0.250962	1	1	1	1	1	1
ZGAL_156	Exo-alpha-sialidase	31792.2	36638.3	30120.4	30564.2	30814.8	31425.6	36758.5	38112.1	32758	34145.1	37536.4	38763.8	33057.5	34832.2	29199.9	23828.6	34038.1	25274.8	34207.2	32623.6	33525.2	-0.136062	-0.0439433	-0.168123	-0.251539	-0.415037	-0.184425	1	1	1	1	1	1
ZGAL_1560	FAD-dependent oxidoreductase	2833.52	1996.11	2701.27	5446.36	4688.68	9077.87	1804.19	2050.92	1951.35	3055.11	2190.04	2464.98	3530.15	3655.8	4443.82	15524.7	9127.21	7829.21	5019.05	7277.11	4546.37	1.12433	-0.415037	-0.0291463	1.31615	2.07382	0.594549	1	1	1	1	0.010523	1
ZGAL_1561	Haloacid dehalogenase-like hydrolase	6565.03	4195.32	5873.33	10210.8	9106.16	13665.8	5675.33	6770.75	4487.84	5143.03	3330.97	3888.47	4886.25	6514.96	8162.43	12629.2	11229.8	13832.6	6376.4	7708.41	7100.97	0.773996	0.454176	0.432959	1.41684	1.60881	0.659925	1	1	1	0.211724	0.033544	1
ZGAL_1562	Xre-type transcriptional regulator	23049.5	18090.8	20247.9	19249.5	16655.4	15142.1	10750	9255.21	11869.2	10102.3	9320.3	10523.3	14221.8	16567.6	13728.5	14745.4	16938.3	17058.4	12132.5	10865.4	13878.6	0.298658	0.0840643	1.03562	0.765535	0.704872	0.575312	1	1	0.122647	1	1	1
ZGAL_1563	TonB-dependent Receptor	3442.7	2572.72	3217.63	5765.84	7749.12	11888.8	2531.04	3942.41	2658.14	3305.16	2192.34	2735.23	2791.75	4082.34	7107.39	12564.7	10369.7	9676.26	4152.02	5696.42	3751.98	0.722466	0.15056	0.163499	1.62761	1.9855	0.765535	1	1	1	1	0.079106	1
ZGAL_1564	SusD/RagB family lipoprotein	2781.72	1919.71	2495.94	2379.52	2058.51	3118.57	1735.34	1434.15	1960.67	1331.74	1111.34	1215.8	1975.25	3151.02	1826.4	4359.22	3157.29	1903.14	1962.23	1999.13	1948.35	0.695994	0.485427	0.978196	1.04963	1.36177	0.925999	1	1	1	1	1	1
ZGAL_1565	Type I phosphodiesterase	1755.83	1271.6	1372.95	2420.76	3942.81	3366.25	997.529	1492.68	1292.73	1772.14	1096.61	1124.57	1376.28	2033.44	1576.03	3911.95	2221.61	2382.1	1640.32	1768.52	1597.21	0.321928	-0.0740006	0.137504	1.28688	1.09085	0.321928	1	1	1	1	1	1
ZGAL_1566	Metallohydrolase	2444.25	2052.84	3272.65	3059.43	9844.83	5903.73	3243.04	4122	1968.21	3614.85	1736.11	1885.79	3858.41	2993.03	6528.9	7903.23	7374.57	8688.98	5082.64	4511.8	3575.21	0.863938	0.367371	0.0976108	1.37851	1.72683	0.887525	1	1	1	1	1	1
ZGAL_1567	Aminotransferase class-III	2644.94	2429.59	3159.46	1863.72	7225.68	10704.3	2501.56	5592.37	2027.66	4354.78	2038.12	2305.18	3087.5	3566.6	5871.45	10243.2	6727.63	9161.42	4035.63	5004.22	3474.32	0.526069	0.214125	-0.0740006	1.18903	1.58496	0.526069	1	1	1	1	1	1
ZGAL_1568	Metallophosphoesterase	3505.61	4012.19	4271.91	5632.02	6564.74	11535.9	2681.32	4248.24	3295.77	3702.15	3598.54	3856.34	3591.31	4666.48	7860.59	14239.4	9176.72	11106.3	4501.79	6537.65	5170.84	0.536053	-0.120294	0.0840643	1.09085	1.62761	0.526069	1	1	1	1	0.479101	1
ZGAL_1569	Conserved hypothetical periplasmic protein	2111.16	1924.3	1854.95	2964.03	4422.55	6160.34	3247.09	2398.91	2496.81	2551.94	2297.47	2555.98	2104.13	1846.72	4025.91	5501.97	3956.11	4877.48	3387.57	3356.62	3378.83	0.454176	0.137504	-0.321928	0.871844	0.956057	0.111031	1	1	1	1	1	1
ZGAL_157	Major facilitator family transporter	19221.1	28694.4	21685.1	18093.6	12900.7	9784.72	30993.9	31552.6	30419.2	22516.3	25041.7	23976.8	18540.2	20722	14672.7	14369.5	19833	12865.5	23690.8	20643.3	25305.1	-0.0439433	0.378512	-0.0439433	-0.810966	-0.599462	-0.415037	1	1	1	1	1	1
ZGAL_1571	Metallophosphoesterase	977.454	1027.82	1148.63	1391.56	2007.46	2054.05	1132.54	978.586	770.886	1230.93	1263.72	1109.67	1347.69	1226.58	1639.34	2147.58	1855.91	2355.67	1532.71	1751.88	1454.65	0.389567	-0.321928	-0.184425	0.594549	0.815575	0.226509	1	1	1	1	1	1
ZGAL_1572	Glycosyltransferase, family GT1	2256.8	1909.35	1961.93	3892.98	5012.84	4860.13	1395.79	2786.35	1643.81	2629.16	1445.1	1502.58	1664.38	2447.02	4838.99	4002.69	5479.42	6463.1	2857.97	3168.61	2469.16	0.604071	0.0565835	0.137504	1.30451	1.51602	0.678072	1	1	1	1	1	1
ZGAL_1573	Beta-glucosidase, family GH1	2881.21	1750.73	2323.76	3926.81	8541.3	7407.73	2644.36	2854.09	1931.73	4957.83	1951.34	2261.53	3015.06	3896.44	3839.08	4383.07	5398.58	6430.48	5180.48	8975.97	5380.45	1.09085	-0.304006	-0.395929	1.1177	0.823749	0.226509	1	1	1	1	1	1
ZGAL_1574	TRAP transporter, large permease subunit	4172.98	4531.76	4365.1	2691.89	7543.59	3945.01	14790.3	9986.51	15519.7	6971.26	9917.82	8761.68	5722.57	5563.9	6299.81	5116.24	4024.15	3453.76	11279.8	8609.22	10728.9	0.250962	0.650765	-0.971431	-0.862496	-1.02915	-0.535332	1	1	1	1	1	1
ZGAL_1575	TRAP transporter, small permease subunit	4843.56	6482.62	6537.37	2520.03	4679.26	7488.15	20246.5	13368.1	19046.7	11209.6	12770.9	14108.7	6997.38	7542.81	9528.05	12391.9	9111.86	9041.4	12789.7	12158.8	9596.08	-0.136062	0.464668	-1.08927	-1.35845	-0.321928	-0.666576	1	1	1	1	1	1
ZGAL_1576	TRAP transporter, substrate-binding periplasmic subunit	2595.67	3684.07	3626.62	4514.43	5984.49	10666.8	3320.68	4380.84	4053.73	4933.98	6183.86	5150.56	3434.92	4674.45	5198.88	10653.6	7562.69	8764.14	3651.35	4842.08	3914.95	-0.395929	-0.473931	-0.713119	0.378512	0.731183	-0.286304	1	1	1	1	1	1
ZGAL_1577	Uronate isomerase	8509.72	8879.82	7436.42	15032.5	10984.1	7637.33	5933.81	4129.97	5245.17	8507.83	12715.8	11917.8	7019.04	7248.73	5428.16	7770.23	6695.51	7040.87	9799.05	5785.25	8168.78	-0.473931	-1.12029	-0.415037	0.0285692	-0.621488	-0.761213	1	1	1	1	1	1
ZGAL_1578	Short-chain dehydrogenase/reductase	43247	46220.8	43130	50874.9	50000	52864.7	33701.2	41925.9	39636.7	50502.5	47930.5	43343.7	46391	34562.3	24224.4	39645.2	47921	45547.5	43597.9	40298.1	47003.6	-0.120294	-0.304006	-0.0892673	0.111031	-0.0892673	-0.434403	1	1	1	1	1	1
ZGAL_1579	Conserved hypothetical protein	10370.2	9237.3	7630.83	5381.02	9465.37	7805.09	10844.2	13700.5	10970	6627.62	7016.32	6776.81	7433.54	6837.24	7951.06	5513.52	6247.03	5961.04	10227.6	8046.84	10573.1	0.495695	0.799087	0.411426	0.15056	-0.200913	0.124328	1	1	1	1	1	1
ZGAL_158	TonB-dependent Receptor	14054.9	11682	19378.1	5470.04	4287.27	6409.56	1715.41	2093.35	1665.51	12389.8	14448.3	10272	10477	21687	12281.8	6861.15	5495.21	7025.44	3691.46	3802.75	3804.99	-1.73697	-2.73697	0.286881	-1.18442	-0.943416	0.263034	0.036569	2.2e-05	1	1	1	1
ZGAL_1580	OmpA-like periplasmic protein	23978.6	36912	27023.2	22308.1	8522.47	6340.97	23767.1	24860	27711.2	47455.2	46375.8	42871.5	27621.4	29789.1	22878.7	15910.8	27176.6	11390.3	26695.8	24268.7	31542.1	-0.736966	-0.836501	-0.643856	-1.88897	-1.32193	-0.761213	1	1	1	0.2038	1	1
ZGAL_1581	Glycine C-acetyltransferase	16706.4	15119.1	13821.7	18426.8	8066.73	9936.33	18582.7	13147	15262.2	17862.2	16607.5	17409	13724.9	14778.8	7424.78	4177.65	6010.45	4586.66	19642.4	16555.9	19081.9	0.0976108	-0.136062	-0.184425	-0.514573	-1.8365	-0.535332	1	1	1	1	0.055778	1
ZGAL_1582	Exodeoxyribonuclease V, beta chain	7237.09	12232.1	12143.9	12601.3	5492.12	4426.3	17688	16764.4	16613.1	12213	11673.3	11912.9	8789.86	12663.2	6473.31	5125.39	4643.11	4188.69	16751.2	15220.4	16377.6	0.432959	0.516015	-0.184425	-0.666576	-1.35845	-0.358454	1	1	1	1	1	1
ZGAL_1583	Superoxide dismutase [Mn]	45243.6	47218.2	41098.6	51139.3	49245.3	51951.9	48833.3	48697.1	49062.9	52448.5	39841.3	44188.4	39518.1	37211.8	34656.1	48123.8	51846	49863.2	46274.9	46161.3	47705.2	0.0426443	0.0976108	-0.0291463	0.163499	0.137504	-0.286304	1	1	1	1	1	1
ZGAL_1584	Putative protein	1579.63	1053.94	1629.58	2985.43	3073.21	2851.24	854.994	2274.67	2027.9	1000.09	1082.58	1264.06	1365.1	1132.81	1845.71	1706.09	1671.92	1980.97	904.948	1686.43	1039.25	0.111031	0.62293	0.344828	1.41143	0.678072	0.378512	1	1	1	1	1	1
ZGAL_1585	Amidophosphoribosyltransferase	8554.22	5516.97	9032.55	8873.55	3729.6	6781.43	4312.49	4696.02	4708.99	20302.7	20292.7	17879.7	6563.96	7902.8	4792	5567.74	5321.78	7141.82	5573.85	4649.09	4765.39	-1.94342	-2.12029	-1.32193	-1.59946	-1.68966	-1.59946	0.012226	0.004978	1	0.109399	0.087556	0.161687
ZGAL_1586	Carbohydrate kinase	3552.07	6081.15	3846.86	1260.54	2462.18	2083.84	1819.25	2540	1236.11	13341.4	14053.4	14131.4	4685.77	4592.42	4212.62	3347.19	3108.1	3684.49	1654.18	2090.65	1704.86	-2.94342	-2.94342	-1.64386	-2.8365	-2.05889	-1.64386	1.8e-05	1.7e-05	0.101467	2.3e-05	0.005938	0.142043
ZGAL_1587	Putative protein	4021.88	2284.59	3839.34	1855.77	2756.04	2761.67	3533.22	2558.29	2965.03	4455.69	5183.26	5168.23	4305.03	6911	3519.86	2513.3	2169.48	2484.59	2369.53	2160.33	2481.64	-1.08927	-0.713119	-0.535332	-1	-1.05889	0	1	1	1	1	1	1
ZGAL_1588	Ribonuclease H	9903.35	7436.28	8866.41	6303.25	10651.5	11615.1	8134.87	8633.73	7183.31	14017.5	13964.9	11542	10199.6	18625.4	15577.3	8860.15	8709.55	13110.9	8564.78	7952.68	7749.81	-0.713119	-0.713119	-0.599462	-0.473931	-0.358454	0.163499	1	1	1	1	1	1
ZGAL_1589	Phosphoribosylglycinamide formyltransferase	12816.3	8819.53	15857.4	7298.81	5415.96	5023.69	8655.35	8308.54	10273.1	17494.6	20445.9	18551	14456.8	21187.9	16811.1	8732.95	11926.1	15975	11824.9	14438.5	9268.78	-0.666576	-1.05889	-0.599462	-1.68966	-0.621488	-0.104697	1	1	1	0.046419	1	1
ZGAL_159	SusD/RagB family lipoprotein	8635.95	6190.84	6179.83	4141.69	4260.14	4735.73	3268.94	3396.02	3233.13	5501.1	6607.76	5168.77	4328.82	8967.39	6014.2	4489.59	5962.71	4848.73	4293.82	2980.91	3411.52	-0.68966	-0.810966	0.286881	-0.395929	-0.168123	0.163499	1	1	1	1	1	1
ZGAL_1590	Acyl carrier protein	30012	34215.2	34026.6	37984.8	40560.4	37948.9	29060.3	30242.2	28809.2	25597.3	24544.6	29856.9	29562.6	26315.2	28541.3	32968.8	36087.5	30292.4	27586	31725.4	29571	0.15056	0.137504	0.298658	0.545968	0.31034	0.0840643	1	1	1	1	1	1
ZGAL_1591	3-oxoacyl-[acyl-carrier-protein] synthase	27635.2	32363.3	31749	28695.8	23823.5	25199.5	33844.6	34106.1	32368.3	35820.2	40606.3	36205.7	29113.5	29733.9	20063.3	11167.4	17286.3	14634.3	34372.3	29023.8	32522.8	-0.234465	-0.168123	-0.304006	-0.535332	-1.39593	-0.514573	1	1	1	1	0.007696	1
ZGAL_1592	Ribonuclease III	9792.69	7530.42	11406.1	6658.14	4306.32	4932.94	11497.5	11381.4	10676.7	14318.7	16310.5	13113.6	12287.3	13957.9	8776.38	4925.66	5309.55	6470.91	9270.37	8612.42	8270.89	-0.736966	-0.37707	-0.599462	-1.47393	-1.39593	-0.321928	1	1	1	0.020357	0.04717	1
ZGAL_1593	Conserved hypothetical protein	14993.7	16135.2	16917	4925.54	2821.99	2716.59	12277	10454.8	11381.6	13564.7	15230.1	15383.8	11746.8	9775.39	7424.29	3322.89	3519.06	3080.23	5194.26	3210.73	4291.81	-1.78588	-0.37707	0.124328	-2.05889	-2.18442	-0.599462	0.003298	1	1	0.000294	0.000249	1
ZGAL_1594	Pyruvate kinase	23057.2	22469.8	24370.2	6603.6	4970.08	6050.45	19375.1	23373.5	20105.9	36536.1	35151.2	36144.3	23298.2	28066.3	19376.1	11546	8717.68	10968.7	22808.2	19529.5	20418.8	-0.785875	-0.785875	-0.621488	-2.64386	-1.78588	-0.599462	1	1	1	0	5.4e-05	1
ZGAL_1595	PAS fold sensor protein	24520.8	27579.9	26696.8	33935	30330.9	19977.2	32183.4	33455.7	30277.5	10159.6	9254.81	11942.6	23151.9	21324	11794	22174.1	28908	9271.55	28486.2	26049.5	26570.5	1.37295	1.61353	1.32769	1.42761	0.941106	0.83996	1	1	1	1	1	1
ZGAL_1596	AraC-type transcriptional regulator	4002.34	6552.58	3961.18	3761.85	4708.06	5092.65	3341.05	2233.38	3212.23	2282.92	1857.16	2318.51	3385	3487.74	3632.59	6009.72	3988.03	3532.94	4597.18	3362.63	4485.98	0.948601	0.443607	1.16993	1.07039	1.0635	0.704872	1	1	1	1	1	1
ZGAL_1597	Putative protein	1061.99	783.198	850.721	1080.44	1151.38	974.385	968.051	806.263	1119.01	1108.69	799.276	863.668	1148.8	1120.61	1036.52	1924.81	1212.91	1296.58	1106.75	1081.82	1076.26	0.238787	0.0565835	-0.0439433	0.214125	0.678072	0.250962	1	1	1	1	1	1
ZGAL_1598	Carboxymuconolactone decarboxylase family protein	2138.26	1416.64	2462.3	1929.42	12854.1	6030.99	2560.62	3196.05	1728.6	2891.28	1605.81	2129.27	2653.56	2785.75	6114.48	12052.9	6541.3	6097.42	3482.9	4969.5	2672.97	0.748461	0.176323	-0.136062	1.65076	1.89918	0.799087	1	1	1	1	1	1
ZGAL_1599	Conserved hypothetical periplasmic protein	699.037	703.482	676.139	922.14	873.196	1084.94	662.902	761.639	665.451	1078.67	676.25	738.693	960.527	788.952	775.49	796.236	868.868	816.798	1201.96	868.55	1063.1	0.333424	-0.251539	-0.268817	0.214125	0	0.0143553	1	1	1	1	1	1
ZGAL_16	TonB-dependent Receptor	3438.48	4994.76	3990.36	2729.23	6165.09	6541.26	3094.48	4088.5	3143.13	6540.53	6181.23	6143.08	5623.48	4430.06	3986.41	9899.52	5932.81	6874.13	5138.92	7381.12	6641.11	0.0285692	-0.862496	-0.599462	-0.286304	0.263034	-0.434403	1	1	1	1	1	1
ZGAL_160	Similar to ASPIC and UnbV protein containing FG-GAP repeats	3750.35	3915.13	4306.24	6551.67	9407.43	15810.7	3315.06	4328.89	5000.65	4531.26	2734.17	2990.87	3649.12	5198.77	10673.7	18462.5	19543.7	14457.6	4391.54	6057.77	4946.39	0.584963	0.298658	0.226509	1.63227	2.35614	0.925999	1	1	1	1	0.023927	1
ZGAL_1600	Putative protein	1599.58	1575.96	1522.93	3630.03	3122.85	3236.42	1442.42	1694.26	1306.9	1704.74	1078.11	1267.41	1755.35	1411.35	2232.84	1840.57	2686.61	3263.96	2028.58	2054.03	1899.85	0.565597	0.137504	0.214125	1.30451	0.941106	0.411426	1	1	1	0.171997	1	1
ZGAL_1601	Putative small multi-drug export protein	10629.8	12585.7	10212.6	4712.44	5469.43	3989.76	3452.9	3134.52	4063.83	3136	4073.05	5148.7	7434.02	7947.96	5117.08	3536.83	4658.63	4048.56	6384.74	6188.75	6829.06	0.650765	-0.217591	1.43829	0.201634	-0.0144996	0.731183	1	1	0.028189	1	1	1
ZGAL_1602	Conserved hypothetical protein	7720.6	3961	5653	10302.6	11672.9	14036.5	5520.2	8039.4	6798.92	6299.83	5488.54	5961.19	8269.68	6612.5	10101.2	11231.6	12430.6	11377.5	6645.35	10803.3	8590.42	0.555816	0.201634	-0.0291463	1.02148	0.978196	0.495695	1	1	1	1	1	1
ZGAL_1603	Dihydroxy-acid dehydratase	10878.7	7812.87	12686.9	11975.9	21760.3	27366.7	10993.6	11765.5	10160	13706.9	15066.3	14101.4	11645.8	13274.5	16186.9	16648.5	15256.8	17570.7	16601.1	13443.4	15920.2	0.0976108	-0.37707	-0.454032	0.516015	0.201634	-0.0588937	1	1	1	1	1	1
ZGAL_1604	FAD-dependent oxidoreductase	13191.6	12176.3	13609	16983.1	13039.7	13671.8	13850.9	14026.4	13771.1	9497.7	9559.17	8884.11	11140.2	17424.9	9723.21	9405.11	13845.7	11826.4	18003.3	11048.1	15322	0.669027	0.575312	0.475085	0.641546	0.333424	0.454176	1	1	1	1	1	1
ZGAL_1605	Hypothetical lipoprotein	1666.67	2185.58	1534.98	2206.98	3813.94	3302.67	15072.2	10959.5	12893.2	4552.06	5723.62	6413.11	1749.19	2040.13	1987.59	3959.25	2811.15	3384.8	2893.07	3443.8	2372.66	-0.943416	1.22033	-1.64386	-0.836501	-0.713119	-1.51457	1	0.735141	0.016262	1	1	0.045082
ZGAL_1606	Acetyl-coenzyme A carboxylase, biotin carboxylase subunit	19042	23221	14151.9	6228.39	5353.36	5673.13	25862.8	27948.1	25499.4	29983.8	30351.3	31706.6	26487.3	28297.8	13931.4	5042.94	4433.07	5446.64	20888.4	13736.3	14449.3	-0.915936	-0.217591	-0.713119	-2.39593	-2.64386	-0.415037	1	1	1	0.000104	2.6e-05	1
ZGAL_1607	Acetyl-coenzyme A carboxylase, biotin carboxyl carrier protein subunit	23141.6	21990.3	18820.9	16604.3	22619.6	30349.9	16493.2	19214	16546.2	32480.1	28986.4	32094.5	23646.5	22552.8	31868.7	30026.5	34887.2	32375	22068.9	24895	20392.4	-0.473931	-0.836501	-0.556393	-0.434403	0.0565835	-0.268817	1	1	1	1	1	1
ZGAL_1608	3-oxoacyl-[acyl-carrier-protein] synthase III	19133.9	21527	15584.5	10382.7	15241.7	13889.3	16912	19558.8	16966.5	19320.3	22491.8	18412.5	17539	15848.9	12671.1	12114.8	16492.1	9582.37	16579.3	15982.5	16856.8	-0.286304	-0.168123	-0.104697	-0.599462	-0.666576	-0.395929	1	1	1	1	1	1
ZGAL_1610	Ribosomal protein L32	9316.67	11518.8	10791.9	6555.42	12708	10660.5	11503.2	12047.7	8447.02	11091.9	10457	16680.9	11410.5	7537.41	14737	22130.2	16851.5	14092.5	7307.67	13070.8	7929.28	-0.434403	-0.251539	-0.268817	-0.358454	0.475085	-0.184425	1	1	1	1	1	1
ZGAL_1611	Conserved hypothetical protein	15118.1	24572	16398.8	6196.01	5649.2	5494.19	18756.5	16732.3	18418.8	20566.2	20048.7	19957.1	22321.6	17986.2	12676.4	15867.3	20132	9366.64	14743.5	10196.9	10401.5	-0.785875	-0.168123	-0.104697	-1.78588	-0.415037	-0.200913	1	1	1	0.028821	1	1
ZGAL_1612	4-Hydroxythreonine-4-phosphate dehydrogenase	18615.7	23096.3	16287.1	9101.45	11345.6	13246.5	16693.9	14710.6	15314.5	19219.8	19015.8	20690.6	13268.5	18326	11178	10780.9	8787.23	8914.51	13498.8	9478.34	11245.5	-0.785875	-0.340075	-0.0291463	-0.810966	-1.05889	-0.454032	1	1	1	1	1	1
ZGAL_1613	Riboflavin synthase alpha chain	6637.76	14674.1	7663.05	13564	6082.51	8412.66	11899.7	12328	12232.6	23394.1	22739.5	21459.1	5657.25	5400.77	3493.79	6148.97	5975.84	4014.93	6731.06	6814.83	7294.17	-1.68966	-0.888969	-1.21759	-1.25154	-2.05889	-2.18442	0.310676	1	1	1	0.018799	0.006645
ZGAL_1614	Conserved hypothetical periplasmic protein	1858.4	2470.62	1362.7	2826.81	2964.95	4147	15671.9	11713.5	18147.3	2515.61	3159.96	2625.9	1756.32	1625.72	2722.51	4086.16	3787.8	5532.41	2935.34	3362.67	3978.08	0.31034	2.45418	-0.535332	0.263034	0.687061	-0.434403	1	0.000236	1	1	1	1
ZGAL_1615	Hypothetical lipoprotein	4165.35	8703.13	4941.18	5943.5	5068.78	5224.57	28539.6	25736.7	27829	7588.25	6803.31	7418.37	7095.81	3915.47	6520.24	7827.85	5978.31	8604.73	16656.1	20433.2	21934.2	1.43829	1.91073	-0.286304	-0.434403	0.0426443	-0.321928	0.401092	0.007558	1	1	1	1
ZGAL_1616	Sodium/solute symporter	16150.3	11922.6	16697.7	5217.84	6355.7	6648.92	17344.9	13028	17165.5	13832.2	17029.6	16005.8	15042	17728.6	10664.6	7953.65	8683.89	6628.11	22131.8	17716.4	22859.8	0.422233	0.0143553	-0.0588937	-1.35845	-1	-0.104697	1	1	1	0.071257	1	1
ZGAL_1617	Conserved hypothetical membrane protein	5262.39	4068.75	5362.94	8564.71	7426.86	5713.36	3190.34	4167.98	3773.95	3815.38	3145.18	3899.84	3801.87	5851.28	7984.06	9075.6	4191.53	9040.03	4479.77	6183.1	5177.56	0.545968	0.0426443	0.432959	1	1.03562	0.695994	1	1	1	1	1	1
ZGAL_1618	Putative protein	1099.3	971.954	1142.06	953.114	3237.3	1892.42	994.756	943.147	1039.29	1006.64	946.164	877.73	1163.28	1464.83	1235.8	1522.7	1073.42	1422.68	1855.39	1441.62	1328.77	0.704872	0.0703893	0.189034	1.10434	0.505891	0.454176	1	1	1	1	1	1
ZGAL_1619	Conserved hypothetical lipoprotein	10571.5	13409.2	9981.8	9708.05	8886.01	5255.99	34387.4	31956.8	34760.2	4313.51	3331.04	3942.56	12200.1	11278	5278.1	4941.97	5551.03	4723.1	26100.4	21422.7	22183.7	2.58976	3.12598	1.5509	1.04264	0.389567	1.31034	0.000208	9e-06	0.354916	1	1	1
ZGAL_162	Beta-xylosidase, family GH43	1360.46	1673.6	1525.88	1331.16	4059.89	2905.7	2821.48	2950.2	2735.31	2655.42	3445.53	2404.99	1191.73	1659.55	2634.61	2262.61	1477.32	2292.15	3332	2355.78	2868.4	0.0143553	0	-0.888969	-0.0291463	-0.494109	-0.643856	1	1	1	1	1	1
ZGAL_1620	Muconate cycloisomerase	10779.2	5781.8	11908.3	6598.18	5234.6	5252.43	5204.78	6881.78	4737.47	8247.07	7680.56	7793.96	6236.52	8917.24	5806.51	5752.55	6748.93	8604.7	4573.75	5010.59	4645.08	-0.736966	-0.494109	0.263034	-0.473931	-0.168123	-0.184425	1	1	1	1	1	1
ZGAL_1621	Conserved hypothetical protein	19849.9	15796.6	20511.1	13455.4	11184.1	8422.4	9564.71	11778.4	11030.8	13882.8	14216.8	14031.1	16620.2	22339	18828.4	8723.14	13359	19693.5	14290.3	11239.3	12192	-0.152003	-0.37707	0.411426	-0.358454	-0.0144996	0.454176	1	1	1	1	1	1
ZGAL_1622	Threonine synthase	17207.5	15829.1	15374.2	11140.4	5838.66	8178.77	14149.7	11667.6	14824.2	12105.9	13012.5	12075.3	10868.7	14853.4	7694.12	5037.11	9080.12	7215.01	11970.5	8615.8	10693.6	-0.251539	0.124328	0.378512	-0.556393	-0.810966	-0.152003	1	1	1	1	1	1
ZGAL_1623	Conserved hypothetical membrane protein	10620.7	13163.3	9599.42	13234.7	5999.23	6185.89	13811.1	15420.6	15684	11802.3	13874.4	14669.1	8006.37	6909.19	5188.34	5558.41	10434.2	6685.93	9254.48	9019.93	11916.2	-0.415037	0.15056	-0.268817	-0.666576	-0.836501	-1	1	1	1	1	1	1
ZGAL_1624	Rubredoxin family protein	3383.9	3747.09	2917.34	4467.67	4169.81	2638.04	2698.44	2302.67	2731.52	2550.2	4231.83	3843.01	2686.56	2952.54	2387.64	2682.62	2250.68	2371.93	2513.41	2157.8	2048.01	-0.666576	-0.454032	-0.0740006	0.0840643	-0.535332	-0.395929	1	1	1	1	1	1
ZGAL_1625	Respiratory nitrate/nitrite reductase	2333.01	4967.78	2880.13	4451.79	6731.28	3575.65	5504.65	3696.09	4989.91	2774.57	3524.1	2680.27	2663.24	3258.13	1515.65	2764.23	1835.99	1909.19	2979.5	2610.58	2299.09	-0.184425	0.659925	0.176323	0.713696	-0.473931	-0.268817	1	1	1	1	1	1
ZGAL_1626	Cyclomaltodextrinase, family GH13	16330.2	2403.17	13163.4	3745.71	3485.55	2541.18	3306.37	2040.04	2851.89	2879.69	3362.07	3190.38	9255.66	9341.33	3956.75	3640.83	3719.9	3716.48	4352.66	2557.5	3221.95	0.0976108	-0.200913	1.75702	0.0565835	0.226509	1.25701	1	1	1	1	1	1
ZGAL_1627	Two-component system - Response regulator	28302.7	21307.3	26148	32545.8	29034.5	22127.3	22556.4	17724	20104.5	20159.9	19631.5	19193.5	22345.6	16794.4	11981.1	9312.22	14382	12644	21401.5	17925.1	19944.6	0	0.0285692	0.356144	0.505891	-0.68966	-0.200913	1	1	1	1	1	1
ZGAL_1628	Conserved hypothetical periplasmic protein	1304.32	1479.88	1446.13	2277.4	1491.33	1929.18	1678.58	1612.75	1941.64	1993.18	1646.92	1589.44	1377.18	1970.1	2605.47	1837.53	2444.84	3810.79	2078.92	2095.03	1942.5	0.226509	0	-0.304006	0.124328	0.632268	0.189034	1	1	1	1	1	1
ZGAL_1629	Nitrate-specific ABC transporter, ATPase component	1843.89	1391.81	1768.55	1353.37	2294.01	2781.76	1421.16	2058.1	1312.77	2091.68	1908.35	1600.74	1612.69	2066.46	1891.13	3606.9	2649.76	2542.29	1827.97	2443.05	2035.75	0.176323	-0.217591	-0.168123	0.201634	0.650765	-0.0144996	1	1	1	1	1	1
ZGAL_163	Sugar transport protein	3750	1745.32	2070.11	1309.41	1484.95	2087.44	1016.44	1680.34	1372.36	1793.69	2619.09	2581.81	3816.54	3378.09	2072.06	4003.18	2277.97	1817.72	1669.48	1738.29	1652.76	-0.473931	-0.785875	0.111031	-0.514573	0.214125	0.400538	1	1	1	1	1	1
ZGAL_1630	Nitrate-specific ABC transporter, ATPase component	1056.01	1052.8	849.682	1660.84	2527.78	1198.48	953.927	1196.67	739.168	1060.74	1041.73	923.988	977.613	1009.54	899.024	1416.68	950.69	1192.22	1088.05	1099.78	1000.56	0.0703893	-0.0740006	-0.0291463	0.831877	0.238787	-0.0740006	1	1	1	1	1	1
ZGAL_1631	Nitrate-specific BPD transport, permease component	1289.93	1190.55	1366.37	2687.42	3758.7	3393.42	1629.35	1327.76	1006.67	1866.94	1155.87	1123.15	1373.41	1250.48	2183.25	3715.96	2687.64	3375.24	1505.14	1518.27	1845.36	0.226509	-0.0588937	-0.104697	1.24489	1.23879	0.214125	1	1	1	1	1	1
ZGAL_1632	Nitrate-specific BPD transport protein, substrate-binding component	1007.54	970.034	986.608	1537.62	1714.74	2302.81	888.954	1290.64	829	1265.87	976.572	1084.45	1100.14	857.595	1919.78	1607.79	1779.43	2334.57	1101.05	1033.63	1233.85	0.0143553	-0.152003	-0.168123	0.739848	0.782409	0.226509	1	1	1	1	1	1
ZGAL_1633	cAMP-binding dependent transcriptionnal regulator	911.298	1088.59	902.96	2632.68	1975.47	2187.79	1103.76	1215.74	924.124	1162.09	871.302	937.642	890.475	1311.86	1664.64	2473.76	1586.88	2978.72	1084.56	1251.5	1043.81	0.189034	0.124328	-0.0291463	1.19535	1.24489	0.378512	1	1	1	1	1	1
ZGAL_1634	Nitrate/nitrite-specific MFS transporter protein	1041.8	990.99	832.65	1247.26	1155.95	1616.99	1150.6	938.282	986.021	1354.7	1037.04	815.954	919.213	1649.66	1084.74	1416.9	1327.77	2068.42	964.834	1058	1235.3	0.0285692	-0.0588937	-0.168123	0.321928	0.584963	0.189034	1	1	1	1	1	1
ZGAL_1635	Uroporphyrin-III C-methyltransferase	1722.28	1890.67	1468.71	3155.9	6216.01	3732.14	1829.85	2283.34	1663.6	1956.25	1329.32	1572.7	1420.73	1775.55	2059.48	2432.25	2375.91	2700.41	1873.63	2229.24	2009.14	0.333424	0.250962	0.0703893	1.43296	0.632268	0.111031	1	1	1	0.186405	1	1
ZGAL_1636	Nitrite reductase, large subunit	8204.17	6191.34	6628.81	10361.2	7938.93	19883	3613.94	6532.74	5610.29	5374.27	4016.86	4190.49	7591.45	8747.78	10600.4	21649	15303.2	19034.5	5599.44	10537.7	8765.59	0.871844	0.214125	0.632268	1.49057	2.04264	0.9855	1	1	1	1	0.050179	1
ZGAL_1637	Nitrite reductase, small subunit	1346.7	1219.93	1298.86	3065.93	2867.18	5247.49	1302.54	1328.9	900.679	1221.25	910.536	975.499	1502.57	1087.49	1293.04	3202.12	2265.94	2301.85	1504.13	2016.5	1779.79	0.773996	0.189034	0.31034	1.848	1.32193	0.321928	1	1	1	0.006881	0.498106	1
ZGAL_1638	Conserved hypothetical protein	7292.92	7325.26	8452.49	5227.53	17175.2	9450.91	8589.8	8684.42	4398.5	7462.48	7565.5	7940.59	5175.45	5330.66	7256.35	7673.1	6280.22	7187.31	6501.2	7751.85	6912.76	-0.120294	-0.0892673	0	0.475085	-0.120294	-0.37707	1	1	1	1	1	1
ZGAL_1639	Two-component system - Sensor histidine kinase	7165.28	4933.93	7940.7	9561.08	6698.4	12161.1	3201.08	4913.22	4578.04	8371.04	7651.11	6370.52	6334.19	6513.92	6869.28	8248.02	7376.78	8837.69	7720.02	7106.53	7594.2	0	-0.810966	-0.168123	0.344828	0.124328	-0.184425	1	1	1	1	1	1
ZGAL_164	Endo-beta-1,4-xylanase, family GH10	14608.9	7855.51	15169.3	8998.63	7147.96	6022.6	3242.54	3185.71	3321.16	5133.48	7321.17	7174.15	11685.2	12839.2	5129.7	4520.3	5455.88	6068.45	5516.08	4628.06	4264.05	-0.454032	-1	0.941106	0.176323	-0.286304	0.594549	1	1	1	1	1	1
ZGAL_1640	Precorrin-2 dehydrogenase	13203.3	3480.8	18558.8	10508.1	7475.89	6884.48	5436.13	5200.96	6037.68	7806.91	9056.91	8813.6	12750.7	17173.4	8724.72	4209.48	3402.5	6542.01	11144.9	7216.26	10751.5	0.176323	-0.621488	0.454176	-0.0439433	-0.862496	0.594549	1	1	1	1	1	1
ZGAL_1641	Conserved hypothetical membrane protein	26292.7	13177.8	30742.4	38810.2	37761.3	36724.4	29191.4	30717.7	30229.1	22805.5	15117.1	15452.6	24622.1	29853.3	26850.1	27434.3	26843.4	28459.9	33044.8	35266.1	34888	0.948601	0.757023	0.400538	1.08406	0.632268	0.604071	1	1	1	1	1	1
ZGAL_1642	Flavoprotein, bacterial luciferase family	10177.8	11529.7	7339.15	4418.24	5604.05	5552.49	6383.23	5813.56	6804.99	4946.25	4680.95	6099.76	5427.18	5859.08	5489.02	11087.3	7963.07	7568.66	5066.5	4447.35	6114.3	-0.0144996	0.275007	0.887525	-0.0144996	0.757023	0.0976108	1	1	1	1	1	1
ZGAL_1643	LacI-type transcriptional regulator	12502.8	5550.82	12036.1	10843.3	13996.1	13269.6	6926.06	6727.3	5753.83	8634.4	8050.83	8722.6	10705.5	9169.58	9826.37	16058.6	9277.95	9875.07	10630	12300	10193.8	0.378512	-0.395929	0.238787	0.584963	0.475085	0.226509	1	1	1	1	1	1
ZGAL_1644	Putative protein	1148.3	1470.45	1048	1754.94	3109.9	3423.04	1561.54	1750.81	2060.12	2370.12	2338.68	1863.47	1374.69	1528.35	4419.62	6572.75	3322.92	5766.15	4053.62	4317.26	2705.56	0.757023	-0.286304	-0.836501	0.333424	1.25096	0.15056	1	1	1	1	1	1
ZGAL_1645	Conserved hypothetical protein	1210.72	1236.9	1075.03	2838.18	2113.53	3972.02	3414.42	2868.6	3270.76	1579.94	1393.86	1620.83	1366.59	1318.59	2521.91	3557.94	2141.66	3152.43	2022.54	2431.85	2039.24	0.495695	1.05658	-0.37707	0.956057	0.948601	0.176323	1	1	1	1	1	1
ZGAL_1647	Hypothetical periplasmic protein	1169.01	1086.11	1108.1	2884.87	2989.89	3395.38	2384.43	2082.75	2220.05	1436.43	1236.5	1380.89	1352.57	1635.83	3375.02	4202.72	3842.82	4220.99	2067.95	2182.76	1961.07	0.613532	0.722466	-0.268817	1.19535	1.59932	0.650765	1	1	1	1	0.030708	1
ZGAL_165	GCN5-related N-acetyltransferase	1285.2	1408.28	1027.12	2033.62	1592.23	1083.33	1690.05	1277.02	1633.34	1169.89	1416.81	1364.71	1320.02	1091.38	1132.14	1674	1200.83	1157.17	1329.29	1423.02	1934.96	0.250962	0.214125	-0.0892673	0.250962	0.0285692	-0.152003	1	1	1	1	1	1
ZGAL_1650	ArsR-type transcriptional regulator	1421.34	1553.35	1429.4	4077.23	4860.77	3885.36	1689.28	2502.96	1302.23	2135.93	1265.09	1560.95	1422.28	1378.67	2158.82	3198.66	3541.06	2861.46	1956.67	1866.66	1930.96	0.214125	0.15056	-0.168123	1.36737	0.948601	0	1	1	1	0.229218	1	1
ZGAL_1651	Permease	2595.55	2445.67	2538.7	5222.49	4463.18	5565.96	2005.32	2536.48	1676.26	3826.36	2455.83	2534.82	2457.37	3319.64	4710.71	7544.14	6246.71	7623.49	3612.44	4737.09	3847.1	0.464668	-0.494109	-0.217591	0.790772	1.28096	0.250962	1	1	1	1	0.440735	1
ZGAL_1652	Putative membrane protein	6184.13	3632.17	5329.31	8295.68	10167.7	12980	4265.51	5282.58	3606.76	3921.4	2737.59	3210.54	4874.53	5318.9	10675.6	10400.9	9792.81	11546.9	5146.44	8069.88	4229.77	0.823749	0.411426	0.613532	1.67356	1.68706	1.07724	1	1	1	0.509973	0.395887	1
ZGAL_1653	Hypothetical protein	985.368	1219.62	968.606	856.49	1416.77	1264.35	1042.17	1963.83	1767.56	1805.12	4146.23	3175.79	990.324	1115.1	948.763	1128.42	951.28	1235.71	844.886	981.039	1042.73	-1.68966	-0.943416	-1.51457	-1.35845	-1.47393	-1.59946	0.365173	1	1	1	1	0.759682
ZGAL_1654	Type I restriction enzyme ZgaDII, R subunit	9062.35	11347.1	12163.1	9988.27	3432.27	10952.7	12512.8	17040.3	15293.9	18652.6	16558.3	15700	11535.5	18462.7	8688.92	10455.2	5780.05	6858.91	14370.1	12234.1	14851.5	-0.304006	-0.184425	-0.643856	-1.05889	-1.152	-0.395929	1	1	1	1	1	1
ZGAL_1655	Type I restriction enzyme ZgaDII, S subunit	1621.17	2702.28	2086.19	977.371	1221.12	1245.59	2959.42	2464.37	3911.74	4300.32	6419.75	5278.92	1983.25	1958.62	1384.4	1252.23	960.206	1564.76	2033.96	1563.79	1926.19	-1.51457	-0.785875	-1.32193	-2.18442	-2.05889	-1.59946	0.121369	1	0.668605	0.000564	0.001282	0.070804
ZGAL_1656	Possible transcriptional regulator	4792.85	4538.64	4274.59	1120.01	1338.93	1259.63	1379.71	1969.63	2426.45	3804.03	6259.23	5158.41	4241.7	2915.22	3180.2	1408.14	1838.73	2334.14	1302.74	1338.78	1643.46	-1.8365	-1.39593	-0.168123	-2.05889	-1.4344	-0.556393	0.007343	0.232095	1	0.00151	0.158815	1
ZGAL_1657	Type I restriction enzyme ZgaDII, M subunit	7149.28	7398.73	7486.05	6383.7	10002.2	5943.46	4489.4	4487.53	4681.73	13272.1	16597.4	13377.7	9728.81	9617.87	8659.82	6037.78	4936.98	6187.64	6103.06	5402.45	6254.53	-1.2863	-1.64386	-0.971431	-0.943416	-1.32193	-0.621488	0.026096	0.000554	1	0.781058	0.014545	1
ZGAL_1659	Putative protein	1515.5	2468.15	1327.72	3609.31	4535.77	1629.76	2125.18	2113.35	2617.03	1460.99	1659.76	1549.59	1827.61	1313.8	1212.88	2719.13	1928.94	1391.4	1744.55	1767.06	1765.94	0.176323	0.555816	0.189034	1.0635	0.367371	-0.104697	1	1	1	1	1	1
ZGAL_1662	Methylmalonyl-CoA epimerase	9798.13	9937.62	7734.86	16290.5	11141.9	10867	9931.75	8924.46	8949.47	6173.45	5787.22	5887.67	8950.9	5164.74	5993.88	9921.09	12270.7	8998.52	7562.62	7794.9	8602.5	0.422233	0.641546	0.62293	1.10434	0.807355	0.176323	1	1	1	1	1	1
ZGAL_1663	Ribosome-binding factor A	17294.7	16476	16672.1	23262.4	15223.6	14601.2	20580.2	23638.1	19223.1	21001.6	18459.2	20940.4	18794.6	16599.2	17974.4	19618.1	22771.9	16943.7	13699.7	14307.9	11631.1	-0.599462	0.0703893	-0.251539	-0.184425	-0.0291463	-0.184425	1	1	1	1	1	1
ZGAL_1664	Conserved hypothetical membrane protein	19706.3	12157.9	19179.4	13810.8	12414.4	8699.94	11324.5	10833.7	11279.5	12108.3	13278.8	13426.2	19812.1	19052.7	9579.68	5811.84	12004.2	10780.3	11038.6	7309.04	9572.42	-0.473931	-0.217591	0.400538	-0.152003	-0.434403	0.321928	1	1	1	1	1	1
ZGAL_1665	tRNA-dihydrouridine synthase B	7977.76	7753.55	8170.84	9642.49	6045.76	11610.9	5371.46	5788.06	5359.45	7472.67	7334.15	8158.5	5906.71	8843.7	7771.06	13536.4	10259.3	11536.4	4964.25	7436.7	6172.67	-0.304006	-0.473931	0.0565835	0.250962	0.62293	-0.0291463	1	1	1	1	1	1
ZGAL_1666	Prolipoprotein diacylglyceryl transferase	1932	1455.09	1813.07	1911.14	3023.96	2948.34	1561.35	1931.5	1943.77	2325.18	1853.13	1939.13	1874.71	1973.36	2609.51	3101	3603.73	4485.67	2577.95	2674.14	2508.77	0.344828	-0.168123	-0.234465	0.367371	0.871844	0.0840643	1	1	1	1	1	1
ZGAL_1667	Radical SAM family protein	5569.12	3088.33	5046.24	2493.88	3715.04	2422.58	4051.51	4163.47	3886.57	6567.23	8532.4	8173.21	4388.95	3154.34	4688.4	6115.73	4060.19	4441.92	5843.71	4125.49	4494.65	-0.68966	-0.943416	-0.761213	-1.4344	-0.666576	-0.915936	1	1	1	0.245536	1	1
ZGAL_1668	Conserved hypothetical membrane protein	1516.25	981.923	1268.44	1243.49	741.294	805.571	1492.52	1252.72	2078.07	2014.19	3404.47	4323.43	1142.79	931.582	830.23	800.559	778.876	935.292	1474.55	1642.96	2128.33	-0.888969	-1	-1.35845	-1.78588	-1.94342	-1.73697	1	1	1	0.088478	0.037224	0.167616
ZGAL_1669	TonB-dependent Receptor	6927.74	6025.93	5033.57	5377.09	4146.89	3519.98	8888.4	9664.54	9791.93	12103.1	14402.1	13761.4	6465.61	4639.82	2341.66	3464.44	2897.99	4006.89	13066.2	10064.5	13523	-0.136062	-0.514573	-1.152	-1.64386	-1.94342	-1.59946	1	1	1	0.203205	0.017962	0.13412
ZGAL_167	CAAX prenyl peptidase, family U48	4645.31	8998.91	3668.16	12409.3	9189.39	8721.26	12662.8	13688.6	14160.4	15372.3	15543.1	12781.4	3459.04	4389.27	3340.96	8287.4	14602.5	6945.48	11119	9837.61	11612.4	-0.415037	-0.104697	-1.32193	-0.535332	-0.556393	-1.94342	1	1	1	1	1	0.031836
ZGAL_1670	Putative protein	1831.51	1934.34	1581.74	1926.84	1627.48	3324.53	1977.57	2213.79	1564.19	1861.86	1777.22	2406.98	1490.06	1703.16	1768.74	2784.98	2182.69	2314.47	1746.58	1950.68	1851.01	-0.120294	-0.0740006	-0.184425	0.189034	0.263034	-0.286304	1	1	1	1	1	1
ZGAL_1671	Elongation factor LepA	9900.05	13128.8	9773.33	3679.32	3196.14	2030.94	14249.7	14639.3	14130.5	14351.5	14864.1	14803.4	9554.76	12258.6	7098.54	4019.42	3207.24	4706.58	8739.08	7836.98	9753.01	-0.736966	-0.0291463	-0.415037	-2.32193	-1.88897	-0.599462	1	1	1	7.1e-05	0.002037	1
ZGAL_1672	Conserved hypothetical protein	18207.2	20466.6	17400.1	36606.9	36255.1	26587	47677.2	51216.7	46950.7	16395.3	17426.5	21653.3	13628.9	6939.81	10476.2	15142.8	21002.7	9657.56	40706.4	45215.1	42674.6	1.21412	1.39506	0.0143553	0.83996	-0.268817	-0.836501	1	0.592432	1	1	1	1
ZGAL_1673	Conserved hypothetical protein	3803.94	3602.16	3712.43	3832.97	8600.23	7159.47	6878.6	7548.2	4379.04	4159.54	3505.47	3420.21	2885.43	3537.22	5073.13	5369.07	5171.38	5674.36	5401.09	6012.16	5136.69	0.575312	0.765535	0	0.823749	0.545968	0.0565835	1	1	1	1	1	1
ZGAL_1674	Sodium/hydrogen exchanger	13846.6	9031.59	12877.2	11707.7	8076.21	15095.6	8404.25	9106.22	8063.81	11045.2	9568.2	8915.58	11955	13892	15712.6	10748.7	16108.7	22893.6	15439.2	14525.7	14642.6	0.594549	-0.200913	0.275007	0.238787	0.748461	0.495695	1	1	1	1	1	1
ZGAL_1675	Sodium/hydrogen exchanger	26297.2	25524.6	21441.9	20308.3	24285.7	20502.8	20825.6	19522.8	17885.2	13641.8	14597.1	14484.9	16276	20440.3	16630.5	25711	24972.5	22393.9	20054.2	18017.6	21195.4	0.475085	0.443607	0.773996	0.604071	0.773996	0.321928	1	1	1	1	1	1
ZGAL_1677	Metal-dependent hydrolase	12354.7	9006.48	9565.4	6695.07	8487.97	8982.53	4020.72	5399.34	3680.77	12993.4	13598.7	14584.7	8357.7	7712.88	8894.01	8361.2	8637.54	6049.86	6722.16	6196.78	6147.47	-1.12029	-1.64386	-0.415037	-0.761213	-0.836501	-0.713119	0.30383	0.000931	1	1	1	1
ZGAL_1678	Serine endopeptidase, family S8	11677.5	12535.4	11770.5	3441.07	2628.74	3097.49	5022.54	4825.95	5487.3	20441.7	27260.9	23646.7	13290.8	12214.4	6774.22	2096.66	1636.83	2642.69	7024.64	3824.37	6910.27	-2	-2.25154	-1	-2.94342	-3.47393	-1.152	0.004909	0.001573	1	1.4e-05	1e-06	1
ZGAL_1679	Aminopeptidase, family M1	9336.73	9388.09	8244.29	4196.5	5779.31	5525.24	6044.95	6546.22	5881.62	20413	22295.2	26012.1	8050.4	7325.85	7927.79	9446.03	5821.04	7742.03	7880.73	6636.87	8440.31	-1.59946	-1.88897	-1.35845	-2.12029	-1.59946	-1.55639	0.001481	8.8e-05	0.016499	1e-05	0.00125	0.001939
ZGAL_168	Conserved hypothetical protein	1269.02	7578.54	1621.99	5438.41	5392.46	2153.37	8882.18	8913.2	11580	9329.35	12641	10892.3	1142.98	1150.94	1011.71	2006.4	3630.39	1203.74	2703.16	2256.66	3399.05	-2	-0.168123	-1.64386	-1.32193	-2.25154	-3.32193	1	1	1	1	1	0.065927
ZGAL_1680	Ribonuclease P protein component	1572.37	2221.27	1317.15	2707.55	1753.89	1480.54	3745.64	3090.8	4001.47	1410.72	1411.95	1489.9	1462.33	1577.59	1725.54	2189.84	2216.65	1956.45	1998.99	1869.42	1577.94	0.333424	1.32769	0.250962	0.464668	0.565597	0.15056	1	0.164598	1	1	1	1
ZGAL_1681	Carboxy-terminal processing peptidase, family S41	15593	18198.6	13702.2	7788.25	14029.8	6972.52	33367	29663.4	31171.4	9936.74	12486.2	14827.5	12751.4	13040.3	9656.05	5484.92	5492.84	4349.66	31400	31452.2	32574.3	1.35614	1.33914	0.344828	-0.37707	-1.2863	-0.0740006	0.205754	0.248478	1	1	0.560257	1
ZGAL_1682	Metallothiol transferase FosB	4611.35	3562.78	4112.53	2944.06	2946.34	5115.88	9219.68	7287.26	6779.01	4181.64	4745.7	5354.16	3921.29	3903.15	3606.08	5342.54	4099.73	4366.73	5634.33	6458.8	6274.85	0.367371	0.704872	-0.217591	-0.37707	-0.0439433	-0.321928	1	1	1	1	1	1
ZGAL_1683	Conserved hypothetical lipoprotein	19029.9	18959.4	15965.6	7935.69	9983.05	13328.1	15723.3	20123.5	16262.3	20192.8	19490.6	22016.8	17901.7	18204.4	12096.8	9477.94	13581.5	13978.9	15508.8	19895.3	24545.9	-0.0439433	-0.251539	-0.200913	-0.971431	-0.736966	-0.358454	1	1	1	1	1	1
ZGAL_1684	Conserved hypothetical membrane protein	11108.1	9718.06	11205.9	7971.07	6539.27	11075	8923	8692.47	7176.8	7185.6	5561.07	5053.49	10705.5	10416.7	8283.48	6549.27	8924.4	9417.57	8029.86	8814.17	9398.54	0.555816	0.475085	0.847997	0.526069	0.485427	0.722466	1	1	1	1	1	1
ZGAL_1685	Alpha-L-fucosidase, family GH95	12796.6	11333.6	13332	9776.21	7477.19	9951.28	12931.6	13862.4	13161.8	15409.3	14824.1	17504.8	10715.1	11614.1	10606.4	10814.8	16220	16221.5	16069.2	18457.4	19702	0.189034	-0.251539	-0.358454	-0.810966	-0.136062	-0.535332	1	1	1	1	1	1
ZGAL_1686	Pyrroloquinoline quinone-dependent dehydrogenase	5979.18	5618.82	4460.22	5879.78	4595.58	8056.42	4916.53	5395.74	6673.88	4275.19	3635.38	3955.79	7957.29	9744.18	8723.21	5939.32	7168.85	15451.2	5244.78	6834.82	7181.86	0.695994	0.516015	0.432959	0.641546	1.26903	1.15704	1	1	1	1	1	1
ZGAL_1687	Fructosamine kinase	1921.12	1074.84	1517.26	1075.7	1064.68	1401.66	1036.3	1559.35	1318.57	1283.44	1038.17	1076.3	1224.28	1266.38	888.48	1171.94	876.434	1161.4	1123.55	1034.55	1116.25	-0.0588937	0.201634	0.411426	0.0565835	-0.0892673	-0.0144996	1	1	1	1	1	1
ZGAL_1688	Conserved hypothetical protein	6464.84	8861.12	6623.81	13617.3	16984.8	20480.2	12965.3	11725.9	11516.6	5380.39	4101.76	5095.21	7399.37	6011.86	10357.1	16612.4	14209.8	11663.1	10379.4	12219	11149.8	1.21412	1.31034	0.594549	1.80735	1.54102	0.704872	0.443995	0.158633	1	0.001962	0.019788	1
ZGAL_1689	Hypothetical protein	2085.71	3848.08	1773.35	2318.34	2876	2124.32	4167.88	2797.7	3966.01	1633.29	2633.98	1878.04	2114.07	2058.43	2531.85	1931.28	1612.13	1347.65	2211.35	1986.2	2824.85	0.189034	0.831877	0.321928	0.250962	-0.321928	0.124328	1	1	1	1	1	1
ZGAL_169	One-component system sensor protein	8224.1	4440.57	5120.9	4259.86	4943.91	7692.84	3943.1	3956.5	4304.51	2863.4	3206.39	2711.52	5967.67	8692.46	6270.77	11887.5	8905.4	7615.38	4884.5	5010.07	5578.02	0.815575	0.475085	1.02148	0.941106	1.69599	1.25096	1	1	1	1	0.039326	1
ZGAL_1690	Conserved hypothetical protein	2467.36	1863.29	2653.89	5611.62	1106.48	3929.58	2266.11	1276.9	2260.75	1624.04	1769.93	1793.09	1347.23	1901.33	1716.8	1000.94	1623.3	1568.21	2109	2201.49	1824.04	0.238787	0.163499	0.432959	1.03562	-0.304006	-0.0588937	1	1	1	1	1	1
ZGAL_1691	Conserved hypothetical lipoprotein	3498.56	2744.26	3082.44	1548.82	3272.94	2152.34	2608.99	2033.64	2035.25	1987.09	2209.3	2668.83	2826.58	2594.71	2312.33	2417.93	2028.94	2006.75	1922.99	2041.07	2401.97	-0.104697	-0.0439433	0.443607	0.0285692	-0.0892673	0.176323	1	1	1	1	1	1
ZGAL_1692	Dipeptidyl peptidase, family C40	2517.86	3214.86	2742.01	3217.73	3541.46	2716.63	3039.95	5629.04	3839.5	2822.5	3507.47	2465.99	2757.05	3050.78	1888.45	3482.98	2944.77	2811.48	3046.29	2216.62	3889.35	0.0565835	0.505891	-0.0588937	0.111031	0.0703893	-0.200913	1	1	1	1	1	1
ZGAL_1693	DNA (cytosine-5-)-methyltransferase	7685.2	7299.08	6315.47	11162.2	7647.54	12830.4	6107	6803.49	5916.25	15172.7	13323.5	12386.6	7156.26	7315.24	7097.43	6677.04	7657.72	11854.1	8966	8017.75	11457.2	-0.514573	-1.12029	-0.943416	-0.37707	-0.643856	-0.915936	1	1	1	1	1	1
ZGAL_1694	Conserved hypothetical protein	4286.01	1457.57	2716.17	3738.65	3311.8	3690.81	2410.4	2307.18	1485.51	2569.68	1381.77	1811.48	2932.44	2251.74	2881.53	3509.71	3346.18	2871.26	2498.68	3196.72	3175.84	0.62293	0.111031	0.555816	0.895303	0.757023	0.485427	1	1	1	1	1	1
ZGAL_1695	Conserved hypothetical protein	48222.8	34081.4	46864.6	43841.3	44831.7	34751.6	17885.1	17483.5	21004	8962.36	9046.2	13321.1	43190.5	35713.2	42865	38681.5	41060.3	26114.6	14227.7	10768.1	12849.5	0.275007	0.847997	2.04264	1.9782	1.75702	1.95977	1	1	0.000247	0.000389	0.002829	0.00044
ZGAL_1696	N-acetyltransferase ElaA	31552.9	14031.4	29131.7	5446.31	5684.59	2921.66	5774.49	4281.35	6606.04	1960.88	2293.19	2149.75	25370.2	23537.8	19567.8	4807.48	6016.18	4810.02	3110.45	2508.36	2788.87	0.389567	1.37851	3.54473	1.13093	1.28688	3.41819	1	1	4e-06	1	1	5e-06
ZGAL_1697	Cation efflux protein	29453.5	19874.1	33778.2	9366.41	7248.82	5594.2	10183.5	7605.71	9811.51	3218.07	3596.58	3066.69	23683.4	26045.4	19918.9	5631.52	5903.83	3466.8	8616.99	5504.41	5628.48	1	1.48027	3.07211	1.16993	0.604071	2.81762	1	0.370278	7e-06	1	1	2.6e-05
ZGAL_1698	Ribose-5-phosphate isomerase B	6571.69	11017.7	5757.56	9290.62	5500.29	4056.27	4289.35	5044.76	5358.93	10944.3	13766.9	13308.9	5564.68	5682.03	2607.18	6353.53	9500.85	3745.23	3611.26	3268.44	3822.87	-1.8365	-1.35845	-0.713119	-1	-0.943416	-1.47393	1	1	1	1	1	1
ZGAL_1699	Ribonuclease R	17716.1	11784.3	19412	9426.08	5321.72	5101.49	19482.6	15948.5	18486.3	16765.4	18571	15433.2	25074.3	18757.6	10940.1	4760.07	5148.94	4004.05	21744.2	13966.6	20119.1	0.137504	0.0840643	-0.0588937	-1.35845	-1.88897	0.111031	1	1	1	1	0.072437	1
ZGAL_17	Putative membrane lipoprotein	11987	12043.4	14427.2	8970.78	7864.93	8260.31	11047.8	9235.58	9755.17	15293.3	16652.5	17320.7	11613	11141.2	9671.72	16841.2	9130.88	10531.8	14846.1	11086.9	12563.5	-0.358454	-0.713119	-0.358454	-0.971431	-0.434403	-0.599462	1	1	1	1	1	1
ZGAL_170	Conserved hypothetical periplasmic protein	2436.35	2529.86	2096.78	2007.31	3461.34	5473.56	1710.78	1887.37	1285.37	3839.31	5098.23	4904.65	3008.67	2395.96	4413.73	3579.64	4173.96	4703.42	2874.65	2852.16	2348.73	-0.785875	-1.51457	-0.971431	-0.340075	-0.152003	-0.494109	1	1	1	1	1	1
ZGAL_1700	Conserved hypothetical protein	20933.7	15253.2	21246.1	17079	6798.44	6973.78	23875.6	25512.4	27431.3	18041.2	18644.3	14243.7	24524.8	27466.4	11218.9	7287.62	17017.2	5920.79	29672.2	22995.6	27520	0.650765	0.594549	0.176323	-0.713119	-0.761213	0.31034	1	1	1	1	1	1
ZGAL_1701	LysE-type amino acid translocator	17315	10876.2	15724.4	12441	7135.71	14643.6	13143.3	13001.8	12478.8	7922.18	5689	6206.06	20729.8	16996.2	13981.7	12035.5	13280.6	11882.4	10301.9	12544.1	8805.18	0.678072	0.963474	1.15056	0.790772	0.910733	1.38405	1	1	1	1	1	0.491428
ZGAL_1703	Dihydroneopterin aldolase	1432.16	2279.95	1432.2	2288.56	2837.64	3339.14	14147.4	9583.25	14588.7	2206.13	3102.13	2970.64	1994.86	2071.91	3243.45	5559.59	3761.31	4357.06	6792.52	5627.86	5003.7	1.07039	2.21101	-0.68966	0.0285692	0.722466	-0.184425	1	0.001106	1	1	1	1
ZGAL_1704	Conserved hypothetical protein	2016.06	11530.3	2919.39	11413.6	6110.62	7571.03	49593.5	43815.8	44321.1	14174.1	13702.9	14355	8357.46	3288.82	5702.77	5735.33	3780.69	7646.98	39254.8	44734.2	40489.7	1.56071	1.70487	-1.35845	-0.761213	-1.2863	-1.2863	1	1	1	1	1	1
ZGAL_1705	Putative protein	1809.81	5170.66	2092.44	2363.46	3391.17	4555.87	32303.9	26174.6	29209.2	8140.66	9376.17	7653.4	2647.42	1813.77	2457.36	3750.52	2293.56	3288.06	17870.4	17812	19652.1	1.1375	1.79909	-1.47393	-1.2863	-1.4344	-1.88897	1	0.363344	1	1	1	0.215281
ZGAL_1706	Conserved hypothetical protein	1835.16	4652.37	1647.84	2865.4	2372.34	5209.73	38517.8	37002.3	42342.7	7384.79	8258.74	7254.8	5168.89	2642.53	3983.56	3153.44	3405.49	4967.26	31330.6	34368.5	32413.2	2.09761	2.36457	-1.47393	-1.12029	-1	-0.943416	0.144078	0.029026	1	1	1	1
ZGAL_1707	Conserved hypothetical periplasmic protein	2322.97	15946.9	4414.46	5011.5	6921.18	6203.6	38234.1	33068.4	36452	14087.4	13330.8	12567.3	5938.56	2771.85	3581.25	6141.38	4518.09	4252.06	31159.3	36991	37371.9	1.40054	1.42761	-0.810966	-1.152	-1.4344	-1.68966	1	1	1	1	1	1
ZGAL_1708	Conserved hypothetical periplasmic protein	1872.81	22900.3	9923.54	3320.27	2235.41	1986.6	43002.2	39788.5	39890.1	17871.2	16238.1	14302.7	12287.8	3879.59	3505.58	2240.34	1504.5	1472.63	46923.5	46309.4	49269.7	1.55582	1.33914	-0.473931	-2.64386	-3.18442	-1.2863	1	1	1	1	0.644657	1
ZGAL_1709	Glutaminyl-tRNA synthetase	19763.8	30077.3	20160.6	8215.45	7748.42	4746.4	25122.4	21882.4	24062.9	30827.7	29605.4	31400.7	18005.9	26534	14097.9	7420.65	8264.54	7758.02	26392	21158.7	23372	-0.37707	-0.37707	-0.395929	-2.12029	-1.94342	-0.643856	1	1	1	0.000352	0.001812	1
ZGAL_171	Transaldolase	10786.2	10030.1	9142.67	2555.57	3914.67	3191.57	6947.67	8437.69	5560.51	21174	18838.3	16860.5	6460.94	7292.94	4103.33	5702.29	5357.64	4556.43	5488.23	5630.48	6701.53	-1.68966	-1.4344	-0.915936	-2.55639	-1.88897	-1.68966	0.008236	0.059357	1	9e-06	0.00163	0.00618
ZGAL_1710	Conserved hypothetical membrane protein	51208.2	48062.7	50967.6	54158.8	54484.8	54204.6	50784.5	50144.4	52106.8	46458.9	49395.9	42959.4	54442.8	53347	53539.6	47729.6	51327.2	51240.4	50193.3	50422.9	51803.1	0.137504	0.137504	0.111031	0.226509	0.111031	0.214125	1	1	1	1	1	1
ZGAL_1711	Conserved hypothetical membrane protein	53120	50401.9	53379.5	55128.7	54965.5	54922.8	52079	52806.9	50532.7	50267.6	52575.2	49541.8	53229.2	53934.8	54182.3	51393.7	52756.1	52407.9	52047	52048.4	53661.6	0.0565835	0.0285692	0.0426443	0.111031	0.0426443	0.0840643	1	1	1	1	1	1
ZGAL_1712	Conserved hypothetical protein	46925.3	35873.6	48836.2	52909.7	53392.5	52442.5	47124.3	44005	46455.7	35019	32988.4	33109.4	50401.5	48106.5	50735.6	41109.1	45318	37785.9	48065.6	46832.4	48511.1	0.505891	0.443607	0.378512	0.650765	0.298658	0.565597	1	1	1	1	1	1
ZGAL_1713	Band 7 family protein	43556	39360.1	45829.7	41811.4	44389.4	37834.8	42117.9	35683.1	39726.3	36226	38260.4	40915.3	51539.3	49633	48197.4	15320.9	19459.7	16992.6	44760.8	36861.3	38341.8	0.0565835	0.0285692	0.163499	0.0976108	-1.152	0.367371	1	1	1	1	0.006221	1
ZGAL_1714	Glutamyl-tRNA synthetase	12223.9	26828.1	15729	15683.8	10397.5	9704.86	24619.8	22936.5	24908.3	30113.3	23207.2	20635	14375.1	14150.4	6438.63	3523.27	6932.58	7192.32	20031.6	14370.1	20520.7	-0.434403	-0.0291463	-0.434403	-1.05889	-2.05889	-1.08927	1	1	1	1	0.127916	1
ZGAL_1715	Conserved hypothetical membrane protein	28775.1	21527.7	23202.5	18469.9	11086.3	13599.8	16541.4	13566.6	20404.3	7444.95	8706.66	5569.46	21524.7	27259.3	15813.7	13206.5	16416	13777	17339	13353.4	15883	1.09761	1.22033	1.75702	0.992768	1	1.57046	1	1	0.01245	1	1	0.072963
ZGAL_1716	Conserved hypothetical protein	20129.4	18049.1	17175.9	23576	18636.5	27009.5	21646.4	24891.2	23679.3	11769.6	9691.43	9120.75	17216.7	16836.3	20048.1	24146.8	24807.3	26508.2	16792.3	19689	17924.9	0.831877	1.20163	0.85599	1.17632	1.30451	0.823749	1	0.015044	1	0.022841	0.00442	1
ZGAL_1717	tRNA uridine 5-carboxymethylaminomethyl modification enzyme MnmG	27763.3	22382.8	27107.1	7564.25	4899.05	4583.98	34097.2	30973	32218	17657	19205.1	16256.4	22704.1	27739	14325.3	4204.76	7511.78	6110.97	34707.1	29200.9	31984	0.85599	0.871844	0.536053	-1.64386	-1.55639	0.286881	1	1	1	0.038915	0.064998	1
ZGAL_1719	Putative protein	804.17	657.19	681.131	1096.24	893.746	800.816	894.426	801.429	734.032	732.971	648.368	603.504	658.073	755.342	623.828	690.788	602.924	686.261	763.153	685.981	612.229	0.0565835	0.286881	0.111031	0.495695	0	0.0426443	1	1	1	1	1	1
ZGAL_172	Xylose isomerase	22524.8	21407.7	18696.5	12419.9	9101.4	7719.95	11677.7	11157.6	13431.8	38807.8	32131.6	29130.8	16271.3	20658.5	20865.1	11255.7	15426.3	17209.2	14147.4	12541.7	16430.5	-1.21759	-1.47393	-0.666576	-1.78588	-1.18442	-0.785875	0.271849	0.022879	1	0.001067	0.307853	1
ZGAL_1720	SAM-dependent methyltransferase	2474.67	2421.54	3405.38	3708.17	3899.23	4535.34	2241.08	2401.87	2773.79	4759.59	4507.42	3292.43	3352.03	4958.76	6180.15	10946.6	7489.71	11363.3	4518.95	4376.6	3631.47	0	-0.761213	-0.599462	-0.0439433	1.24489	0.201634	1	1	1	1	0.886586	1
ZGAL_1721	Outer membrane protein, OmpH family	20418.9	18160.6	18536.4	31337.3	30206.9	42308.5	8113.78	16013.1	11821.6	17397	12189.2	13346.5	20046.9	26154.9	37081.4	42964.2	38422.7	46532.1	17175.3	23650.7	18627.2	0.464668	-0.251539	0.411426	1.27501	1.57531	0.956057	1	1	1	1	0.100591	1
ZGAL_1722	Conserved hypothetical membrane protein	4499.43	2525.14	4400.55	7885.26	6467.78	6401.13	3196.83	3015.86	2540.08	2666.5	1592.38	1680.6	4446.7	2738.49	3243.52	4732.64	4324.96	3582.95	3020.99	3686.58	2902.08	0.695994	0.555816	0.941106	1.80323	1.09085	0.815575	1	1	1	0.011486	1	1
ZGAL_1723	DNA polymerase III, delta prime chain	5830.61	5919.2	5180.38	4777.11	3010.09	5441.26	5820.49	4711.5	3740.1	7732.05	10149.2	11078.3	3246.38	4444.66	3512.72	7632.41	5900.27	4391.94	2739.77	3894.59	4758.76	-1.35845	-1.02915	-0.785875	-1.12029	-0.68966	-1.35845	1	1	1	1	1	1
ZGAL_1724	Phosphoglycerate kinase	8565.38	21753.3	11289.8	3186.36	3949.44	1660.07	11426.9	10928.9	8956.36	35899.7	38965.3	32925.3	8919.21	5852.96	3980.76	3422.59	4521.11	3601.72	6628.27	5536.73	5806.84	-2.55639	-1.78588	-1.35845	-3.64386	-3.18442	-2.55639	0.006064	0.850451	1	2.1e-05	0.000194	0.005659
ZGAL_1725	Lytic murein transglycosylase, family GH23	29238.2	19790.6	26779.3	14903.4	23157.3	13888.2	22540.7	18040.4	20300.2	13443.8	15626.6	14859.3	21992.8	26951.4	19981.9	15100	14610.2	12777.6	26008.1	20715.3	22057	0.650765	0.475085	0.790772	0.238787	-0.0439433	0.650765	1	1	1	1	1	1
ZGAL_1726	Conserved hypothetical membrane protein	52102.9	50507.4	50443.6	43715.8	44437.8	49127.2	51111.4	51788.6	50740.9	32769.1	34449.4	40371.9	51577.9	54647.8	52208.6	44922.6	49448	49089.4	41712.3	39116.3	37706.2	0.137504	0.516015	0.505891	0.356144	0.411426	0.555816	1	1	1	1	1	1
ZGAL_1727	OmpA-like outer membrane protein	3713.22	6638.23	4310.51	6230.33	7926.68	9836.58	33218.5	28920.7	32025.5	6619.84	5565.6	5408.47	6107.2	4756.35	10888.4	10546.4	10691.8	13807	21228.7	27167.6	28035.3	2.1177	2.41954	-0.268817	0.443607	0.992768	0.31034	0.004947	0.000613	1	1	1	1
ZGAL_1728	Sec-independent protein translocase TatA	49117.4	37090.6	45166.3	36798.2	35710	30588.1	29432.8	36012.4	29567	31195.4	26860.2	27796.6	36988.8	28783.7	36425.7	41300	45011	39419.4	19130.5	21540.8	21339.3	-0.473931	0.15056	0.613532	0.263034	0.545968	0.250962	1	1	1	1	1	1
ZGAL_1729	Metallopeptidase, family M23	8366.24	8819.86	6479.97	6420.12	5016.04	5851.69	3392.66	2645.36	4504.35	3717.03	6566.65	6519.31	6801.62	5596.24	5272.59	9110.38	9005.74	6791.12	3422.29	3430.75	4593.32	-0.556393	-0.666576	0.495695	0.0426443	0.565597	0.0703893	1	1	1	1	1	1
ZGAL_173	Xylulose kinase	22615	24989.9	20380.9	17374.3	9256.21	9633.73	13471.3	11414.3	13236.1	26929.6	28811.6	23550.1	18548.7	25870	13813.7	4950.14	7018.66	4697.24	12095.5	6958.71	11328.8	-1.39593	-1.05889	-0.217591	-1.12029	-2.25154	-0.454032	1	1	1	1	0.00181	1
ZGAL_1730	Conserved hypothetical protein	7189.9	4840.61	6838.94	3203.44	4603.44	5840.16	5598.58	4347.76	4098.88	8546.67	10526.3	8663.42	5983.78	7119.31	4324.44	4996.74	3542.86	4426.27	6013.16	4156.52	5130.34	-0.862496	-0.971431	-0.556393	-1.02915	-1.08927	-0.666576	1	1	1	1	1	1
ZGAL_1732	Conserved hypothetical protein	12697.9	16239.9	10178.4	9775.65	9099.48	3976.77	11757.2	9581.44	12151.5	19165.3	21999.9	19360.9	15343.3	14242.8	7533.47	3623.51	5987.26	5063.42	12528.9	9827.24	13546.7	-0.761213	-0.862496	-0.621488	-1.39593	-2.05889	-0.713119	1	1	1	1	0.065244	1
ZGAL_1733	Conserved hypothetical membrane protein	18879.6	15790.3	16675.4	10433.1	4510.12	4657.57	13915.1	14397.3	16130	17053	18175.7	16003.6	18191.2	16214.1	9516.98	5266.52	7561.19	7277.53	13057.8	8494.72	12517.6	-0.577767	-0.200913	0	-1.39593	-1.35845	-0.217591	1	1	1	1	1	1
ZGAL_1734	dTDP-glucose 4,6-dehydratase	31436.7	16482	27937.9	19294.4	12818.7	14449.1	21191	21374.7	21739.8	21038.1	21091	18432.6	28425.5	31043.2	22160.1	10544.2	12963.6	10540.9	27251.5	21075.4	21712.4	0.214125	0.0840643	0.321928	-0.37707	-0.836501	0.432959	1	1	1	1	1	1
ZGAL_1735	Glucose-1-phosphate thymidylyltransferase	24387.5	16987	22742.6	20709.5	11332.4	11142.6	19781.7	17381.4	18721.6	12877.5	14122.5	12915.4	25191.1	19563.5	12655.2	6081.06	7987.03	7234.77	21305.3	17948.1	18831.4	0.545968	0.485427	0.687061	0.111031	-0.915936	0.526069	1	1	1	1	1	1
ZGAL_1736	dTDP-4-dehydrorhamnose 3,5-epimerase	6329.79	3526.18	6457.04	4193.25	2429.72	4091.21	5343.41	4762.29	4781.38	3899.08	4369.94	4832.39	6324.67	5444.5	3305.34	3322.54	3662.87	2872.4	3771.74	3649.72	3806.16	-0.217591	0.189034	0.321928	-0.286304	-0.415037	0.201634	1	1	1	1	1	1
ZGAL_1737	dTDP-4-dehydrorhamnose reductase	6490.55	2455	5301.17	3696.66	4982.06	3882.57	1844.09	1949.52	1747.76	3015.36	2506.77	2598.03	6230.43	5664.57	4657.21	5285.95	4652.44	5311.24	4109.53	3911.72	3047.9	0.443607	-0.556393	0.807355	0.632268	0.910733	1.02857	1	1	1	1	1	1
ZGAL_1738	dTDP-D-Fucp3N acetylase	33195.5	26310.8	32192.1	19328.6	11899.3	9913.35	24077.2	21689.4	23385.1	26756.9	31165.6	30354.2	30905.8	30370.1	21655.3	11655.2	18077.2	12533.9	22035.9	17700.3	23891	-0.473931	-0.358454	0.0565835	-1.08927	-1.05889	-0.0892673	1	1	1	1	1	1
ZGAL_1739	dTDP-6-deoxy-D-xylo-hex-3-ulose aminase	11495	6657.31	9899.69	5005.43	3822.67	3422.12	8548.87	9365.9	9731.76	13952.1	17903.1	16977.3	11549	12568.1	6152.4	5275.58	4008.6	4750.13	6846.81	4656.62	6871.94	-1.39593	-0.810966	-0.810966	-2	-1.78588	-0.68966	0.710573	1	1	0.007219	0.034031	1
ZGAL_174	LacI-type transcriptional regulator	3603.76	3307.06	3982.39	1368.92	2841.32	2181.48	2275.9	2575.37	2408.88	3534.65	4855.99	4185.36	2442.21	2680.02	1589.9	2687.27	1589.62	2160.7	2508.39	2649.98	2823.41	-0.666576	-0.785875	-0.200913	-0.971431	-0.971431	-0.915936	1	1	1	1	1	1
ZGAL_1740	Lipopolysaccharide biosynthesis protein WbpB	6763.83	6426.26	7179.66	3586.56	3006.82	5341.67	6464.08	6805.32	8106.57	24370.3	28484.1	18941.9	8573.57	10004.5	5449.05	3976.84	3388.65	4031.61	5898.94	5021.79	4897.92	-2.18442	-1.73697	-1.8365	-2.55639	-2.64386	-1.59946	0.000378	0.011142	0.006553	1.8e-05	1.5e-05	0.033754
ZGAL_1741	UDP-N-acetylglucosamine 2-epimerase	15174.4	11564.1	12241.5	10271.3	11187	14638.8	19071.1	17260.3	18038.7	29785.4	31656.3	25031	17426.6	18053.3	16057.3	13693.7	13998.2	15264.2	16132.4	15273.2	15367.9	-0.888969	-0.666576	-1.152	-1.25154	-1	-0.736966	0.868131	1	0.025906	0.006382	0.168142	1
ZGAL_1742	O-antigen translocase	1323.53	1078.09	1298.61	2303.63	2411.52	1198.86	1271.12	1335.42	909.564	1359.02	1151.06	1590.29	1166.74	913.056	1136.11	2154.78	1420.83	948.973	1145.39	1367.83	882.134	-0.268817	-0.217591	-0.152003	0.526069	0.137504	-0.358454	1	1	1	1	1	1
ZGAL_1743	Conserved hypothetical protein	3020.41	3035.38	2288.2	2342.95	2513.73	3968.74	1567.53	1874.29	1850.03	1806.27	2638.36	2091.01	2911.66	2729.85	2901.48	3688.82	3267.05	2873.38	1956.13	1853.79	1894.43	-0.200913	-0.304006	0.356144	0.432959	0.584963	0.389567	1	1	1	1	1	1
ZGAL_1744	Capsular polysaccharide synthesis O-acetyltransferase CapJ	14865.5	7335.07	15243	12110.3	6493.58	3394.41	7725.36	3690.11	9101.04	2090.95	4541.54	3368.4	14267	17026.6	6129.66	3834.07	6460.35	2462.31	7169.73	3375.01	4607.94	0.604071	1.03562	1.90304	1.1375	0.356144	1.90304	1	1	1	1	1	1
ZGAL_1745	O antigen biosynthesis protein WbmB	6141.55	2498.08	5688.06	5908.37	4347.19	2818.64	3694.6	2636.46	4586.62	2658	4332.61	3521.58	7283.33	5986.99	3931.83	2415.25	2720.68	2225.48	3117.22	2531.3	2842.38	-0.304006	0.0565835	0.443607	0.31034	-0.514573	0.713696	1	1	1	1	1	1
ZGAL_1746	Hypothetical membrane protein	2111.13	1328.25	1900.85	2173.23	2127.7	1952.23	1612.1	2128.48	1345.19	1868.13	1640.25	1295.29	3350.91	2445.99	3840.18	2862.14	2918.29	3117.12	1671.31	1973.05	2106.04	0.263034	0.0840643	0.15056	0.378512	0.887525	1.0072	1	1	1	1	1	1
ZGAL_1747	O antigen biosynthesis protein WbeiA	904.224	941.193	1048.66	1095.38	778.586	1673.08	875.418	1032.83	953.234	907.894	1045.87	968.568	1148.1	986.269	1355.07	1034.89	1219.12	1277.96	749.391	902.212	950.242	-0.168123	-0.0291463	-0.0144996	0.275007	0.275007	0.250962	1	1	1	1	1	1
ZGAL_1748	Glycosyltransferase, family GT2	10939.3	10313.9	8862.97	7958.58	5088.49	4904.14	9048.19	6038.61	8540.38	7167.82	8910.78	7654.41	11484	12883.7	5777.99	4624.07	7986.98	3120.35	7886.69	6331.29	6441.81	-0.200913	0	0.344828	-0.395929	-0.599462	0.344828	1	1	1	1	1	1
ZGAL_1749	O antigen biosynthesis protein WbgV	17251.1	8678.69	12897.4	4575.2	5157.04	3681	6615.13	5716.81	8108.79	8848.56	9658.75	8953.28	14515.7	17503.1	11294.9	4909.3	7819.5	7619.93	6152.32	4282.82	5289.91	-0.810966	-0.434403	0.495695	-1.02915	-0.434403	0.659925	1	1	1	1	1	1
ZGAL_175	Conserved hypothetical membrane protein	3458.18	2241.45	3614.12	4506.31	3145.23	3566.68	3234.5	3867.93	3672.73	2569	1758.87	2101.13	4550.34	3263.8	3150.67	5487.52	4030.94	6405.48	3592.88	3063.37	3263.82	0.62293	0.748461	0.536053	0.799087	1.31034	0.773996	1	1	1	1	0.414252	1
ZGAL_1750	Glycosyltransferase, family GT2	3085.99	2073.17	2793.72	1506.38	2363.87	1450.83	2311.2	2415.91	2438.14	3621.12	6366.23	4718.24	2759.74	3204.21	2315.77	1634.51	1398.71	1177.18	1714.65	1572.56	1793.86	-1.51457	-1.02915	-0.888969	-1.47393	-1.78588	-0.836501	0.071896	1	1	0.095817	0.00625	1
ZGAL_1751	Exopolysaccharide production protein	6516.59	5002.83	7559.72	2642.54	3070.59	2432.16	3295.52	2225.19	3570.22	2145.76	3269.91	3510.53	5309.86	4144.28	4431.31	3168.4	2904.76	2815.4	3871.01	2707.9	3397.86	0.163499	0.0285692	1.09761	-0.136062	0	0.641546	1	1	1	1	1	1
ZGAL_1752	Phosphoribosylamine glycine ligase	7669.55	6002.56	7963.31	2931.11	6503	5052.25	5816.05	5414.4	4769.2	8962.97	16468.1	14847.3	6720.25	7103.37	4216.69	7623.09	4664.39	4151.76	7735.25	5692.3	6514.67	-1	-1.32193	-0.888969	-1.47393	-1.2863	-1.152	1	1	1	1	1	1
ZGAL_1753	Conserved hypothetical membrane protein	9117.54	12346.4	8108.52	8669.68	7924.3	12957.3	14486.3	17720.6	13942.2	8394.14	8948.07	13472.6	5530.79	6226.56	7445.09	12932.6	11741.1	9706.44	5027.94	5700.61	4862.89	-0.971431	0.584963	-0.0588937	-0.0588937	0.163499	-0.68966	1	1	1	1	1	1
ZGAL_1754	Conserved hypothetical membrane protein	3177.24	2790.1	3573.69	4562.04	3079.84	4119.77	2576.79	2855.86	3359.39	2797.63	3452.32	4212.37	2772.05	3280.46	4326.98	5277.46	3371.02	4470.4	2610.26	2837.28	2548.27	-0.395929	-0.251539	-0.136062	0.163499	0.321928	-0.0144996	1	1	1	1	1	1
ZGAL_1755	Conserved hypothetical protein	24627.1	22700.6	21009.9	18095	11752.3	9159.73	15742	15135.7	15952.1	28946.1	29069.4	25689.7	21967.7	17880.8	11092.8	9170.42	15925.8	6532.05	15998.8	13693.5	18117.9	-0.810966	-0.836501	-0.286304	-1.08927	-1.39593	-0.713119	1	1	1	1	1	1
ZGAL_1756	ADP-heptose--LPS heptosyltransferase II, family GT9	7125.68	3555.32	4185.52	3158.95	2692.04	3196.36	2663.31	2524.43	2427.87	7146.36	9466.97	9477.74	7164.6	6753.21	4297.7	6861.1	3677	4216.65	3470.05	2989.15	3872.32	-1.32193	-1.78588	-0.810966	-1.51457	-0.810966	-0.514573	1	0.052585	1	0.373044	1	1
ZGAL_1757	TetR-type transcriptional regulator	1722.12	3394.8	1543.41	2462.69	1979.35	2479.71	1799.86	1837.5	2327.16	1432.45	1920.84	2061.08	2615.45	2560.54	1935.94	1603.74	2342.36	2282.4	1576.28	1532.9	1273.06	-0.304006	0.137504	0.298658	0.356144	0.201634	0.389567	1	1	1	1	1	1
ZGAL_1758	Conserved hypothetical protein	11620.9	9969.61	7610.21	4334.36	8387.14	6577.53	6256.92	7056.42	6305.16	5839.1	7403.06	6629.8	9331.37	6191.47	5988.89	5705.26	7112.64	5215.17	4627.17	5196.59	4321.02	-0.494109	-0.0144996	0.555816	-0.0439433	-0.136062	0.111031	1	1	1	1	1	1
ZGAL_1759	TonB-dependent Receptor	6838.3	9041.67	5671.2	3173.3	8442.12	10838.1	11247.6	12245.6	11327	19786.9	22565.7	20072.3	7233.68	6028.55	11970.5	10717.5	11272.6	6756.73	4642.39	7295.36	7179.63	-1.68966	-0.836501	-1.51457	-1.47393	-1.12029	-1.32193	1	1	1	1	1	1
ZGAL_176	Conserved hypothetical periplasmic protein	4812.76	3657.96	7435.31	3605.72	5817.65	4866.43	5894.27	7650.38	7195.18	2418.47	2660.03	2495.23	3905.48	5793.87	7078.99	4906.8	4870.8	7297.29	5199.13	4754.17	5664.05	1.04264	1.45418	1.07039	0.918386	1.16993	1.15056	1	0.587467	1	1	1	1
ZGAL_1760	SusD/RagB family lipoprotein	6419.99	8844.63	7468.03	8397.11	4848.09	8076.9	11921.9	13984.9	12190.2	23043.3	26498.2	20447.8	6975.24	7422.74	9741.98	3858.57	5402.21	11455	8476.52	9683.73	8621.5	-1.39593	-0.888969	-1.64386	-1.73697	-1.73697	-1.55639	1	1	0.636965	0.258784	0.085943	1
ZGAL_1761	Spermidine/putrescine-specific ABC importer, periplasmic component	12563.3	13202.4	11711.1	7826.4	11255.6	12661.8	12990.2	14399.2	14251.9	26058.7	26781	30050.1	11852.4	9588.66	12128.3	10844.2	14330.3	14345.2	8210.92	11151.9	12730.6	-1.35845	-1	-1.152	-1.39593	-1.05889	-1.32193	0.030143	1	0.395392	0.024362	0.817793	0.068619
ZGAL_1762	Spermidine/putrescine-specific ABC importer, permease component	4448.36	4378.79	3104.83	1793.53	2625.51	3208.5	6418.44	6191.42	6686.73	15841.1	16319.1	12854.7	3639.15	3601.94	3620	3518.25	2412.86	2790.06	4452.87	4094.47	5652.47	-1.64386	-1.21759	-1.88897	-2.55639	-2.39593	-2.05889	0.006047	0.46091	0.000688	5e-06	2.3e-05	0.000271
ZGAL_1763	Spermidine/putrescine-specific ABC importer, permease component	9965.62	9742.77	11013.6	9887.24	7777.09	11431	14367.8	12580.4	14618.5	18558.5	18763	20799.8	10938.6	9508.39	14126.8	13255.2	14408.9	15320.8	13308.7	15228.1	14778.6	-0.415037	-0.473931	-0.915936	-1	-0.434403	-0.761213	1	1	1	0.319719	1	1
ZGAL_1764	Spermidine/putrescine-specific ABC importer, ATPase component	8679.7	7894.34	7774.01	11797.2	10387.1	11880.5	8960.23	8376.66	7877.85	8931.75	9103.79	7484.33	7365.91	8230.56	8654.48	10748.6	11700.4	11031.5	6565.99	7432.04	7841.03	-0.217591	-0.0144996	-0.0740006	0.411426	0.389567	-0.0740006	1	1	1	1	1	1
ZGAL_1765	Ribonucleoside hydrolase	5140.03	3925.38	4415.35	2514.67	2968.68	3214.36	8360.31	6815.41	8292.03	5018.32	7326.78	6222.66	3714.78	2938.49	3090.09	2330.66	2018.81	2907.21	3758.12	2914.93	4237.29	-0.761213	0.333424	-0.454032	-1.08927	-1.35845	-0.943416	1	1	1	0.761371	0.042988	1
ZGAL_1766	Patatin-like phospholipase	3427.36	3222.95	2715.09	4020.55	2694.11	2388.39	7691.26	6605.91	8396.24	3658.21	4349.36	3915.78	2819.24	2543.34	1973.4	2473.74	2627.69	3237.42	3443.68	2650.59	4072.78	-0.234465	0.925999	-0.340075	-0.395929	-0.514573	-0.68966	1	1	1	1	1	1
ZGAL_1767	Phenylacetic acid degradation NADH oxidoreductase	7080.08	14465.7	8696.65	6138.49	6667.07	8973.7	8279	10416.8	7541.33	21200.3	26508.6	23522.7	6833.52	7220.28	11359.5	8980.87	6513.9	11630.8	6422.28	7843.78	6959.34	-1.73697	-1.4344	-1.25154	-1.68966	-1.39593	-1.47393	0.075633	0.812962	1	0.08993	0.972574	0.452708
ZGAL_1768	PadR-type transcriptional regulator	31181.7	21694.8	31125.5	40504.1	41110.1	36373.6	25397.2	21841.1	22785.1	2578.32	3472.89	2412.63	32480.8	25241.7	22359.1	21476.3	31568.3	16239.4	31880.2	31130.5	32102.2	3.49057	3.04789	3.31034	3.80116	3.03386	3.24184	0	1e-06	0	0	1e-06	0
ZGAL_1769	Conserved hypothetical membrane protein	27322.9	16110.3	26475.9	36747.5	36807.3	25510.4	20541.6	14877	17152.1	2465.25	3109.34	2747.2	27037	18986.3	9382.66	15071.9	21114.3	7025.42	28303.6	22447.7	23321.6	3.15381	2.65992	3.07039	3.57289	2.37573	2.73552	0.001143	0.015015	0.002027	0.000168	0.150196	0.018727
ZGAL_177	Cytochrome c-containing protein	18048.8	8776.02	14955.3	3311.19	6469.32	6504.36	17247.1	20425.1	19327.4	3128.76	2001.39	2402.02	11551	14628.6	10240.5	11587.4	7956.2	12809.5	6975.27	6669.08	6881.53	1.4489	2.92029	2.47249	1.11103	2.10434	2.27501	1	6.7e-05	0.001375	1	0.012532	0.003642
ZGAL_1770	Conserved hypothetical membrane protein	11297.3	8722.9	14027.9	7177.03	4116.95	9399.68	15269.6	10851.1	14992.4	7047.14	5602.2	6324.01	14465.3	14061	10473.5	7557.86	8994.99	11414.3	18174	14816.8	17470	1.41143	1.1177	0.83996	0.124328	0.555816	1.04264	0.891339	1	1	1	1	1
ZGAL_1771	ABC transporter, ATPase component	5428.37	3574.04	6174.87	3119.81	2429.93	3961.98	3806.28	3724.37	4687.21	5701.58	7042.75	6721.46	4697.63	3899.9	3291.86	3446.21	3348.88	5111.01	6458.79	3951.47	5309.28	-0.304006	-0.666576	-0.358454	-1.02915	-0.713119	-0.713119	1	1	1	1	1	1
ZGAL_1772	Putative protein	5615.46	2765.64	2462.75	8951.79	6090.3	6524.58	4744.22	1661.13	1660.68	3154.58	5491.39	4231.23	5438.15	3820.98	4143.47	4723.98	9030.64	11528.8	3065.74	4730.75	5305.01	0.0285692	-0.666576	-0.251539	0.739848	0.970854	0.0565835	1	1	1	1	1	1
ZGAL_1773	Gliding motility membrane lipoprotein SprE	3289.64	5845.17	4141.87	3869.22	4436.61	5351.86	19018.3	20589.4	18692.3	4358.51	3884.19	3264.61	5393.32	2834.47	3588.19	3910.03	4368.28	4179.61	8361.44	7791.11	9673.89	1.1635	2.34199	0.201634	0.250962	0.111031	0.0426443	1	8.2e-05	1	1	1	1
ZGAL_1774	Conserved hypothetical protein	45073	51321.4	50035.8	50899.7	51618.8	52290	52236.6	53350	52749.9	50476.4	45659.5	46478.8	44376	42532.1	48559.4	50355.8	53890.2	54226.8	51545.7	52292.4	53059.4	0.137504	0.15056	0.0426443	0.124328	0.15056	-0.0740006	1	1	1	1	1	1
ZGAL_1776	Conserved hypothetical membrane protein	1991.45	1700.6	2178.32	3330.57	3432.23	4153.03	1814.24	1787.02	1669.68	3641.25	3566.64	3873.08	2172.04	2818.54	3855.02	6701.62	4274.56	5673.9	2633.35	3727.58	2771.45	-0.286304	-1.05889	-0.915936	-0.0144996	0.584963	-0.321928	1	1	1	1	1	1
ZGAL_1777	ATP synthase, F0 sector A subunit	3695.26	14470.7	3985.07	3130.88	2863.05	3029.78	3744.61	5037.36	4228.39	24119.9	27054.4	19101.5	11243.8	5737.6	5016.91	3405.81	3969.36	3975.07	2913.43	2110.68	2573.27	-3.18442	-2.39593	-1.64386	-2.94342	-2.64386	-1.68966	0.001566	0.086006	1	0.005598	0.030666	1
ZGAL_1778	ATP synthase, F0 sector C subunit	2478.67	11030.6	2830.4	2501.25	3587.82	1695.78	2512.19	3863.42	3001.07	25091.3	26847.7	23759.7	8272.01	3610.54	3610.75	1545.91	2301.98	2875.93	1166.98	1339.31	1202.11	-4.32193	-3.05889	-2.18442	-3.32193	-3.47393	-2.32193	0.000137	0.032369	0.303661	0.007969	0.003501	0.671475
ZGAL_1779	ATP synthase, F0 sector B subunit	13931.3	27082.7	10496	6616.83	11044.5	6941.01	7789.29	10235.2	7301	36685.6	35659.9	34189.8	19560.7	7710.49	11913.8	5669.65	7512.51	6665.49	7037.69	5769.71	5687.42	-2.55639	-2.05889	-1.05889	-2.12029	-2.39593	-1.4344	0.005003	0.077387	1	0.050637	0.009018	1
ZGAL_178	conserved hypothetical periplasmic protein	11400.2	5811.71	11645.2	4116.04	4205.93	5898.38	11670.7	12588.9	15206.5	2759.72	1644.94	2180.11	7954.48	6459.4	3729.32	5419.9	4073.11	3764.87	6920.83	5325.92	4914.96	1.38405	2.58256	2.13093	1.11103	1.0072	1.46467	1	0.001054	0.02674	1	1	1
ZGAL_1780	ATP synthase, F1 sector delta subunit	6928.85	17984.3	5146.05	4816.74	5689.07	5688.15	7264.3	9513.94	6271.88	28442.7	33457.4	29393.1	13788.3	6105.25	7764.36	8933.22	7713.49	8527.37	6322.94	7277.59	7031.55	-2.12029	-2	-1.59946	-2.47393	-1.8365	-1.73697	0.105006	0.253905	0.856664	0.012806	0.65101	0.909811
ZGAL_1781	ATP synthase, F1 sector alpha subunit	15186.7	24581.6	12424.5	8368.11	8750	8155.67	17758.1	21433.2	17097.8	39548.3	41260.7	36911.4	19272	16107.2	17164.7	9530.15	6801.07	9563.05	14862.9	14358	15580.8	-1.39593	-1.05889	-1.18442	-2.25154	-2.18442	-1.152	0.049405	1	0.248937	4.1e-05	4.7e-05	0.499404
ZGAL_1782	ATP synthase, F1 sector gamma subunit	10075.8	14444.5	10259.2	5130.45	7248.41	5796.85	9041.19	9384.74	8583.58	33288.6	33337.9	30206.3	12471.9	8637.7	9663.27	5781.22	9528.14	9587.09	9031.67	8437.95	7131.17	-2	-1.8365	-1.47393	-2.39593	-1.94342	-1.64386	0.000444	0.001402	0.029776	1.6e-05	0.000398	0.006141
ZGAL_1783	Putative protein	744.097	703.086	809.658	1312.62	1228.54	1150.85	818.987	849.273	671.189	813.002	711.254	731.277	756.588	785.153	750.469	850.899	746.775	747.472	1025.14	817.813	865.248	0.263034	0.0565835	0	0.713696	0.0565835	0.0285692	1	1	1	1	1	1
ZGAL_1784	Multidrug resistance protein	3376.8	2483.8	2629.98	3132.45	3057.06	3885.23	2272.36	2844.73	3247.29	2772.55	3673.79	2839.78	3613.87	4872.32	2261.82	3328.66	2625.84	1793.5	2410.98	1757.85	2436.42	-0.494109	-0.152003	-0.136062	0.111031	-0.268817	0.214125	1	1	1	1	1	1
ZGAL_1785	Deoxyuridine 5'-triphosphate nucleotidohydrolase	13280.1	14279.8	11724.6	16984.7	17108	12126.3	17554.3	15758.7	15353.1	16862	17624.8	19950.1	10386.7	8645.78	10758.3	10405.5	12798.5	9369.47	12492.2	14475.9	14081.2	-0.415037	-0.168123	-0.473931	-0.234465	-0.736966	-0.862496	1	1	1	1	1	1
ZGAL_1786	Conserved hypothetical periplasmic protein	9202.71	6133.3	6938.87	6573.23	4352.23	4244.27	13533.8	9093.69	13312.2	4053.96	5633.53	5160.41	6942.68	6919.67	4052.1	5192.89	3930.46	4385.06	7251.68	7426.92	9185.45	0.687061	1.27501	0.584963	0.0285692	-0.136062	0.275007	1	1	1	1	1	1
ZGAL_1787	Conserved hypothetical membrane protein	8470.62	6145.15	5326.27	6016.09	5094.85	4170	4975.36	4373.19	5541.76	3432.29	4896.16	5621.51	5982.65	3663.06	3703.58	4448.7	5715.45	4133.58	3625.95	2992.2	3941.46	-0.395929	0.0976108	0.516015	0.137504	0.0285692	-0.0588937	1	1	1	1	1	1
ZGAL_1788	Family M23 non-peptidase protein	27485.5	9361.51	21219.9	5202.57	3298.74	3775.78	4746.31	4515.64	6493.08	6662.98	8503.29	7712.75	18000.9	13710.9	8192	3692.24	4864.07	4161.53	5664.37	4438.01	6470.39	-0.473931	-0.535332	1.34483	-0.888969	-0.836501	0.799087	1	1	1	1	1	1
ZGAL_1789	Aldo/keto reductase related to diketogulonate reductase	20074.5	10652.4	14979.1	4852.13	4135.59	5601.34	5804.45	5466.8	4935.29	16031.9	15317.3	18823.3	10690.7	14242.8	5827.71	5618.61	5864.09	5904.13	8716.66	6767.5	10970.4	-0.915936	-1.64386	-0.136062	-1.78588	-1.51457	-0.713119	1	0.251481	1	0.073712	0.574125	1
ZGAL_179	One-component system sensor protein	2141.2	1508.69	2108.23	2945.3	2689.71	3604.35	2406.08	2457.38	2434.03	1763.28	1541.65	1732.28	1891.22	2262.32	2386.56	2408.91	2906.56	3592.93	2805.84	2257.02	3630.33	0.790772	0.536053	0.189034	0.871844	0.823749	0.378512	1	1	1	1	1	1
ZGAL_1790	Acyl-CoA thioesterase	8852.18	4254.79	6648.5	4543.52	5256.22	5504.62	2924.34	5320.94	3559.76	4788.07	5938.36	6177.95	7452.11	5278.95	4725.36	8039.71	5002.83	4586.65	5691.13	6181.08	4495.85	-0.0439433	-0.514573	0.226509	-0.136062	0.0565835	0.0426443	1	1	1	1	1	1
ZGAL_1791	Conserved hypothetical protein	1250.8	5169.72	1240.37	2392.73	1310.15	1277.76	2561.53	2381.63	1431.14	5852.61	8917.69	8334.51	2257.56	1523.87	1555.64	3344.7	1879.39	1422.22	1348.58	1330.62	2008.32	-2.32193	-1.8365	-1.59946	-2.18442	-1.78588	-2.12029	1	1	1	1	1	1
ZGAL_1792	DNA processing protein Smf	13631.7	9111.6	14714.7	15906.9	14210.4	7457.18	10775.5	7687.03	10722.1	5494.09	5924.44	6223.66	10483.3	6721.87	6351.06	8048.96	9058.02	7580.13	9828.19	10355.1	9788.64	0.765535	0.722466	1.08406	1.09085	0.485427	0.422233	1	1	1	1	1	1
ZGAL_1793	Tryptophanyl-tRNA synthetase	10147	17877.5	15229.7	3766.06	10406.4	6050.73	11712.8	10029.6	8096.18	15946.3	16175.2	19311.3	8520.59	7410.28	9096.96	7037.36	5859.16	8389.17	7756.5	9315.33	7499.62	-1.05889	-0.785875	-0.251539	-1.35845	-1.2863	-1.02915	1	1	1	1	1	1
ZGAL_1794	Acyltransferase	12129.2	7877.13	9621.64	14297.2	17216.1	24260.1	6802.65	9237.91	7765.33	7996.91	6010.9	6767.06	12178.1	11088.7	11804.1	17118.8	17421.8	20139.7	10066.2	13020.1	9758.51	0.659925	0.201634	0.516015	1.42223	1.39506	0.757023	1	1	1	0.055402	0.053901	1
ZGAL_1795	Conserved hypothetical membrane protein	6419.16	3059.91	8524.28	4306.03	4252.32	4846	3063.87	3203.48	1998.14	9870.8	10128.2	9477.88	6797.45	4480.76	5837.72	12712	6080.55	6993.94	5036.4	5080.64	6234.16	-0.862496	-1.8365	-0.713119	-1.152	-0.200913	-0.785875	1	0.244574	1	1	1	1
ZGAL_1796	LysR-type transcriptional regulator	6881.14	3918.18	4052.97	7012.11	6494.05	6004.12	7021.49	4064.57	6912.47	10892.5	9956.57	9928.1	21964.2	10306.1	12753.1	4141.42	5002.5	6309.76	17113	15821.6	14405.1	0.62293	-0.785875	-1.05889	-0.666576	-1	0.545968	1	1	1	1	1	1
ZGAL_1797	Conserved hypothetical membrane protein	19359.8	14597.3	17394.8	28337.1	28033.6	19616.4	18089.6	17720.3	17006.3	18722	15636	17682.1	33769	26470.8	32564.6	14785.5	14734.7	19623.5	33903.3	28066	25677.2	0.748461	0.0143553	-0.0144996	0.545968	-0.0892673	0.831877	1	1	1	1	1	1
ZGAL_1798	Putative protein	13088.7	14963.4	8696.03	32423.5	36346.6	23303.7	13729.1	12839.4	12212.4	19704.4	4275.86	22006.3	24737.6	10922	22437.2	15271.6	18785.3	5650.37	9012.4	24063.6	21529.9	0.250962	-0.251539	-0.321928	1	-0.217591	0.333424	1	1	1	1	1	1
ZGAL_1799	RNA polymerase ECF-type sigma factor	29924.8	19006.1	25072.8	35560.5	28847.2	18972.2	20660.3	17115.1	20313.1	26927.2	23817.4	18962.6	36170.3	24588.5	35842.3	11445.8	14545.8	6871.13	35316	30835.7	27894.1	0.432959	-0.268817	0.0840643	0.263034	-1.08927	0.475085	1	1	1	1	1	1
ZGAL_18	Putative membrane protein	4661.04	2192.07	3444.86	1949.36	810.487	1347.25	10484.3	7258.14	9973.28	2176.18	3159.73	3720.85	2655.19	2331.87	1686.64	1096.41	1097.86	1241.18	8297.24	7296.3	8646.14	1.42223	1.61353	0.189034	-1.152	-1.39593	-0.434403	1	0.83441	1	1	1	1
ZGAL_180	Putative protein	13416.3	10672.7	7104.52	23949.2	23371.4	28526.2	7765.15	13660.9	10634.4	6339.7	5012.07	5901.86	7999.32	8887.59	19302.7	25201	25438.6	27290.4	7325.19	9999.33	11556.8	0.739848	0.895303	0.85599	2.1375	2.17632	1.07039	1	1	1	0.018589	0.013889	1
ZGAL_1800	Conserved hypothetical lipoprotein	3970.47	3779.48	2572.96	18728.6	18870.3	10237	4687.69	4428.52	5329.38	8745.91	8588.75	9774.95	6769.62	1419.59	3399.78	5133.05	5821.21	3230.42	6777.87	4574.04	6138.8	-0.621488	-0.915936	-1.39593	0.815575	-0.943416	-1.21759	1	1	1	1	1	1
ZGAL_1801	Recombinase A	17363.8	28796.4	14681.1	15658.3	10032.1	8672.96	20538.5	22650	25070.9	26520.5	29235.6	25311.8	13448.1	11079	9960.99	4230.46	10333.9	6474.63	13937.4	12914.8	15549.3	-0.943416	-0.251539	-0.415037	-1.25154	-1.94342	-1.21759	1	1	1	1	0.024292	1
ZGAL_1802	Putative protein	734.228	792.32	922.434	2673.18	973.073	712.48	6029.35	893.426	984.183	870.563	805.8	1117.9	884.368	1005.58	1038.85	3558	1432.82	1295.79	740.854	1017.4	1476	0.214125	1.5008	-0.184425	0.641546	1.16993	0.0703893	1	1	1	1	1	1
ZGAL_1803	Conserved hypothetical protein	28766.6	9500.25	27655	10150.2	7623.36	6260.8	5844.54	4961.6	5807.34	6993.05	8613.56	8712.86	34079.6	16329.5	21116.9	9171.4	8019.61	7311.54	7776.91	4852.3	5694.32	-0.415037	-0.556393	1.43829	-0.0144996	0.0143553	1.55582	1	1	1	1	1	1
ZGAL_1804	Major facilitator family transporter	8718.92	2713.73	9576.88	4576.79	4591.54	7023.35	2832.24	3667.14	2290.47	3190.9	3411.56	3127.1	11861.7	5716.71	5939.52	9478.69	5075.89	6136.25	3177.91	3565.55	2630.1	-0.0588937	-0.152003	1.11103	0.731183	1.09085	1.27501	1	1	1	1	1	1
ZGAL_1805	Conserved hypothetical protein	33495	19014.6	29178	12999	7087.55	9845.01	15475.6	14945.9	15713.7	16037.4	20218.3	17680.8	35263.2	28405	21803.2	8807.41	14148.5	7199.09	20320.4	14480.3	16121	-0.0892673	-0.217591	0.594549	-0.862496	-0.836501	0.659925	1	1	1	1	1	1
ZGAL_1806	Gliding motility membrane lipoprotein	19672	7335.93	13407.9	11150.4	6525.49	2854.61	31088	26010.8	31819.6	5919.91	7283.31	5801.21	20154.3	12383.1	5861.08	1981.87	2084.46	1973.35	27388.7	24489.8	24391.4	2.0036	2.22651	1.09085	0.111031	-1.64386	1.01436	1	1	1	1	1	1
ZGAL_1807	Penicillin-binding protein 1A, family GT51	20621.8	13114.9	23785.2	6723.03	8679.09	12645.1	31041.8	26702.1	30930.2	10271.5	12426	10864	28948.4	18329.5	14567.5	5263.9	10307.8	7553.73	27663.5	20842.8	22980.8	1.09085	1.40054	0.773996	-0.251539	-0.535332	0.879706	1	1	1	1	1	1
ZGAL_1808	3-Oxoacid CoA-transferase subunit A	23299.2	26737.9	20776.7	28087.9	18722.2	16947.2	24763.6	23900	23286.7	31312.4	30461.6	35028.1	20377.8	17931.4	9828.47	13117.8	18426.5	10682.4	28545	24868	28570	-0.234465	-0.434403	-0.454032	-0.599462	-1.18442	-1	1	1	1	1	1	1
ZGAL_1809	3-Oxoacid CoA-transferase subunit B	18712	20435.1	17103.4	28022.6	21739	27350	19434.2	20009	21311.4	28935.5	26563.5	22987.9	18785	13737.9	16144.6	22392.3	27176	22808.5	23701.4	22952.9	25379.1	-0.120294	-0.37707	-0.473931	-0.0291463	-0.120294	-0.68966	1	1	1	1	1	1
ZGAL_181	Iduronate-2-sulfatase, family S1-7	4687	7102.5	5585.79	6045.11	4345.1	7543.78	6342.91	6560.6	8250.31	6675.45	4926.71	6060.07	6786.08	6579.38	6164.5	4570.69	8114.17	11749.7	7952.34	7768.38	8403.65	0.454176	0.263034	-0.0291463	0.0285692	0.464668	0.15056	1	1	1	1	1	1
ZGAL_1811	Aminotransferase	4575.01	3774.36	5185.91	2555.45	3070.07	4432.81	4917.3	4108.03	4667.44	6277.51	7673.66	7493.39	5334.95	4537.9	4452.63	4278.96	5803.14	6062.4	5815.63	6772.6	6449.86	-0.168123	-0.643856	-0.666576	-1.08927	-0.415037	-0.577767	1	1	1	0.580305	1	1
ZGAL_1812	Conserved hypothetical protein	30344.6	26684.8	28356.1	26075.6	15062	14430.6	33754.8	32254	33793.6	22565.4	23479.3	21465.8	23126.9	28146.4	18493.2	12610.2	20841	16598	35615.6	27922.7	33980.3	0.526069	0.565597	0.333424	-0.286304	-0.434403	0.0426443	1	1	1	1	1	1
ZGAL_1813	Putative protein	16326.9	9941.99	13921.9	2508.76	1774.63	955.498	12655.6	9434.56	12107.1	6566.35	11602.5	9640.72	12390.2	21099.4	4043.2	1481.65	1748.44	1230.67	17768	6747.59	13495.9	0.454176	0.298658	0.536053	-2.39593	-2.64386	0.432959	1	1	1	1	0.564059	1
ZGAL_1814	AraC-type transcriptional regulator	8717.57	3822.57	9340.56	7081.62	9610.4	11823.5	6684.44	4672.61	7219.81	2993.17	3124.09	2704.85	6807.57	10047.2	5206.65	4092.93	4869.62	6415.09	8547	5077.19	4484.26	1.03562	1.07724	1.31034	1.69153	0.799087	1.32193	1	1	1	1	1	1
ZGAL_1816	Hypothetical protein	5957.38	3814.13	6235.03	3667.18	11489.4	7221.85	4940.62	5620.99	4227.03	2508.48	2762.3	2906.58	5024.35	5066.56	9209.36	11245.2	11630.1	12288.6	8751.99	9285.54	7106.65	1.61824	0.85599	0.970854	1.45418	2.10434	1.23879	1	1	1	1	0.051527	1
ZGAL_1817	Conserved hypothetical lipoprotein	2758.2	2631.6	2777.43	4038.24	5465.95	6130.5	1990.85	3513.5	2699.72	3615	1666.92	2032.24	2588.86	3218.68	5963.75	8017.57	5925.11	6644.24	4149.4	5129.23	4000.85	0.863938	0.163499	0.163499	1.09761	1.49057	0.687061	1	1	1	1	1	1
ZGAL_1818	Succinylglutamate desuccinylase	9022.24	5819.58	8473.58	8190.67	5341.04	6678.15	8410.78	8202.98	7308.33	7193.24	7280.02	7399.43	6300.73	5916.13	8949.38	11781.5	10340.5	10843.6	9890.25	9951.97	9653.01	0.432959	0.124328	0.0976108	-0.120294	0.594549	-0.0439433	1	1	1	1	1	1
ZGAL_1819	Ribosomal protein S6 modification protein	10768.2	8621.53	10975.9	11317.1	9688.75	7212.55	8501.45	10358	9322.82	9532.17	10440.1	8803.99	9264.31	13087.8	7848.09	7924.87	7411.35	8650.32	13481.2	11908.2	11333.6	0.356144	-0.0291463	0.0840643	-0.0291463	-0.268817	0.0703893	1	1	1	1	1	1
ZGAL_1821	Succinate dehydrogenase, cytochrome b558 subunit	18556.7	43667.6	29280.4	28757.7	18868	24143.5	43919.7	44792.6	41613.4	47655	37863	43261.9	32200.6	23997.5	27140.5	27824.1	37436.2	25671.8	40991	45240.1	45338.4	0.0285692	0.0143553	-0.494109	-0.836501	-0.494109	-0.621488	1	1	1	1	1	1
ZGAL_1822	Succinate dehydrogenase, flavoprotein subunit	18827.3	40368.1	24096.4	19578.6	9721.18	17506.9	40224.4	38940.6	42226.5	50320.2	48409.8	48808.2	29862.1	32375.4	23502.8	10827.9	10052.6	13188	39949.4	39595	41452	-0.286304	-0.286304	-0.836501	-1.64386	-2.12029	-0.785875	1	1	1	0.048792	0.002276	1
ZGAL_1823	Succinate dehydrogenase iron-sulfur subunit	4125.31	23333	3930.03	6981.73	5758.28	9761.9	28063.7	31098.4	28653	37492.9	34298.6	33678.2	11922.2	9933.57	5694.96	7511.16	8933.57	5514.33	16520.9	15661.8	19602	-1.02915	-0.268817	-1.73697	-2.25154	-2.25154	-1.94342	1	1	1	1	1	1
ZGAL_1824	Very short patch repair protein	13199.8	10687.5	12808.4	19760.3	21899.9	27091.6	10016	13489.3	10508.4	7405.06	7855.89	9047.07	8765.66	11145.4	17368.9	25914.7	21865.4	23320.2	11629.3	14654.7	9060.16	0.536053	0.485427	0.594549	1.5008	1.54597	0.613532	1	1	1	0.083197	0.049777	1
ZGAL_1825	Intracellular peptidase, family C56	21511.6	18062.7	24168	39268.9	40311.6	31639.2	32227.1	34142.8	28409.5	35144.6	29178.2	27192.1	26110	16218.1	10105.1	11156.1	14196	9805.64	31135	34656.3	35849	0.15056	0.0565835	-0.514573	0.286881	-1.39593	-0.810966	1	1	1	1	0.65049	1
ZGAL_1826	Conserved hypothetical protein	10643.8	14273	9264.48	9273.25	10613.7	20833	10053.1	14598.4	15101.6	15330.4	16068.5	15311.4	10275	13532.6	14133.1	20783.9	17237.1	19999.1	18633.9	15943.8	17648.2	0.163499	-0.234465	-0.454032	-0.200913	0.31034	-0.304006	1	1	1	1	1	1
ZGAL_1827	Xaa-Pro aminopeptidase, family M24	2500.11	5433.6	2306.11	3291.79	3840.28	2123.68	11109.5	7171.77	9674.49	3736	6304.1	5543.52	1740.57	1947.5	2282.97	1838.35	1375.41	1876.38	7278.87	5314.05	5752.05	0.238787	0.83996	-0.599462	-0.761213	-1.59946	-1.39593	1	1	1	1	1	1
ZGAL_1828	Exodeoxyribonuclease III	8274.2	9033.02	10436.1	4798.59	4687.91	3632.77	13713.3	12106.3	11915.6	16320.3	16680.6	19733.1	5996.37	8060.74	3584.54	3854.62	4947.91	3561.25	16040.4	13943.8	16829.5	-0.168123	-0.473931	-0.915936	-2	-2.12029	-1.59946	1	1	1	0.001104	0.000562	0.020875
ZGAL_183	FAD-dependent oxidoreductase	10328.9	14461.9	8944.26	27527.1	27043.9	31024.2	26823.5	33710.9	36314.7	32693.8	31168.9	33722	27010.4	29118.4	25941.8	25653.5	29737.6	26477.3	40147.1	39134.9	41303.5	0.31034	-0.0144996	-1.51457	-0.184425	-0.251539	-0.251539	1	1	0.000683	1	1	1
ZGAL_1830	Aquaporin Z	22601.1	42913.9	25065.8	50222.1	49937	50310.7	50769.6	48115.4	47214.7	27792.7	27932.2	30324.9	36582.9	38945	31696.9	45469.3	50780.4	44738.8	39293	39162.6	37539.1	0.432959	0.765535	0.0703893	0.807355	0.713696	0.321928	1	1	1	1	1	1
ZGAL_1831	Branched chain amino acid transport system II carrier protein	14580.9	16368.2	9695.23	17659.6	15672.4	15908.8	10124.5	14692.6	14619.2	6174.75	4201.79	5163.75	20946.9	24788.9	15041.3	14673.3	14976.6	10316.1	15239.9	10504.7	11271.9	1.25096	1.34483	1.38957	1.66448	1.36177	1.96717	1	0.737989	0.565357	0.039736	0.617177	0.00446
ZGAL_1833	Putative protein	4484.89	2826.88	4386.39	6506.15	11229.5	11417.9	3916.35	4287.4	2789.94	9984.91	5294.9	4427.16	8762.43	7648.31	20977.9	19192.5	19900.6	25611.3	15682	19345.2	12447.2	1.26903	-0.836501	-0.761213	0.565597	1.7137	0.925999	1	1	1	1	1	1
ZGAL_1834	Conserved hypothetical protein	932.429	3797.95	834.741	7278.54	5435.46	3261.51	27518.8	18912.4	28453.8	2417.09	3445.06	3054.66	1335.6	931.091	1109.62	1255.75	1168.65	1342.92	25424.1	32656.9	30369.6	3.31034	3.07039	-0.68966	0.83996	-1.25154	-1.39593	0.002808	0.009249	1	1	1	1
ZGAL_1835	Alpha/beta hydrolase-fold protein	7222.96	6096.94	5637.96	10558.8	7834.46	8084.62	9057.75	8088.75	7885.98	8342.67	7693.98	6896.8	7129.9	10250.1	11017.2	8529.68	9847.23	19849.5	13975.8	10435.4	8069.3	0.505891	0.124328	-0.268817	0.201634	0.739848	0.31034	1	1	1	1	1	1
ZGAL_1836	Thiamine-monophosphate kinase	12207.5	15875.8	12451.8	12400.8	9899.17	12346.2	12352.3	14802.9	13406.2	28833.2	25842.9	27839.7	9062.52	13281.1	12789.8	8742.17	7284.76	11581.9	10685.8	9771.54	11974.2	-1.35845	-1.02915	-1.02915	-1.25154	-1.59946	-1.21759	0.03435	1	1	0.090526	0.002813	0.09804
ZGAL_1837	Protein SufA	48104.9	24477.9	41394.4	42124.3	38082.9	28513.2	13325.6	12874.8	13137	14679.7	16295.1	19751.1	45305.4	12210.8	36473.6	38174.7	42472.7	28831.4	9340.13	9726.6	12258.8	-0.68966	-0.358454	1.16993	1.09761	1.11103	0.887525	1	1	1	1	1	1
ZGAL_1838	Protein SufB	50484.4	39559.4	44180.8	44734.3	39478.8	35994.5	27331.8	28243	29230.4	41527.4	39818.7	40736	52499	40847.9	47962.9	16459.7	21375.5	24578.4	32570.1	26716.1	29536.8	-0.454032	-0.535332	0.137504	-0.0291463	-0.971431	0.214125	1	1	1	1	0.354668	1
ZGAL_1839	ATP-dependent transporter SufC	49672	37825.8	47065.2	42778.9	38336	31157.1	30638.8	27467	30731.1	36400.3	38766.8	38523.4	50242.9	37554.5	38589.8	35650.4	40899	33275.6	34958	29819.8	33111.4	-0.217591	-0.358454	0.238787	-0.0144996	-0.0439433	0.15056	1	1	1	1	1	1
ZGAL_184	Conserved hypothetical membrane protein	7297.78	12166.3	8079.93	19690.2	18980.3	20461	19771.4	24652.7	25376.9	20034.3	21608.3	16608.9	14079.1	17008.5	10161.3	24462.1	16350	10541.7	27000.4	28673.1	30495.6	0.565597	0.263034	-1.08927	0.0285692	-0.184425	-0.494109	1	1	1	1	1	1
ZGAL_1840	Protein SufD	41848.5	35706	34978.8	27678.7	26983.7	20601.1	21948.8	21955.6	22406.9	24542.1	26922.6	24065.1	44068.3	27747.1	35941.2	28582.1	30921.8	19684.8	22660.9	20564.9	18779.6	-0.286304	-0.184425	0.575312	0	0.0703893	0.516015	1	1	1	1	1	1
ZGAL_1841	Conserved hypothetical periplasmic protein	4882.13	3710.52	2904.46	3711.25	4273.34	3048.06	1332.63	1539.63	1359.01	3741.29	8051.28	6297	5680.7	2171.15	2451.49	1421.42	2070.9	1880.9	2492.37	2141.81	3365.9	-1.18442	-2.12029	-0.643856	-0.713119	-1.73697	-0.810966	1	0.13582	1	1	1	1
ZGAL_1842	Cysteine desulfurase	28479.5	28250.6	22288.9	27113.4	25843.8	22261.4	35259	39229.3	36033.7	34079.2	29302.6	30091.4	28812.3	25096.3	20416.8	18174.6	27967.6	22513.5	33977.7	32490.3	35634.5	0.124328	0.238787	-0.234465	-0.321928	-0.454032	-0.321928	1	1	1	1	1	1
ZGAL_1843	Cysteine desulfuration protein SufE	25954.1	24017.1	20294.5	30380.3	26732.2	17930.5	24136.9	24042.2	24547.5	20406	20308.9	19414.7	25668.7	13389.7	13625.8	23928.3	28254.9	13457.3	15859.1	14680.8	19137.1	-0.268817	0.275007	0.226509	0.321928	0.124328	-0.184425	1	1	1	1	1	1
ZGAL_1844	Conserved hypothetical protein	29493.9	25889.2	24290.9	28640	21254.1	17322.9	23683.8	23657.4	22379.3	28128.7	28439.2	29792.6	27891.5	26070.4	19187.1	20986.2	29290	24108.7	24834.6	20295.7	20996.4	-0.37707	-0.304006	-0.120294	-0.358454	-0.217591	-0.234465	1	1	1	1	1	1
ZGAL_1845	Conserved hypothetical protein	8722.55	5165.06	4446.48	4143.25	4062.61	3270.47	7716.45	5603.82	6458.88	6465.31	10196.7	9607.22	6956.82	7667	3609.85	1694.2	2034.82	1621.38	5728.18	2461.26	4061.88	-1.08927	-0.415037	-0.514573	-1.18442	-2.32193	-0.535332	1	1	1	1	0.021643	1
ZGAL_1846	Conserved hypothetical periplasmic protein	35944.7	21117	27659	34836.9	32427.9	25938.8	16012.3	10593.3	14082.7	23487.1	28109.4	26120.6	36715.8	26652.2	24727.1	10541.2	24591.4	7601.5	12419.4	8187.19	10913	-1.2863	-0.943416	0.124328	0.263034	-0.862496	0.176323	1	1	1	1	1	1
ZGAL_1848	GTP-binding protein HflX	33609.9	28010.4	35535.6	34435.5	29453.1	22359	27037.1	28208.4	25968.1	26632	29059.9	23657.4	35672.9	35275.4	33155.7	9347.03	13955	15782.3	36325.5	34846.1	36771.5	0.443607	0.0285692	0.286881	0.124328	-1.02915	0.389567	1	1	1	1	0.77499	1
ZGAL_1849	Endonuclease/exonuclease/phosphatase family	30101.5	31865.6	28097.2	36624.1	33838	24838.7	32422.5	30892.4	30508.8	15718.2	14484.4	15308.4	27971.3	27844.9	18569.1	25303.7	33658.1	25139	27922	25518.7	25942.8	0.799087	1.04264	0.9855	1.0635	0.887525	0.704872	1	0.529086	1	0.507719	1	1
ZGAL_185	Glycoside hydrolase	2825.99	3298.01	1986.36	3478.9	4538.77	3033.68	4485.87	2875.47	4641.21	1656.84	3184.19	2097.74	2392.4	2802.72	2044.59	2057.83	1994.24	2300.36	2661.99	1693.99	2088.18	-0.104697	0.790772	0.226509	0.669027	-0.120294	0.0565835	1	1	1	1	1	1
ZGAL_1850	Conserved hypothetical protein	11048.8	6048.37	8055.08	7000.71	3862.67	5141.33	6819.08	6997.38	7203.22	5178.63	5392.21	6878.6	8879.99	9332.14	4375.7	6985.57	4936.79	5040.99	7471.17	6417.09	7023.5	0.263034	0.263034	0.526069	-0.120294	-0.0439433	0.367371	1	1	1	1	1	1
ZGAL_1851	Conserved hypothetical lipoprotein	9463.99	6233.65	7406.69	9098.81	11378.1	7619.15	40882.1	34646.4	38450.6	4577.99	4007.05	4848.19	9541.56	6274.02	5152.87	6753.53	7714.34	5588.53	28684.8	28876.3	25850.6	2.63459	3.08406	0.782409	1.0635	0.575312	0.641546	7e-06	0	1	1	1	1
ZGAL_1852	Methylated-DNA-[protein]-cysteine S-methyltransferase	13715.9	7163.39	10351.9	10824.3	6682.51	4232.09	7652.94	7645.47	6844.92	4464.27	5008.29	5834.13	11026.4	6923.08	3280.46	2087.54	2437.8	2443.81	7393.74	6325.54	9091.8	0.575312	0.536053	1.02857	0.505891	-1.12029	0.475085	1	1	1	1	1	1
ZGAL_1853	CBS family protein	28534.2	19314.4	27008.6	22175.3	14003.4	6447.54	14489.3	12338	15031.4	8778.38	9656.51	9577	25796.6	21514.6	8394.13	1494.41	3112.64	2543.96	18721.1	13993.8	20408.9	0.925999	0.575312	1.41684	0.604071	-1.94342	0.992768	1	1	1	1	1	1
ZGAL_1854	Serine peptidase, family S12	3738.57	2699.62	2646.96	4410.62	7363.23	5248.89	2787.77	3720.41	2830.42	7466.3	6593.39	6741.86	3014.73	3206.71	4480.42	7634.28	5720.39	5090.97	3896.75	3769.32	2902.13	-0.971431	-1.152	-1.18442	-0.286304	-0.168123	-0.971431	1	1	0.981849	1	1	1
ZGAL_1855	Delta-aminolevulinic acid dehydratase	11314.1	15945.1	8240.07	7954.7	7589.2	6184.72	17634.3	20976	20776.7	34003.7	31954.8	33687	8188.51	7921.06	5311.5	4940.96	7128.35	10011.5	11563.5	12056.2	13645.9	-1.4344	-0.736966	-1.47393	-2.18442	-2.18442	-2.25154	0.461819	1	0.167269	0.000979	0.000807	0.000747
ZGAL_1856	ATP-dependent helicase	1321	1188.02	1490.67	1967.38	2078.75	1631.63	4600.34	3692.54	4024.72	1425.52	1791.76	1684.2	2198.84	2689.4	2225.02	1218.99	1669.28	1295.05	2172.17	1590.13	1929.94	0.214125	1.32769	-0.286304	0.214125	-0.234465	0.536053	1	0.014097	1	1	1	1
ZGAL_1857	Conserved hypothetical lipoprotein	3570.76	2010.31	3312.59	3288.59	8512	7906.14	2701.36	4263.8	2289.32	4040.29	2806.21	3211.99	2625.35	4962.74	9451.49	5016.99	4114.62	9080.92	3531.48	4645.31	3966.61	0.275007	-0.120294	-0.184425	0.970854	0.85599	0.757023	1	1	1	1	1	1
ZGAL_1858	Putative protein	3564.52	2528.86	3391.49	2141.33	4563.76	2863.48	2731.8	2199.75	2082.19	6964.62	8649.38	10480	3447.11	3707.57	2812.24	2312.02	2739.42	2931.9	3146.91	2696.76	2625.12	-1.64386	-1.88897	-1.47393	-1.4344	-1.68966	-1.39593	0.049012	0.005027	0.184676	0.12678	0.023418	0.371368
ZGAL_1859	Coproporphyrinogen-III oxidase	7743.49	9776.03	6435.2	6142.22	6702.84	7101.61	6016.53	6256.61	5032.53	21180.9	20969.9	20496.2	7055.37	8456.66	6991.97	6606	7310.08	10271	8614.27	7554.28	8960.09	-1.32193	-1.8365	-1.39593	-1.64386	-1.35845	-1.47393	0.024729	0.000134	0.009978	0.000885	0.010912	0.004667
ZGAL_186	Conserved hypothetical membrane protein	2110.54	2046.8	2240.8	1546.38	3262.72	2440.89	2714.67	2720.84	1707.48	2605.86	2911.17	2661.73	1975.52	2921.54	3135.63	3306.67	2299.24	2649.5	2697.03	2706.77	2284.11	-0.0892673	-0.200913	-0.358454	-0.168123	0.0143553	-0.0291463	1	1	1	1	1	1
ZGAL_1860	Possible ribosomal protein N-acetyltransferase	1649.46	2088.02	1726.64	3139.04	2602.98	3348.57	2522.94	2558.08	1957.58	3074.37	5074.86	5316.12	2908.27	2779.18	4359.12	4880.14	3981.1	4457.93	2101.42	2220.45	2490.23	-0.971431	-0.943416	-1.2863	-0.556393	-0.0144996	-0.415037	1	1	0.369593	1	1	1
ZGAL_1861	Uroporphyrinogen decarboxylase	3543.5	4080.5	2992.79	8564.59	6441.37	7897	2342.86	4005.95	2910.8	9946.39	12225.2	13304.6	4629.47	3186.66	6284.14	5384.11	7272.65	9297.98	4447.01	4801.72	5036.69	-1.32193	-1.94342	-1.73697	-0.621488	-0.68966	-1.32193	1	0.006518	0.036161	1	1	0.772382
ZGAL_1862	Porphobilinogen deaminase / Uroporphyrinogen-III synthase	5163	11172	6593.21	4450.03	7663.97	7556.57	4155.65	4450.33	4230.37	21135.8	24721.5	26468.6	8605.7	5712.64	8149.37	12010.1	9992.26	9624.32	6514.58	8315.32	6408.4	-1.78588	-2.47393	-1.64386	-1.88897	-1.18442	-1.68966	0.03627	0.00022	0.051262	0.012044	1	0.062567
ZGAL_1863	Glutamyl-tRNA-reductase	5926.09	18171.7	10177.8	3445.97	3118.81	3393.29	5652.84	7123.9	6434.58	22112.3	20478.1	22255.7	8139.55	7675.89	7278.52	5280.33	8104.77	5391.47	5892.47	7445.31	6799.33	-1.68966	-1.73697	-0.915936	-2.73697	-1.78588	-1.47393	0.148956	0.088634	1	0.00015	0.058134	0.738658
ZGAL_1864	AraC-type transcriptional regulator	26471.3	30074.7	24196.8	33126.4	29869.3	27451.6	28747.6	27594.1	28868.9	35436.5	36448.4	37951.4	29685.5	24251.5	19739.7	35050.3	39314.7	31110.2	27759.8	28392	28454.6	-0.37707	-0.358454	-0.434403	-0.286304	-0.0588937	-0.577767	1	1	1	1	1	1
ZGAL_1866	Conserved hypothetical protein	5002.02	3267.12	3831.98	9829.75	9775.15	5828.36	2766.98	4848.27	3426.22	6507.85	4481.25	4149.69	6105.3	5997.11	6697.24	7573.99	6089.55	13102.2	4122.18	5683.02	4444.1	-0.0892673	-0.454032	-0.321928	0.748461	0.823749	0.31034	1	1	1	1	1	1
ZGAL_1868	DUF1460 family protein	8069.93	6691.02	7810.54	6145.58	5680.11	11905	5732.08	7118.06	6963.88	6083.66	4075.79	5675.92	9772.53	6022.09	6030.48	10076.4	9653.99	8247.72	7337.98	9643.21	9623.45	0.748461	0.321928	0.516015	0.584963	0.823749	0.464668	1	1	1	1	1	1
ZGAL_1869	Conserved hypothetical periplasmic protein	4952.82	4480.4	4553.24	4719.93	6240.94	5805.3	15900.3	12700.1	16272.6	3637.7	3218.27	2815.96	4452.08	4380.02	5590.71	6762.48	5143.46	6531.63	6823.36	7920.09	8509.33	1.26303	2.21412	0.536053	0.790772	0.933573	0.575312	0.021606	3e-06	1	1	1	1
ZGAL_187	Sugar permease	4241.04	3303.76	3693.91	6183.37	3504.02	7846.76	2834.73	3669.93	3340.15	2522.83	2338.74	2668.96	4071.45	5041.27	7276.62	13304.9	9043.67	10032.5	3083.21	3493.33	2405.85	0.250962	0.389567	0.575312	1.22033	2.10434	1.12433	1	1	1	1	0.004681	1
ZGAL_1870	Small-conductance mechanosensitive channel	6432.52	8332.37	8303.19	5396.3	2493.6	3359.21	5641.28	6866.21	7001.66	9215.06	10020.1	9589.12	9882.16	10444.8	6357.97	2552.73	2995.89	5559.03	9057.61	6924.27	10026.4	-0.152003	-0.556393	-0.321928	-1.35845	-1.35845	-0.104697	1	1	1	1	1	1
ZGAL_1871	Ferrochelatase	38000.2	14621.2	28124.6	27822.4	19018	17792.1	14887.1	16220	14847.1	25092.7	23520.9	24453.5	36550	16783	18137.2	9638.88	8698.89	8395.31	17196.1	14326.4	19855.7	-0.514573	-0.666576	0.15056	-0.184425	-1.4344	-0.0291463	1	1	1	1	1	1
ZGAL_1872	Multi antimicrobial extrusion protein family	14540.5	4410.03	10853	6425.52	6341.81	9311.03	6931.09	6289.32	5203.73	7716.66	6646.17	7960.61	13601.5	9612	10817.6	6348.75	6877.15	11913.6	7221.32	10257.7	10110.5	0.31034	-0.268817	0.422233	-0.0144996	0.176323	0.604071	1	1	1	1	1	1
ZGAL_1873	Conserved hypothetical periplasmic protein	29025.5	22560	31254.1	24349.3	24313.3	23362.3	28120.9	24888.3	29179.3	12098.8	12031.8	11691.1	28269.6	29509.1	22312.4	13426.6	16840.6	15703.8	36232.2	32042.1	35104.2	1.53107	1.19535	1.20789	1.0072	0.356144	1.1635	0.000337	0.013964	0.013793	0.145902	1	0.024011
ZGAL_1874	Conserved hypothetical membrane protein	6700.81	8731.15	6975.5	5281.94	1981.92	3154.76	4865.42	4969.79	5760.34	6726.2	9232.49	9519.46	5125.03	5260.9	2894.82	3522.67	2855.24	2971.8	3938.15	3912.21	4789.51	-1	-0.713119	-0.184425	-1.2863	-1.4344	-0.943416	1	1	1	1	1	1
ZGAL_1875	Conserved hypothetical membrane protein	4159.86	2704.35	3891.65	2903.85	3769.83	3826.96	3199.49	2559.9	2966.98	3377.91	4918.66	5319.58	3857.87	4889.95	2544.26	1933.18	1973.5	2525.75	4769.25	3383.23	2777.63	-0.321928	-0.643856	-0.340075	-0.37707	-1.08927	-0.268817	1	1	1	1	1	1
ZGAL_1876	Two-component system - Sensor histidine kinase	41746	25471	41538.9	27620.1	28915.4	14598.3	15684.4	8688.09	14640.6	6278.74	5783.85	5112.82	38637.8	48065.1	44540.4	14821.7	23137.3	19524.4	12376.5	9690.61	9079.92	0.85599	1.18269	2.66221	2.04963	1.74416	2.93357	1	1	0.000329	0.022086	0.15651	5.7e-05
ZGAL_1877	3-hydroxybutyryl-CoA dehydratase	23346.8	10235.3	26760.9	9253.83	5740.13	4713.58	9176.13	8980.69	10765	13043.9	15488.8	14351.3	24765.5	34814.8	20135.9	5379.45	5808.27	7171.6	5572.55	3866.76	4864.07	-1.59946	-0.577767	0.495695	-1.12029	-1.21759	0.895303	1	1	1	1	1	1
ZGAL_1878	Putative exported protein	20202.6	10117.1	24880.5	12321.9	7161.29	6021.99	42007.9	38867.8	42099.2	10020.1	9665.96	10716.7	25520.7	21838.6	17451.5	5583.09	6815.78	7562.16	41493.6	42056.5	39311.9	2.01436	2.01436	0.863938	-0.251539	-0.599462	1.09085	0.017762	0.017643	1	1	1	1
ZGAL_1879	Conserved hypothetical protein	6704.23	3151.26	7545.32	7361.04	5667.24	5107.33	4633.8	6552.16	6790.26	4758.54	3683.77	3863.1	7017.15	8015.8	8245.48	3560.51	5945.29	8674.11	7140.11	8400.14	6107.05	0.815575	0.545968	0.495695	0.555816	0.565597	0.918386	1	1	1	1	1	1
ZGAL_188	Gluconate-5-dehydrogenase	4636.85	3080.97	5650.64	1458.97	1342.16	2465.58	2232.62	1831.36	2991.67	2093.86	3290.12	1588.52	4366.45	4998.53	2551.65	2136.2	1488.6	1618.41	1901.37	1338.23	1744.48	-0.494109	0.0143553	0.941106	-0.395929	-0.415037	0.773996	1	1	1	1	1	1
ZGAL_1880	Conserved hypothetical periplasmic protein	8371.16	6751.57	6288.04	13325.7	14184.9	12635.9	8151.97	6988.54	7814.75	3875.28	2784.9	3452.59	6764.62	6095.18	5903.1	9115.06	9406.55	7429.51	5951.74	5774.07	5527.55	0.773996	1.18269	1.08406	1.98914	1.36177	0.895303	1	0.01784	0.067123	5e-06	0.002447	0.70647
ZGAL_1881	NAD(P)-dependent dehydrogenase, exported	30906.7	35049.7	31791.5	35137.3	33357.4	34090.7	23814.9	25328.8	23581.7	29386.3	30389.5	27808	26988.8	30108.5	25207.2	17369.2	22876.7	25532.9	28159.3	27315.5	29495.7	-0.0439433	-0.268817	0.163499	0.226509	-0.415037	-0.0892673	1	1	1	1	1	1
ZGAL_1882	Metal-dependent phosphohydrolase	5361.15	3606.91	5637.64	4008.4	6264.21	13875.7	2320.32	4179.58	2096.01	4325.78	4659.26	5258.78	8023.35	6798.44	12338.7	13780.4	11004.7	15598.4	3485.62	5284.35	3658.62	-0.200913	-0.736966	0.0426443	0.765535	1.50589	0.933573	1	1	1	1	1	1
ZGAL_1883	1-Acylglycerol-3-phosphate O-acyltransferase	14652.5	4408.64	7780.31	6525.82	6064.76	8275.11	3312.15	4753.32	3399.44	5306.01	4108.05	3700.49	16572.9	5768.33	8449.29	9167.18	6914.29	6560.04	5698.29	5730.17	4965.05	0.321928	-0.200913	1.03562	0.669027	0.790772	1.23266	1	1	1	1	1	1
ZGAL_1884	Conserved hypothetical protein	39556.8	34079.9	30263	48937.6	47912.3	45222.7	40091	43135.9	37798.2	33271.7	30937.9	37971	42947.6	27720.7	32888.2	46060.5	46230.2	36888.3	36042.1	35765.5	33501.8	0.0426443	0.238787	0.0285692	0.475085	0.333424	0.0143553	1	1	1	1	1	1
ZGAL_1885	Putative protein	3536.28	2912.62	4088.58	6771.52	8023.99	8681.58	4078.47	3278.78	3571.23	2778.98	1649.38	2699.42	2712.35	1982.79	2886.36	3077.37	3208.54	3062.1	6655.9	5713.55	5169.71	1.29866	0.613532	0.565597	1.71809	0.389567	0.0840643	0.115996	1	1	0.002304	1	1
ZGAL_1886	Co-chaperone DjlA	7360.91	6672.47	6416.99	6653.87	5060.46	7339.93	6794.5	7500.62	6928.67	8033.38	8711.29	8652.86	6378.96	6649.29	4484.14	5426.87	6654.62	6552.06	8293.29	7538.48	8577.6	-0.0588937	-0.251539	-0.304006	-0.415037	-0.454032	-0.535332	1	1	1	1	1	1
ZGAL_1887	Conserved hypothetical membrane protein	4757.07	5416.68	4275.14	4639.02	3874.44	4570.17	3464.61	5410.87	3476.58	10200	9341.34	10741.3	4159.71	6748.73	4264.59	6524.77	5606.89	6639.04	6313.93	7075.69	5525.14	-0.68966	-1.2863	-1.05889	-1.21759	-0.68966	-1	1	0.103979	1	0.323805	1	1
ZGAL_1888	Deoxycytidylate deaminase	28504	23855.1	24078.9	34762.8	37678.5	32535.6	38770.6	32875.1	35051.2	11617.9	11814.1	15594.4	26004.7	15145.1	14084.1	26618.1	30710.2	16987.9	32844.6	32832.4	31975.6	1.32193	1.4489	0.970854	1.42761	0.925999	0.505891	0.330848	0.104505	1	0.128572	1	1
ZGAL_1889	Carboxy-terminal processing peptidase, family S41	33356.5	18050	29127.2	15060.8	12878.3	14140.6	21105.2	20251.2	20102.5	12111.2	7563.46	7272.29	32442.4	37168.5	33581.1	20462.6	22883.1	18992.3	18690.4	15983.5	17203.6	0.948601	1.18903	1.58015	0.641546	1.20789	1.93734	1	0.398776	0.014629	1	0.337365	0.000468
ZGAL_189	4-deoxy-L-threo-5-hexosulose-uronate ketol-isomerase	7567.68	5303.43	9046.92	3808.41	7851.31	7884.12	5172.74	5273.21	5528.94	5206.62	5804.69	3983.36	7128.32	8937.99	8081.99	16817.1	7705.15	9577.98	6555.79	5895.41	4923.91	0.214125	0.0976108	0.545968	0.378512	1.18269	0.687061	1	1	1	1	1	1
ZGAL_1890	Conserved hypothetical membrane protein	24453.1	11693	18049	10641.2	8409.35	6063.12	15253.5	17005	14515.9	15396.7	15799.6	17847	21080.7	27212.8	18718.7	9479.34	12731.7	11004.1	8779.18	8576.68	8988.6	-0.888969	-0.0740006	0.15056	-0.971431	-0.556393	0.454176	1	1	1	1	1	1
ZGAL_1891	Multiple antibiotic resistance related protein	15528.9	4458.62	11623.6	5610.66	11191.4	12138.4	4477.51	5795.18	4153.87	5708.92	4090.95	5165.84	11384.6	15491.4	13198.7	8009.39	5514.14	9240.65	5638.56	7652.48	6244.92	0.389567	-0.0588937	1.07724	0.948601	0.604071	1.42223	1	1	1	1	1	1
ZGAL_1892	Conserved hypothetical protein	15328	12581	14714	12050.4	7363.49	4942.27	13405.7	12218.5	12450.7	23072.8	22754.4	24235.4	12859.3	13782.1	8380.02	14115.8	13716.9	7624.45	8578.39	7629.88	8701.08	-1.47393	-0.888969	-0.713119	-1.51457	-0.971431	-1	0.754307	1	1	0.278484	1	1
ZGAL_1893	Two-component system - Sensor histidine kinase	31243	5669	23823.4	5075.67	4529.55	3682.44	5866.21	4370.18	5630.64	3043.18	3239.41	3182.28	36022.9	17231.5	18809.5	5432.36	4956.63	6562.45	7805.58	6472.24	6102.54	1.10434	0.748461	2.68257	0.485427	0.83996	2.9279	1	1	0.49261	1	1	0.041817
ZGAL_1894	Two-component system - Response regulator	38152.3	15285.9	34093.4	4479.4	2400.29	3539.1	3714.81	3752.61	4392.6	4161.6	6598.58	4715.49	42233.1	27335.9	30807.7	5953.11	7389.85	4364.72	4982.53	4895.2	5862.02	0.0285692	-0.37707	2.5008	-0.577767	0.189034	2.69822	1	1	0.005212	1	1	0.00099
ZGAL_1896	Conserved hypothetical protein	37324.9	35651.7	33271.2	25714.1	22042.9	16204.7	26178.6	23595.3	28693.3	1894.2	3475.19	2165.83	39115.7	41498.3	37755.1	35602.4	42572.9	33038.8	10265	7006.13	12682.4	1.99277	3.3799	3.81762	3.08576	3.88362	3.97361	0.001771	0	0	1e-06	0	0
ZGAL_1898	Hypothetical periplasmic protein	42901.5	19079.2	41647.9	14272.5	11095.8	6457.58	7794.32	5353.15	5946.07	2015.71	2408.43	1793.33	41628.8	34788.2	33141	18494.7	26397.1	11339.4	5709.81	3567.67	3672.09	1.05658	1.61824	4.05918	2.35614	3.17632	4.13914	1	1	1e-05	0.05259	0.0006	5e-06
ZGAL_1899	TPR repeats protein	10630.9	1540.78	9221.85	2594.63	1095.09	1413.21	2368.79	1314.08	2536.03	1360.51	1184.25	1016.3	12257.5	5044.36	2618.09	2448.4	2138.66	2074.97	2178.92	1494.16	1620.73	0.575312	0.807355	2.58736	0.516015	0.903038	2.48285	1	1	1	1	1	1
ZGAL_19	Conserved hypothetical protein	11400.1	6724.31	8192.91	10178.3	8148.91	6464.68	28796.4	29167.6	27509.9	6994.89	5459.05	7636.99	8344.92	6217.08	6549.02	7982.42	9940.13	10657.4	22468	23541.3	23091.3	1.78241	2.08746	0.389567	0.298658	0.505891	0.0703893	0.001618	0.000135	1	1	1	1
ZGAL_190	Glycoside hydrolase, family GH105	12432.4	6450.05	11952.6	7277.37	14845.1	26394.5	9088.54	7422	3843.71	6918.7	5621.46	7748.67	11237.7	8075.75	26897.1	20455.7	21335	27386.6	8788.13	10657.4	8069.13	0.443607	0	0.604071	1.25701	1.76977	1.18903	1	1	1	1	1	1
ZGAL_1900	Conserved hypothetical membrane protein	12761.9	5402.43	10202.5	4308.52	2728.18	4651.93	4700.18	2639.78	3355.36	3508.42	3216.84	3723.47	12604.7	6495.86	4185.04	6974.18	3580.35	3729.54	3618.98	4050.54	3824.7	0.137504	0.0285692	1.43829	0.163499	0.454176	1.15704	1	1	1	1	1	1
ZGAL_1901	RNA polymerase ECF-type sigma factor	2932.77	2567.83	2314.99	3571.39	3301.41	3290.57	1721.67	2040.63	2205.36	1915.95	1229.1	1410.98	2112.2	2352.41	2019.84	4226.15	3284.31	3100.43	2148.88	2370.63	2010.32	0.516015	0.389567	0.782409	1.15704	1.22033	0.505891	1	1	1	0.081049	0.046208	1
ZGAL_1902	Hypothetical lipoprotein	10575.8	9935.48	6491.03	14526.6	7119.51	8482.68	4711.17	4573.55	6920.75	3295.16	3542.72	2896.1	16432.9	10411.3	7487.15	15364	20718.8	23307.4	7184.59	6111.17	7713.15	1.11103	0.731183	1.46989	1.63227	2.60881	1.81967	1	1	1	0.979782	0.000931	0.254081
ZGAL_1903	Conserved hypothetical lipoprotein	2139.22	2619.4	2084.39	4670.82	7177.15	6206.08	2735.68	3065.63	1670.87	3249.03	1900.51	1670.56	2868.52	2376.24	6679.65	10837.3	6413.82	8168.62	4154.42	4346.65	3334.43	0.799087	0.137504	0	1.40599	1.89918	0.807355	1	1	1	1	0.445314	1
ZGAL_1904	Conserved hypothetical protein	3429.44	4136.01	3058.82	6915.04	6088.11	5402.6	5027.48	2724.79	3913.88	2564.29	2415.23	1579.86	7627.4	4514.52	2849.12	9176.18	13682.1	9284.38	4944.25	4094.98	3865.85	0.978196	0.831877	0.695994	1.49057	2.29278	1.19535	1	1	1	1	0.007866	1
ZGAL_1905	Conserved hypothetical membrane protein	2397.07	2665.15	2418.34	3453.28	8235.78	4877.1	2124.14	1986.52	1556.39	1389.09	1835.63	1706.06	3600.07	2294.2	4265.9	6483.17	6607.41	4581.93	1825.33	2502.94	1986.72	0.356144	0.201634	0.604071	1.74846	1.83996	1.04264	1	1	1	0.20107	0.056543	1
ZGAL_1908	Hypothetical periplasmic protein	19354.4	11384.3	14221	24628.3	24797.7	34299.5	7791.65	10678.6	7679.39	10856.2	6700.02	8676.65	16880.6	23090.2	33842.1	38190.3	32249.2	41477	15905.8	19158	13702.9	0.895303	0	0.773996	1.67356	2.09424	1.49057	1	1	1	0.090303	0.003589	0.553791
ZGAL_1909	Conserved hypothetical periplasmic protein	24773.6	15073.8	20619.8	27699.5	25620.6	26952	10635.6	8324.9	10361.5	6924.64	5251.65	4970.94	31744.3	43853.1	29803.5	23560.9	27633.6	29921.7	17163.2	14505.4	14103.7	1.41684	0.773996	1.81967	2.22651	2.24184	2.62059	0.030066	1	0.00093	2.8e-05	2.6e-05	2e-06
ZGAL_191	SusD/RagB family lipoprotein	3396.67	2774.15	3353.64	4038.03	2901.9	6325.39	2109.71	3220.8	2661.31	2882.43	2250.37	2375.43	2784.94	5206.08	5078.23	5261.38	5950.76	10417	3646.03	4519.65	3706.58	0.659925	0.0840643	0.344828	0.823749	1.52607	0.799087	1	1	1	1	1	1
ZGAL_1910	Ribonucleoside-diphosphate reductase, small subunit	24826.1	41599.7	31288.9	33741.3	34321.9	30398.9	34713.3	38049.1	32655.1	33898.9	31558.4	35180.6	37722.1	39308.6	37217	24107.4	31566.3	21520.7	40855.5	43557.3	47959.2	0.400538	0.0703893	-0.0439433	-0.0291463	-0.37707	0.189034	1	1	1	1	1	1
ZGAL_1911	Ribonucleoside-diphosphate reductase, large subunit	22023.1	33015.8	26022.5	11642.4	9024.68	9266.1	25918.2	29547.4	26635.9	31450.3	32943.4	27030.6	36214	33138.3	32402.1	5916.68	7084.71	7650.41	27791.7	27966.3	34391.7	-0.0144996	-0.152003	-0.168123	-1.59946	-2.12029	0.15056	1	1	1	0.00056	5e-06	1
ZGAL_1913	Hydroxypyruvate isomerase	23926.3	29704.4	19217.7	10708.8	16895.2	11637.9	25232.2	27551.2	23191.5	37358	39625.3	41937.7	27554.1	25004.7	22106.2	12981.9	9066.93	10490.7	25229.8	20888.1	23344.7	-0.785875	-0.643856	-0.713119	-1.59946	-1.88897	-0.666576	1	1	1	0.003214	0.000332	1
ZGAL_1914	Conserved hypothetical membrane protein	38943.1	39669.3	39670	41448.2	39520.6	38440.7	46439.8	43584.3	46830.3	47854.3	44605.2	39866.2	38112.6	43044.2	41204.3	31142.3	36103.3	37017.6	48531.8	45406.4	48110.2	0.0976108	0.0426443	-0.168123	-0.152003	-0.340075	-0.120294	1	1	1	1	1	1
ZGAL_1915	FAD-dependent oxidoreductase	44010.7	49231.9	44070.6	49062.6	46049.2	48136.9	50830.4	49622.2	48964.1	48490.6	49104.8	48890.3	45999.2	43564.1	39880.3	29982.9	40099.2	40135.8	50484.4	49237.2	51719	0.0426443	0.0285692	-0.0892673	-0.0291463	-0.415037	-0.184425	1	1	1	1	1	1
ZGAL_1916	Conserved hypothetical membrane protein	20519.7	25017.6	17317.2	18237.7	17142.9	12768.1	19334.5	19879.2	21127	22443.8	29741.9	22069.4	18198.5	18389.9	12457.7	15513.5	20006	10627.2	24357.5	22358.8	22942.1	-0.0892673	-0.304006	-0.234465	-0.621488	-0.68966	-0.599462	1	1	1	1	1	1
ZGAL_1917	Conserved hypothetical protein	20239.9	20061.8	22943.5	16548.6	10943.9	6040.63	23925.5	26570.5	22594.5	17337.8	18228.5	15783	12103.8	11820	5155.82	10139	18438.5	4362.87	14763.4	16412.6	19420.9	-0.0144996	0.505891	0.298658	-0.621488	-0.643856	-0.810966	1	1	1	1	1	1
ZGAL_1918	Nucleoside/hydrogen symporter	1793.73	1692.28	2549.39	2325.5	2383.79	3348.2	4305.74	4074.26	3103.85	3864.5	5532.49	4411.1	2092.22	2268.5	2735.11	3155.44	2050.39	2345.03	2253.16	2034.24	2115.62	-1.12029	-0.268817	-1.18442	-0.785875	-0.862496	-0.971431	1	1	0.672691	1	1	1
ZGAL_1919	NAD(P)-dependent oxidoreductase	10839.2	22930.9	8765.64	9892.02	8497.27	4849.05	20564.8	19790.2	21035.2	28847	28645.2	30320.7	10501.5	10392.2	4883.89	8041.23	10663.4	5061.48	17843.7	14704.6	19087	-0.761213	-0.514573	-1.05889	-1.94342	-1.88897	-1.78588	1	1	1	0.525999	0.634271	1
ZGAL_192	TonB-dependent Receptor	1853.6	1690.47	2148.95	1341.8	2426.38	2601.23	1609.76	1871.36	1690.27	1868.56	1579.63	1678.92	2203.87	2089.71	2153.53	2930.38	2952.45	3852.29	1765.93	2233.96	2107.15	0.250962	0.0143553	0.15056	0.31034	0.925999	0.333424	1	1	1	1	1	1
ZGAL_1920	Beta-galactosidase, family GH2	5706.81	6447.47	5586.43	4250.8	8035	5664.85	7101.08	5436.14	5676.9	3104.39	3593.1	3347.73	4896.62	5305.31	4422.6	6032.37	5405.83	4779.99	6199.67	5160.29	5270.25	0.731183	0.85599	0.823749	0.83996	0.687061	0.545968	1	1	1	1	1	1
ZGAL_1921	Conserved hypothetical protein	12475.4	8453.13	10510.2	14823	13676.2	19076.4	7575.35	7765.82	5239.14	10366.6	7427.4	9634.97	12913.4	11562.9	14497.4	23214.2	22981.6	25330.6	14042.8	13954	14575.9	0.632268	-0.415037	0.201634	0.790772	1.38405	0.505891	1	1	1	1	0.024825	1
ZGAL_1922	FAD-dependent oxidoreductase, GMC oxidoreductase family	25459	18805.5	25103.4	24315.6	25102.7	28401.2	16414.9	17219.4	17025.7	18241.9	19617.1	18247.2	20812.8	24263.5	21496.1	19157.5	24167.5	23432.3	19697.3	22364.2	25042.9	0.263034	-0.152003	0.31034	0.475085	0.250962	0.250962	1	1	1	1	1	1
ZGAL_1923	TIM alpha/beta barrel protein	25264	32942.8	25276.3	26894.2	24837.5	23531.8	28435.4	27500	28686.1	37792	46266.2	41124.9	22694.9	24941.6	23909.4	19768.4	27061.9	27140.9	26218.7	26627.7	30985.7	-0.577767	-0.556393	-0.577767	-0.736966	-0.761213	-0.810966	1	1	1	1	1	1
ZGAL_1924	Conserved hypothetical membrane protein	5462.71	8716.59	3491.02	6808.21	5619.73	3529.66	8018.96	8616.18	8429.77	15652.9	18172.8	14316	8473.06	9498.76	3542.28	3907.86	3971.81	2645.68	10978.6	8266.48	13932.5	-0.535332	-0.943416	-1.4344	-1.59946	-2.18442	-1.152	1	1	1	1	0.131104	1
ZGAL_1925	Conserved hypothetical protein	26342.9	14213.2	23373.7	9589.25	6830.27	6651.59	10114.7	10623.3	9358.93	25674.5	24400.3	25127.2	23519.4	23098.3	16372.1	7561.58	10727.7	9744.74	16178.1	13157.6	14962.4	-0.761213	-1.32193	-0.234465	-1.68966	-1.4344	-0.251539	1	0.268029	1	0.006967	0.089682	1
ZGAL_1926	Guanylate kinase	5581.47	3394.08	5552.78	6187.71	8800.43	9267.34	3592.49	4322.47	3153.37	7025.49	9801.75	8929.81	4413.47	4707.85	9703.53	10694.4	7719.22	10109.1	4268.49	3725.04	3856.67	-1.12029	-1.21759	-0.836501	-0.0892673	0.15056	-0.454032	1	1	1	1	1	1
ZGAL_1927	Nicotinate-nucleotide adenylyltransferase	4281.39	1971.5	4288.89	2581.82	3312.48	3231.7	2506.65	2130.96	1743.5	3687.47	5396.32	5112.48	4308.36	4175.6	4020.87	3192.36	3700.2	3512.21	4024.28	3334.97	3147.52	-0.434403	-1.152	-0.434403	-0.643856	-0.454032	-0.184425	1	1	1	1	1	1
ZGAL_1928	Amidohydrolase	21665.7	12837.8	23850.5	6982.99	4812.19	9587.04	4450.62	4258.28	5757.83	11413.9	12850.5	11546.9	22268.5	28164.7	18848.3	21494.4	14180.2	15050.6	8090.18	7920	8140.45	-0.577767	-1.32193	0.704872	-0.736966	0.505891	0.948601	1	1	1	1	1	1
ZGAL_1929	Conserved hypothetical protein	16601.1	17914.3	18547.9	15822.6	7223.55	7951.17	13763.8	10486.5	12145.1	11055.3	11261.2	13277.6	16152.7	12789.8	7003.81	6826.32	8834.18	7455.19	11170.9	10102.1	12556.2	-0.0740006	0.0285692	0.575312	-0.200913	-0.621488	0.0143553	1	1	1	1	1	1
ZGAL_193	AraC-type transcriptional regulator	16707.8	14768.9	18184.6	11460.6	13267.2	4421.99	9207.45	6173.14	7671.03	6386.34	7303.33	6008.89	11575.8	9813.53	5717.98	4769.95	6496.48	4867.44	14575.8	11650.6	14941.2	1.0635	0.226509	1.33342	0.565597	-0.286304	0.464668	1	1	1	1	1	1
ZGAL_1930	Conserved hypothetical lipoprotein	2463.79	17917.7	3821.35	6078.91	5907.96	5467.31	36777.1	33864	36919	18520.3	19044.1	13175.4	6973.41	3280.48	2857.56	4114.79	3894.77	4095.96	43901.8	42072	44706.6	1.36737	1.08406	-1.05889	-1.55639	-2.05889	-1.94342	1	1	1	1	1	1
ZGAL_1931	Phosphate transporter family protein	2071.38	1864.09	2226.12	3193.49	3530.71	1967.97	1799.63	1295.61	1741.57	1912.78	2510.19	1727.44	2713.4	2844.09	3294.68	2184.6	2116.86	2994.5	2482.16	2080.05	1678.19	0.0143553	-0.340075	0	0.495695	0.250962	0.526069	1	1	1	1	1	1
ZGAL_1932	Conserved hypothetical periplasmic protein	49546.3	44166.4	44379.4	52163.3	51345.7	52005.4	51337.9	50934.7	44496.1	29344.2	26654.6	29609.5	53417.9	23160.3	35778.8	47835	49753.6	47290.7	40441.6	39931.5	41740.4	0.516015	0.773996	0.687061	0.863938	0.757023	0.389567	1	1	1	1	1	1
ZGAL_1933	Hypothetical protein	8633.42	2994.87	4409.43	3356.55	4029.22	5425.31	4097.37	2533.42	3407.2	2887.72	2141.47	2159.79	3921.49	2894.75	3505.73	5197.29	4525.73	5008.28	4890.28	4310.74	4440.32	0.925999	0.485427	1.15704	0.831877	1.03562	0.526069	1	1	1	1	1	1
ZGAL_1934	Deoxyguanosinetriphosphate triphosphohydrolase	6992.36	3736.79	4479.91	3731.21	1856.43	2405.23	3190.01	2380.58	2488.06	3356.47	4242.32	4531.4	4741.42	3602.53	2555.81	2622.42	2841.41	3171.77	2993.06	2356.03	2652.37	-0.599462	-0.599462	0.321928	-0.599462	-0.494109	-0.152003	1	1	1	1	1	1
ZGAL_1935	Conserved hypothetical periplasmic protein	27164.3	17551.9	24138.3	4392.21	6306.05	5834.84	3897.87	5282.93	4119.33	12497.7	13494.8	13941.4	27110.2	32717.8	32085.5	8961.05	7454.94	9006.16	3860.44	5732.08	4643.34	-1.47393	-1.59946	0.782409	-1.2863	-0.643856	1.20163	0.012261	0.005133	1	0.107252	1	0.270466
ZGAL_1936	1-Deoxy-D-xylulose-5-phosphate synthase	42391.2	28913.8	35617	15247.4	9395.09	8621.33	10161.5	8134.83	10338	14673.6	16899.7	12206.4	39303.4	48468.6	45307.3	5178.63	10051.9	10385.4	7859.25	5453.02	6631.56	-1.12029	-0.621488	1.28688	-0.395929	-0.761213	1.60407	1	1	1	1	1	0.183236
ZGAL_1937	tRNA-specific adenosine deaminase	18925.3	14286.5	14548	18388.7	19996.1	19542.2	14713.5	16527.5	14459.7	14026.7	12704.3	15569.1	13111.8	10001.2	12085.2	17314.4	20181	15831.2	6434.48	9277.8	8282.14	-0.810966	0.111031	0.176323	0.454176	0.333424	-0.268817	1	1	1	1	1	1
ZGAL_1938	Cold shock protein	49364.6	43804.8	50526.1	41977.4	41966.5	38574.3	28049.4	29613.6	23480.5	19485.5	16523.7	30448.3	40485.2	31282.9	40927.5	43485.5	44999.9	36680.6	18620.8	27394.4	23815.2	0.0703893	0.286881	1.11103	0.879706	0.910733	0.765535	1	1	0.606822	1	1	1
ZGAL_1939	Conserved hypothetical membrane protein	3161.23	3183.05	4622.48	2400.3	15876.8	4354.52	5369.19	3597.92	1684.65	2357.52	2934.81	2505.82	3339.19	2450.33	3340.83	2367.23	2555.13	1582.51	6545.56	4396.1	4870.7	1.02148	0.454176	0.495695	1.53605	-0.268817	0.226509	1	1	1	1	1	1
ZGAL_194	Conserved hypothetical lipoprotein	1934.89	2069.46	1757.42	2259.69	5039.8	4580.19	2093.58	2117.79	1904.37	2321.23	1713.18	1965.27	1839.58	2935.95	3549.93	5377.75	3083.75	4479.09	3186.96	4142.54	2488.5	0.713696	0.0285692	-0.0588937	0.9855	1.11103	0.475085	1	1	1	1	1	1
ZGAL_1940	Voltage-gated chloride channel	3909.16	2597.51	4232.11	2432.07	7471.69	5956.17	3472.08	3916.38	2340.74	3058.18	1960.06	3887.26	4174.2	4424.11	9343.14	9121.14	8549.88	5834.94	5347.11	5132.05	3475.67	0.650765	0.124328	0.275007	0.831877	1.40054	1.0072	1	1	1	1	1	1
ZGAL_1941	Aspartyl-tRNA synthetase	5519.42	13384.7	8210.74	7937.35	5143.08	6497.92	10905	10453.1	8464.3	26072.4	28838.7	23237.4	8798.97	9579.46	7191.4	9912.36	5446.15	7860.74	9435.18	10148.8	8714.21	-1.47393	-1.39593	-1.51457	-2	-1.73697	-1.59946	0.770677	1	0.223767	0.011012	0.058783	0.223183
ZGAL_1942	TonB-dependent Receptor	22948.9	27192.9	25523.4	28258.8	18945.4	16083.5	31225.9	26381.8	30601.3	25122.4	27643.5	23902.5	27922	34010.3	22291.5	9411.94	22475.2	14723.5	32892.8	26921.3	31248.4	0.250962	0.201634	-0.0144996	-0.268817	-0.713119	0.137504	1	1	1	1	1	1
ZGAL_1943	SusD/RagB family lipoprotein	23186.8	26974.3	24967.8	25934.5	22832.3	17480.5	33909.6	30694.3	33616.4	21564.5	23332.4	20204.9	23796.1	29502.8	23494.6	15678.3	18737.8	15290.3	35742.1	32152.7	32552.9	0.62293	0.594549	0.201634	0.0285692	-0.395929	0.238787	1	1	1	1	1	1
ZGAL_1944	Multidrug efflux transporter	38688.2	34826.3	39032.5	12604.3	7613.69	9239.47	43838.9	30351.6	43967.3	30071.6	31143.2	26541.2	33138.9	35398.7	16488.6	8524.58	12232.7	12705.9	41374.8	33346.5	32660.8	0.286881	0.432959	0.356144	-1.55639	-1.39593	-0.0439433	1	1	1	0.173758	0.85889	1
ZGAL_1945	Membrane fusion protein	40535.6	40265.1	32466.2	13322.2	14737.3	17475.5	32228	18785.2	34284.5	28646.2	27216.6	34512.6	26407.8	28051.5	14431.9	9919.15	12599.7	12845.8	30672.8	30434.6	32561.4	0.0565835	-0.0892673	0.321928	-1	-1.35845	-0.395929	1	1	1	1	0.709969	1
ZGAL_1946	Outer membrane efflux protein	28901	26359.4	21486.2	6496.34	7925.18	5702.9	16612.1	9502.98	16279.5	17524.4	18648.5	23159.9	17702.9	12704.4	8772.2	6081.8	4986.87	5672.47	17132.9	12820.5	12957.6	-0.473931	-0.494109	0.367371	-1.55639	-1.8365	-0.599462	1	1	1	0.150052	0.018712	1
ZGAL_1947	TetR-type transcriptional regulator	13443.5	12255	10938.3	5874.87	7467.93	8053.93	4092.16	3595.41	4305.97	5365.31	5283.34	7689.51	10051.8	6008.45	10239.7	12212.6	9542.75	11268.4	5959.94	6809.05	5544.58	0	-0.621488	1	0.226509	0.847997	0.516015	1	1	1	1	1	1
ZGAL_1948	Conserved hypothetical protein	3085.57	2591.03	3734.41	2287.15	5912.45	6578.33	2399.64	3845.47	2549.49	4765.95	3419.91	3476.93	3853.9	5571.34	6480.72	19523.7	13002	12023	4994.74	6893.22	4737.17	0.516015	-0.415037	-0.304006	0.344828	1.93357	0.443607	1	1	1	1	0.371174	1
ZGAL_1949	RNA polymerase ECF-type sigma factor	2652.29	3072.57	2602.26	4543.18	4762.93	5964.53	2892.61	3274.26	2557.55	3120.89	2855.11	2857.24	4171.37	4535.81	10247.9	8481.75	9307.32	11427.1	3643.17	5645.12	3732.66	0.555816	-0.0144996	-0.0892673	0.790772	1.72683	1.10434	1	1	1	1	0.083266	1
ZGAL_195	Regulator of ribonuclease activity	8251.72	9532.54	7597.25	13045.4	19351.5	18232.2	8619.23	11080.6	7160.21	8097.62	6271.71	8600.93	7005.63	7973.13	12206.3	14836.2	17069.5	17876.9	10547.9	9102.93	9329.52	0.333424	0.226509	0.137504	1.1375	1.1177	0.238787	1	1	1	1	1	1
ZGAL_1951	Bifunctional short chain isoprenyl diphosphate synthase	3705.81	3427.24	4062.5	2805.84	3810.5	7467.44	3385.66	2739.46	1908.9	2490.4	2524.19	3350.17	1745.84	3208.13	2866.55	4175.74	3886.99	4691.06	2775.65	2293.86	2365.78	-0.168123	-0.0588937	0.422233	0.748461	0.604071	-0.104697	1	1	1	1	1	1
ZGAL_1952	Lycopene cyclase	2319.44	3237.5	2102.14	2162.12	3516.03	4083.95	3591.63	4881.34	4005.65	5941.77	6586.66	6130.85	2611.07	2141.04	3154.69	3628.47	2545.02	3457.88	4129.89	3661.73	4390.49	-0.621488	-0.577767	-1.2863	-0.943416	-0.943416	-1.25154	1	1	0.546232	1	1	0.901278
ZGAL_1953	TonB-dependent Receptor	11537.7	31552.2	20656.1	4467.74	5503.45	6969.06	29022	31562.5	27601	38299.9	43261.9	36711.5	24171.3	17931.6	17221.6	4819.88	5889.39	6685.45	27765.9	28637.1	31423.5	-0.434403	-0.415037	-0.888969	-2.8365	-2.73697	-1	1	1	1	4.8e-05	6.4e-05	1
ZGAL_1954	Transcriptional metalloregulator	19520.7	31730.2	26937.5	3257.43	2866.84	3300.2	31881.7	33434.7	29902	19510.5	16040	22220.7	23656.1	19574.2	13721.6	3860.09	3290.79	2700.08	20682.5	17432.1	18650.1	-0.0291463	0.722466	0.432959	-2.64386	-2.55639	-0.0144996	1	1	1	5e-06	7e-06	1
ZGAL_1955	Heavy-metal cations permease	36989.5	46469.2	38793.9	14265.6	8865.03	9694.33	48304.5	49611.9	50055.6	47147.4	40715.2	48331.5	43373.5	50454.3	46058.6	14050.9	11586.9	14858.3	49537.5	48153.5	49723.4	0.111031	0.124328	-0.152003	-2.05889	-1.73697	0.0426443	1	1	1	8e-06	0.000142	1
ZGAL_1956	Two-component system - Sensor histidine kinase	21937.2	28153.2	28319.1	11412.5	7369.08	5243.89	49349.3	45006.4	46338.2	19453.4	18828	14841.9	30988	31781.8	30209.2	3225.74	2907.21	3515	44801.4	45218	45087.2	1.34483	1.40599	0.565597	-1.152	-2.47393	0.807355	0.102306	0.058544	1	0.455091	1.2e-05	1
ZGAL_1957	Conserved hypothetical protein	6773.83	10735.2	6878.09	7641.21	5070.28	6598.32	15972.6	23613.5	19326.2	25025.3	25039	22148.1	7886.53	6814.61	5659.64	3393.06	4677.53	6610.43	22008.1	18327.2	24334.3	-0.152003	-0.286304	-1.55639	-1.88897	-2.32193	-1.8365	1	1	0.083744	0.006242	0.000282	0.01196
ZGAL_1958	Putative protein	1012.44	894.188	1280.89	1155.67	3939.07	2030.56	2094.52	1491.1	1162.42	2394.62	1379	1544.53	1359.96	1551.04	1761.08	2809.53	2467.08	2170.88	3403.21	4792.85	2903.52	1.0635	-0.168123	-0.736966	0.422233	0.485427	-0.184425	1	1	1	1	1	1
ZGAL_196	Glycoside hydrolase, family GH31	3387.3	2233.41	3748.52	1079.64	1648.7	1693.7	2140.72	2169.35	2524.53	2716.98	5456.23	4716.98	3205.13	2968.5	2380.86	1781.13	1535.9	2096.09	2036.24	1633.05	1622.34	-1.2863	-0.915936	-0.454032	-1.55639	-1.25154	-0.599462	1	1	1	0.284154	1	1
ZGAL_1960	Conserved hypothetical protein	27542	28430.9	26276.7	35509.6	35307.4	28885.6	26508.8	24958.3	25499.2	12131.3	13520.3	14229	21565.7	12883.3	14701.9	33631.9	37269.2	20925.5	21006.1	20284.2	21251.6	0.650765	0.948601	1.04264	1.32193	1.20163	0.298658	1	1	1	0.102917	0.51051	1
ZGAL_1961	Conserved hypothetical membrane protein	10548.8	6284.39	8227.29	7204.88	3920.62	3455.71	8431.13	7687.68	9349.07	5444.35	7125.16	6967.83	10770.7	6893.21	3794.89	2984.78	4043.03	2862.19	4056.89	4151.79	4014.86	-0.666576	0.378512	0.356144	-0.415037	-0.971431	0.137504	1	1	1	1	1	1
ZGAL_1962	Hypothetical protein	16722	7958.99	14293	6053.02	6383.32	6175.66	4594.95	4904.52	5750.44	6461.89	7572.41	8399.27	16652.3	12717.9	8826.6	6764.83	5867.31	5937.28	8425.01	7796.74	7086.77	0.0565835	-0.556393	0.799087	-0.268817	-0.268817	0.765535	1	1	1	1	1	1
ZGAL_1963	Conserved hypothetical membrane protein	5563.84	3225.8	4680.61	1908.76	2487.63	997.6	2857.54	2166.87	2976.43	2981.69	4725.79	5073.14	3626.71	2929.42	2487.54	2333.34	3177.09	3421.54	2396.58	2275.29	2349.74	-0.862496	-0.666576	0.0703893	-1.25154	-0.514573	-0.494109	1	1	1	1	1	1
ZGAL_1964	Ferrous iron transport protein B	4925.73	2999.53	3610.59	6742	5017.73	11265.6	3573.27	4145.72	2823.24	3559.99	3845.42	3259.74	4011.23	3737.36	7257.71	9801.73	7620.63	11461.1	4927.93	7300.39	4154.22	0.62293	-0.0144996	0.111031	1.11103	1.43829	0.495695	1	1	1	1	1	1
ZGAL_1965	Ferrous iron transport protein A	22405.1	11047.2	24086.6	13631.2	7040.88	6371.73	6034.9	7006.01	6035.07	10348.4	9686.89	9987.35	17276	12794.8	12148.7	16927.7	10656.1	10485.3	9580.3	10698.3	7476.96	-0.120294	-0.643856	0.941106	-0.152003	0.344828	0.495695	1	1	1	1	1	1
ZGAL_1966	Conserved hypothetical membrane protein	8509.26	6362.83	9103.37	14674.3	12748.3	21097.4	4264.25	9405.73	5248	6927.51	6073.46	6582.51	10585.9	8141.15	14045.2	19556	18307.5	19485.6	7615.95	10716.8	8728.69	0.464668	-0.0439433	0.286881	1.31034	1.5509	0.739848	1	1	1	1	0.325111	1
ZGAL_1967	Peptidase EcfE, family M50	4640.19	6990.09	4620.04	4308.92	7766.25	8712.87	10057.6	10279.3	10198.6	9737.98	11110.4	10077	6925.5	6968.79	8736.53	9341.01	9130.28	12122.8	8800.13	9418.77	7600.37	-0.268817	-0.0144996	-0.915936	-0.577767	-0.0144996	-0.454032	1	1	1	1	1	1
ZGAL_1969	Transposase, family 12	8166.27	3457.81	5785.71	4401.49	3546.29	3940.27	3104.9	3474.22	3497.36	3216.85	3867.62	3264.68	7327.97	4854.36	3773.9	3697.11	3345.34	5262.49	7542.98	3823.1	4628.22	0.632268	-0.0439433	0.748461	0.201634	0.250962	0.62293	1	1	1	1	1	1
ZGAL_197	Alpha-L-fucosidase, family GH29	7082.37	4132.4	6225.94	3378.8	3722.22	8227.87	3711.1	4817.75	3055.5	4899.36	5182.92	5014.22	5734.99	4382.12	3068.86	4745.6	4720.17	4956.93	4095.92	4779.56	3779.68	-0.251539	-0.37707	0.214125	0.0285692	-0.0588937	-0.200913	1	1	1	1	1	1
ZGAL_1970	Conserved hypothetical protein	14231.8	7343.59	14019	9170.68	37133	35075.5	21058.6	16363.3	5807.36	11480.3	3203.91	9950.6	9366.77	7642.92	17451.1	24200.7	17706.3	13784.7	13703.9	21051.5	11255.3	0.903038	0.807355	0.526069	1.72247	1.17632	0.485427	1	1	1	1	1	1
ZGAL_1971	Putative protein	3244.28	2624.91	2965.06	4112.72	6699.02	8893.71	2496.2	2970.99	2002.66	3177.12	1906.95	2335.98	2639.14	2895.04	6076.85	6264.97	7075.28	9396.72	3527.38	5203.64	3592.64	0.731183	0.0143553	0.250962	1.41143	1.61353	0.641546	1	1	1	1	1	1
ZGAL_1972	Conserved hypothetical protein	1105.75	1022.24	1192.96	2382.98	4070.06	3841.88	1254.92	1206.31	913.237	1345.77	942.452	1242.79	1123.4	1417.37	2480.49	2680.31	2471.37	2757.68	1673.96	2058.97	1670.03	0.613532	-0.0588937	-0.0892673	1.54597	1.1635	0.505891	1	1	1	0.238973	1	1
ZGAL_1973	Iota-carrageenase, family GH82	4777.76	5810.94	5439.9	9644.78	5741.4	12736.6	4262.08	5597.39	3242.06	4081.46	2433.53	2726.63	3685.17	4898.54	8934.04	9540.62	9481.7	15273.9	3746.67	5384.2	3507.14	0.454176	0.505891	0.790772	1.60407	1.89142	0.925999	1	1	1	1	0.444938	1
ZGAL_1975	Universal stress protein	15449.6	46603	20166.8	50282.2	49696.7	48859.6	52218.1	52829.8	51725.6	47812.3	44796.4	39066.7	45772.2	48077.7	34930.2	48999.9	51831.8	52016.5	47022.2	48481.8	48461.6	0.124328	0.250962	-0.68966	0.176323	0.214125	-0.0291463	1	1	1	1	1	1
ZGAL_1976	Phosphoenolpyruvate carboxykinase [ATP]	27836.5	47467.4	31884.6	52506.3	54460.9	53656.8	50743.8	53208	53033.8	51141.2	53525.9	49409.5	49825.3	41005.3	40436.3	48986.3	53135	53753.5	46186	42728.1	43482.5	-0.217591	0.0285692	-0.514573	0.0565835	0.0143553	-0.234465	1	1	1	1	1	1
ZGAL_1978	Exopolysaccharide production protein	2706.64	2288.67	2530.33	1524.85	1690.63	1725.55	1629.4	1597.97	2726.1	1773.89	2252.76	1528.1	3294.74	2759.45	1892.47	1162.36	1794	2410.48	1511.59	1658.97	1722.59	-0.184425	0.0976108	0.432959	-0.168123	-0.0439433	0.516015	1	1	1	1	1	1
ZGAL_1979	Polysaccharide export protein	5930.62	6673.6	6540.48	1921.29	2144.81	1904.86	4139.78	3224.02	4794.96	6922.92	11177.4	10631.9	6359.11	7278.07	6288.17	4016.7	3487.61	4372.26	3960.93	3113.44	3751.13	-1.39593	-1.25154	-0.577767	-2.25154	-1.2863	-0.535332	0.021248	0.109819	1	1.2e-05	0.087504	1
ZGAL_198	Putative protein	2388.42	1454.41	1584.05	2307.61	2054.08	3274.95	1390.32	1293.91	1398.98	1905.12	1329.96	1760.98	2136.49	2143.51	2388.15	3087.77	3378.08	3355.82	1817.19	2911.23	1843.63	0.400538	-0.286304	0.124328	0.613532	0.978196	0.411426	1	1	1	1	1	1
ZGAL_1980	Tyrosine-protein kinase	2050.78	2395	2329.68	1432.66	2164.21	2012.06	3770.74	3184.2	2103.52	3662.68	5346.08	3648.83	2306.47	2420.66	2697.83	1563.09	1675.71	1837.32	2370.85	2072.97	2480.55	-0.862496	-0.473931	-0.888969	-1.18442	-1.32193	-0.761213	1	1	1	0.769074	0.219189	1
ZGAL_1981	Conserved hypothetical membrane protein	2466.68	2103.18	3220.13	5988.76	2675.22	2873.94	1864.98	1321.22	1872.8	1823.22	3302.1	2406.1	2657.34	3126.68	2586.2	1409.41	2046.09	2503.37	1741.55	1240.94	1429.51	-0.761213	-0.577767	0.0426443	0.613532	-0.340075	0.15056	1	1	1	1	1	1
ZGAL_1982	O-antigen transporter	2450.59	2401.86	2137.86	2823.1	2153.99	1581.44	1698.3	2700.73	2797.18	2610.92	4447.46	2667.55	4014.84	4877.73	3454.15	3285.3	3232.2	3392.62	2456.34	2065.34	2366.39	-0.494109	-0.434403	-0.473931	-0.577767	0.0285692	0.344828	1	1	1	1	1	1
ZGAL_1983	Conserved hypothetical protein	3598.78	2307.85	3150.74	3046.79	4293.95	2922.75	2256.03	2229.44	2092.79	5714.4	9355.37	8727.93	4757.71	4072.64	2664.13	1966.69	2614.33	2704.34	1948.13	1765.74	1705.85	-2.12029	-1.8365	-1.39593	-1.21759	-1.68966	-1.05889	0.001092	0.009433	0.390198	1	0.02808	1
ZGAL_1984	GDP-mannose 6-dehydrogenase	2879.77	2266.15	2615.09	2707.53	2322.12	2556.79	2266.16	1908.8	1707.22	9037.84	14632.5	10978.9	2836.6	3592.35	2687.45	2009.72	2510	2688.84	3359.2	1988.34	2523.6	-2.12029	-2.55639	-2.18442	-2.18442	-2.25154	-1.94342	0.000141	8e-06	0.000148	0.000119	6.5e-05	0.000882
ZGAL_1985	Glycosyltransferase, family GT4	1528.17	1770.27	2081.46	1222.5	1626.72	1580.95	1139.73	1348.28	1880.25	2292.39	3745.43	3320.04	1977.56	1891.26	1839.23	2255.7	2012.56	2084.13	1543.84	1648.19	1696.44	-0.943416	-1.08927	-0.810966	-1.08927	-0.556393	-0.713119	1	0.918417	1	1	1	1
ZGAL_1986	Glycosyltransferase, family GT4	4386.49	6078.66	4068.66	4760.61	6695.51	5021.73	4744.5	4514.12	5057.81	5892.26	6995.51	5598.71	3606.19	3906.84	3582.18	4437.04	6120.95	4183.45	2992.16	3215.64	3414.87	-0.943416	-0.37707	-0.340075	-0.168123	-0.321928	-0.736966	1	1	1	1	1	1
ZGAL_1987	Conserved hypothetical protein	1108.29	1000.46	824.183	957.4	1452.96	969.608	988.398	1776.24	1017.7	891.884	1027.83	890.888	863.117	870.697	840.618	810.379	965.234	955.607	941.206	891.961	877.059	-0.0588937	0.432959	0.0565835	0.263034	-0.0439433	-0.120294	1	1	1	1	1	1
ZGAL_1988	Glycosyltransferase, family GT4	2660.44	3132.64	2663.31	3314.33	6094.31	5353.37	2137.66	3613.93	2139.29	4323.74	5325.32	4891.94	2301.99	2952.81	3802.13	6063.35	4360.47	6807.3	2620.32	4328.34	2671.11	-0.599462	-0.888969	-0.785875	0.0285692	0.250962	-0.68966	1	1	1	1	1	1
ZGAL_1989	Polysaccharide lyase, family PL12	12781.5	10689.4	12584.7	6141.27	11833.7	16187.1	11046.8	12318.5	8905.41	12494.8	10363.2	15823.7	12995.7	11815.8	15746	21246	18493.5	15010.2	14069.5	15752.4	10373.4	0.0565835	-0.268817	-0.104697	-0.184425	0.505891	0.0703893	1	1	1	1	1	1
ZGAL_199	SusD/RagB family lipoprotein	8947.35	20226.9	10252.7	7699.09	13035.5	13644.2	14825.5	12383.3	12441	12425	12305.1	13003.4	9500.69	12065.7	16231.4	12262.4	12948.4	13636.5	13499.6	14167.6	13401.7	0.124328	0.0703893	0.0565835	-0.136062	0.0426443	0	1	1	1	1	1	1
ZGAL_1990	Conserved hypothetical lipoprotein	3025.87	6101.04	7454.74	5954.62	4905.16	3269.78	35341.4	32423.9	34833.1	4367.93	6077.96	4481.15	9652.66	16669.1	6721.62	2751.28	2475.79	2541.24	37624.2	38627.5	36330.5	2.91456	2.78031	0.15056	-0.0740006	-0.943416	1.14405	0.000357	0.000749	1	1	1	1
ZGAL_1991	Conserved hypothetical lipoprotein	4527.46	3529.21	4690.96	6325.41	3759	3382.47	4226.88	3526.35	3353.78	2322.86	1858.79	1713.85	5293.26	8950.02	5076.9	4145.53	4492.53	6418.93	4724.12	3483.05	2779.48	0.895303	0.910733	1.11103	1.18903	1.3505	1.7137	1	1	1	1	1	0.15713
ZGAL_1992	Conserved hypothetical protein	2070.93	3286.28	3660.91	2975.22	5583.36	5377.22	2387.98	2709.79	2105.27	3011.93	2160.3	2595.08	2842.48	2660.46	5321.06	3900.14	5048	9100.75	3186.64	3232.82	2836.22	0.250962	-0.104697	0.214125	0.83996	1.21412	0.475085	1	1	1	1	1	1
ZGAL_1993	Glycosyltransferase, family GT2	2131.72	4292.97	2756.79	2125.1	3106.66	2316.67	2170.07	1562.83	2765.67	2339.1	3637.49	2775.81	2489.01	1633.26	1775.83	1713.82	1925.19	1428.43	2135.12	1568.83	1796.32	-0.666576	-0.434403	0.0703893	-0.217591	-0.785875	-0.577767	1	1	1	1	1	1
ZGAL_1994	Carbohydrate esterase, family CE4	3004.31	3380.18	3476.78	4122.19	4290.26	5404.51	2575.98	3273.73	2652.05	3031.56	3407.03	3675.83	3456.59	3696.6	4837.54	6336.75	5710.85	5959.48	2814.41	3030.65	2962.86	-0.200913	-0.251539	-0.0439433	0.454176	0.831877	0.250962	1	1	1	1	1	1
ZGAL_1995	FAD-dependent amine oxidoreductase	3370.58	3419.83	3152.27	4985.59	9574.14	13478.7	2908.93	4578.32	2376.39	5134.55	4378.97	3560.91	3688.77	4625.27	5784.97	10406.8	7524.16	8313.84	4365.28	5417.95	5113.76	0.189034	-0.415037	-0.395929	1.09761	1.0072	0.111031	1	1	1	1	1	1
ZGAL_1996	NAD(P)-dependent sugar epimerase/dehydratase	4548.63	5051	5857.96	5641.2	5952.07	11717.3	5372.13	6969.31	4755.66	9647.25	11286.5	12495.1	5244.15	5137.55	9848.91	8542.02	7891.18	9924.03	5533.35	6490.08	4934.76	-0.971431	-0.971431	-1.12029	-0.514573	-0.340075	-0.713119	1	1	1	1	1	1
ZGAL_1997	NUDIX hydrolase	6829.9	12620.9	6991.37	10539.8	7011.07	9937.76	10952.7	12780.5	10744.6	9607.11	11907	10391.8	7299.53	5665.49	6992.97	6904.06	9594.65	8828.82	7550	7154.89	7032.23	-0.556393	0.111031	-0.268817	-0.217591	-0.340075	-0.666576	1	1	1	1	1	1
ZGAL_1998	Ribulokinase	4349.4	4935.08	5931.32	7298.05	5661.82	7467.93	17543.5	27257.6	23693.3	7068.07	7888.27	7796.25	9918.99	12444.6	6645.49	6569.84	8406.84	7731.05	11729.9	8542.53	12232.9	0.516015	1.58976	-0.577767	-0.152003	0	0.344828	1	0.039936	1	1	1	1
ZGAL_1999	L-ribulose-5-phosphate 4-epimerase	5801.89	8089.77	9078.84	5298.03	6175.16	10814.2	27312.6	34308.3	30147.9	10650.5	12661.3	12213.5	11925.9	14122.8	8696.33	8593.55	9362.97	8779.14	17366.3	11323.6	13713.1	0.250962	1.36737	-0.621488	-0.666576	-0.415037	-0.0291463	1	0.719923	1	1	1	1
ZGAL_2	Methyltransferases	11194.5	4028.95	9653.02	2021.99	5863.68	5427.68	2267.25	2995.9	2147	3448.89	5026.52	3531.79	9514.34	6056.32	5048.11	4135.38	3708.43	3729.58	5530.05	3434.09	3234.58	0.0285692	-0.68966	1.04963	0.15056	-0.0588937	0.782409	1	1	1	1	1	1
ZGAL_20	Metallopeptidase, family M42	25683.4	32430.7	24913	15144.4	20269.7	21332.9	21390.6	24813.1	20380.4	42358.8	48140.3	44407.6	18434.8	17789.1	15904.4	14838.4	14133.5	13764.2	18067.9	17908.5	18595.1	-1.32193	-1.02915	-0.68966	-1.25154	-1.64386	-1.35845	0.003916	0.122315	1	0.006276	9.1e-05	0.0018
ZGAL_200	TonB-dependent Receptor	1128.81	3539.51	1226.09	1384.02	2325.82	2567.6	2393.97	2414.49	2351.67	3268.19	4451.15	3317.66	1401.77	1861.01	2285.5	2074.29	1847.53	2373.52	2060.32	2000.08	1913.75	-0.888969	-0.621488	-0.915936	-0.810966	-0.810966	-1	1	1	1	1	1	1
ZGAL_2000	Sodium/glucose symporter SglT	11332.7	13979.9	13869.6	11998.4	8183.47	8516.05	29061.9	36720.1	33558.7	13618.9	14148.6	13272.8	19577.5	21929.5	10975.5	5937.7	8809.17	10753.4	22049.7	18433.8	20527.5	0.575312	1.27501	-0.0740006	-0.514573	-0.68966	0.356144	1	1	1	1	1	1
ZGAL_2001	L-arabinose isomerase	10558.9	8218.77	11551.3	10626.5	12579.7	14195.3	17444.2	25239.2	18740.5	8804.24	8434.04	8804.03	9417.07	12493.5	10877.9	13640	11710.3	11361.2	11719.3	13014.6	12879	0.526069	1.23879	0.214125	0.526069	0.495695	0.333424	1	0.053343	1	1	1	1
ZGAL_2002	Conserved hypothetical protein	11447.7	4369.72	11563.8	5390.9	6055.14	9150.81	4037.46	4441.19	3854.19	3279.73	2437.47	2633.5	7657.21	5567.74	4365.06	13919.9	7941.34	7038.16	5661.25	5992.82	4900.53	0.9855	0.565597	1.7137	1.30451	1.79077	1.07724	1	1	1	1	1	1
ZGAL_2003	Cytochrome c-containing protein	5841.32	4937.87	7381.84	4484.46	4990.3	10967	3190.47	4380.35	5147.06	3002.68	1763.9	2302.1	3464.95	3640.54	4768.27	9122.23	5349.82	5734	3702.59	5691.65	4497.25	0.978196	0.847997	1.36177	1.53107	1.51602	0.748461	1	1	1	1	1	1
ZGAL_2004	Conserved hypothetical periplasmic protein	4710.27	5902.61	4971.03	5751.64	9813.68	10194.5	5309.33	6310.09	4420.42	2768.1	2814.29	3173.97	3296.07	3251.7	7113.41	6678.5	7135.86	7839.05	5397.32	5830.13	5513.2	0.933573	0.871844	0.831877	1.55582	1.30451	0.641546	1	1	1	0.344164	1	1
ZGAL_2005	Hypothetical periplasmic protein	13936.7	15021.8	14498.5	11981.7	17957.8	15829.5	15213.4	15666.5	14526.8	11990.8	12025.6	14213.8	10761	12343.9	9513.76	16580.9	15004.2	14098.1	12591	13372.6	13380.7	0.0426443	0.250962	0.189034	0.263034	0.250962	-0.234465	1	1	1	1	1	1
ZGAL_2006	Endoribonuclease L-PSP	22482.5	9185.6	22036.6	12749.6	11276.6	9530.78	10215.4	8605.79	9574.1	5566.45	5149.85	5575.05	19443.7	20300.1	12125.4	7970.73	7859.03	7263.29	15790.7	12721.7	13372.4	1.36177	0.799087	1.72247	1.04264	0.505891	1.66903	1	1	0.222968	1	1	0.183946
ZGAL_2007	TRAP transporter, substrate-binding periplasmic subunit	11129.7	5783.59	9982.31	6493.22	11347.6	8096.12	5189.58	7414.14	5127.11	4353.44	3984.79	4173.86	9710.68	9846.29	7997.58	7456.13	4949.66	7820.52	8321.58	7200.01	7187.65	0.85599	0.505891	1.10434	1.04963	0.695994	1.1375	1	1	1	1	1	1
ZGAL_2008	TRAP transporter, small permease subunit	11071.2	6883.84	11441.6	4660.67	4034.53	6766.91	5997.07	5012.42	6786.94	5536.97	6414.27	5570.06	15858.2	9214.97	6114.75	7839.23	5573.2	8264.2	8348.31	7266.09	6846.3	0.356144	0.0285692	0.748461	-0.184425	0.31034	0.831877	1	1	1	1	1	1
ZGAL_2009	TRAP transporter, large permease subunit	5517.84	5022.31	5804.24	8419.37	8475.89	8813.86	3464.15	5328.11	2946.75	5634.7	3841.14	3875.99	5423.39	4959.6	9221.01	9359.19	7754.81	15580.6	7011.02	7853.66	6156.87	0.650765	-0.184425	0.286881	0.948601	1.29278	0.555816	1	1	1	1	1	1
ZGAL_201	AraC-type transcriptional regulator	1483.22	1471.03	3428.69	1971.95	2773.19	2590.75	1658.6	1420.22	1464.33	1500.55	1106.74	1422.91	2129.19	2988.34	3336.9	3339.58	1704.9	1250.77	2456.74	2066.65	1890.62	0.669027	0.176323	0.659925	0.863938	0.641546	1.07039	1	1	1	1	1	1
ZGAL_2010	Esterase	2938.06	2479.54	2079.66	4736.16	5781.45	6582.48	1982.08	2637.84	2374.65	2846.23	1854.15	2102.19	2536.22	2656.1	3836.34	4729.32	3959.9	4986.78	2948.7	3609.44	3207.04	0.526069	0.0426443	0.137504	1.32769	1.0072	0.411426	1	1	1	0.11047	1	1
ZGAL_2013	Conserved hypothetical protein	17621.6	27508.8	23079.8	7793.12	10356.3	8053.03	15015.9	16456.8	13787.6	11274.8	10055.7	12587.5	16445.3	14813.3	15871.5	10629.8	15001.5	14476.8	10236.6	14203	10556.6	0.0426443	0.411426	1.0072	-0.37707	0.238787	0.475085	1	1	1	1	1	1
ZGAL_2014	Arginine decarboxylase	30375.6	9167.73	32436.1	29713.8	31810.5	24997.7	15564.3	17582	16646.4	10056.7	9539.12	12471.8	25738.2	18423.8	23609.7	7017.49	8465.66	8190.73	14898.9	16617.1	22046.7	0.739848	0.632268	1.1635	1.43296	-0.434403	1.07724	1	1	1	1	1	1
ZGAL_2015	Agmatinase	18596.6	3847.45	27000.5	4657.08	3158.93	4890.64	6150.95	7199.43	8795.58	22227.8	24702.8	21066.5	24787.3	22808.1	16040.8	6984.07	7167.45	8709.42	12220	9392.31	14570.7	-0.915936	-1.59946	-0.454032	-2.39593	-1.55639	-0.0892673	1	1	1	0.776831	1	1
ZGAL_2016	Deoxyhypusine synthase-like protein	9774.28	15504.7	14227.1	8282.39	4030.74	2514.22	12892	13493.8	15055.1	18914.1	23393	19501.7	9971.09	9553.91	3725.64	2388.68	4640.34	2558.67	12150.3	11255.2	15603.3	-0.666576	-0.577767	-0.643856	-2.05889	-2.64386	-1.39593	1	1	1	0.358349	0.021536	1
ZGAL_2017	Conserved hypothetical protein	25732.4	22787.6	29412.1	30951.6	32143.1	21450.5	28736.9	32600.6	26743.1	22009.9	20234.7	22101.7	26287.1	20645.3	10375.5	16476.5	22351.4	6366.15	20837.5	21382.3	21342.3	-0.0144996	0.454176	0.275007	0.389567	-0.514573	-0.168123	1	1	1	1	1	1
ZGAL_2018	N-acetyltransferase / Carbon-Nitrogen hydrolase	19986	11898.8	26052	10811.9	7124.93	6511.52	12720.2	10441.7	12162.9	9191.1	10316.1	11004.1	17686.2	23769.1	13702.1	7032.44	4875.96	5420.36	17013	10740.7	15311.7	0.495695	0.214125	0.925999	-0.321928	-0.810966	0.85599	1	1	1	1	1	1
ZGAL_2019	Ribosomal protein S6 modification protein	17384.7	13761.9	20044.8	12868.6	8604.99	8572.3	21362.6	22296.4	18951.2	17736.3	17874.2	18590.3	13689.3	19142.6	11526.5	8547.39	9150.15	10887.1	24074.4	18454.9	18680.5	0.176323	0.214125	-0.0892673	-0.862496	-0.915936	-0.286304	1	1	1	1	1	1
ZGAL_202	Conserved hypothetical protein	22291.8	20018.3	25373.6	5380.68	4176	3434.27	10077.1	9573.1	8999.32	8904.34	9812.98	10322.9	14900.3	32023	19129.5	4323.1	9162.28	4624.26	4252.61	4141.9	5749.05	-1.02915	-0.0144996	1.22033	-1.152	-0.68966	1.18269	1	1	1	1	1	1
ZGAL_2021	SCP-like extracellular protein	1075.64	971.073	1064.82	1885.19	2552.12	1909.93	1518.02	915.276	884.778	1528.37	1155.01	1132.03	1267.81	1511.63	1483.23	3576.03	3021.32	2208.03	1383.41	1794.61	1966.75	0.432959	-0.200913	-0.286304	0.731183	1.20789	0.163499	1	1	1	1	1	1
ZGAL_2022	Conserved hypothetical periplasmic protein	3177.81	28966.2	5234.91	14501.1	4883.46	6714.78	52193.9	46639.1	50721.6	15617.7	12440.6	8351.26	13216.3	5085.17	4550.9	4635.07	2694.06	4775.78	50009.4	48630.5	48202.9	2.01078	2.03914	0.0426443	-0.473931	-1.59946	-0.666576	1	1	1	1	1	1
ZGAL_2023	Conserved hypothetical protein	2810.95	15607.2	2941.01	5095.82	5058.97	6136.73	43932.2	42456.1	44998.6	7237.97	6878.76	4092.41	5133.69	2981.4	4331.29	5494.44	5745.13	5480.12	29500.7	35567.2	34636.4	2.45418	2.852	0.226509	-0.168123	-0.120294	-0.556393	0.335378	0.046724	1	1	1	1
ZGAL_2024	OmpA-like outer membrane protein	4337.32	18961.8	5489	8963.83	7383.11	5086.97	47861	48191.9	46777.4	12029.7	9247.91	8046.79	6253.53	4770.4	4923.06	5382.06	5308.95	6875.18	32331.1	40704.2	38859	1.93357	2.28392	-0.0291463	-0.454032	-0.736966	-0.888969	0.982204	0.11782	1	1	1	1
ZGAL_2025	NAD-dependent epimerase/dehydratase	8223.95	13627	8660.79	9627.56	5456.48	6345.74	32454	24581.6	31074.2	13968.8	16267.6	13853.3	7604.12	10414.9	3474.27	5124.99	3818.34	4569.5	31316.7	25939.9	28557.3	0.963474	1	-0.535332	-1.02915	-1.68966	-1.02915	1	1	1	1	0.575613	1
ZGAL_2026	Conserved hypothetical protein	5282.45	7758.13	4980.27	6914.06	7842.42	6390.7	5342.14	5139.73	5519.37	5946.46	6195.46	7553.92	4494.86	3708.09	4780.81	9226.92	8020.67	7392.73	6036.02	5731.63	5371.53	-0.200913	-0.304006	-0.136062	0.0976108	0.321928	-0.599462	1	1	1	1	1	1
ZGAL_2027	Conserved hypothetical protein	2636.35	1611.74	2232.41	1293.15	3138	2597.95	2266.97	2570.28	3445.16	2544.77	1582.19	1361.83	1901.91	2120.9	2485.45	2699.17	3811.99	3364.46	3282.47	2645.83	2449.2	0.613532	0.594549	0.238787	0.356144	0.847997	0.250962	1	1	1	1	1	1
ZGAL_2028	Conserved hypothetical protein	2378.15	7401.02	3976.44	2046.3	3935.33	2883.87	2802.59	2569.93	3465.42	3870.35	6069.46	6658.12	4653.22	2199.21	2227.01	3040.31	2668.07	2799.31	2688.63	2405.28	2137.02	-1.18442	-0.915936	-0.268817	-0.915936	-0.971431	-0.862496	1	1	1	1	1	1
ZGAL_2029	Conserved hypothetical protein	25555.7	41252.9	41507	11144	7135.55	7179.04	37655.4	34676.1	33479.8	6108.37	7024.29	8055.64	38410.6	25530.1	37819.5	7802.79	9538.74	4519.24	26393.1	28153.9	29361	1.9855	2.31904	2.35332	0.263034	0.0426443	2.26303	0.009281	0.000896	0.000893	1	1	0.001528
ZGAL_2030	Conserved hypothetical protein	21818.8	12116.6	23115.8	13213.2	11477	9583.44	9488.11	5136.44	8771.84	5697.85	5935.43	4634.89	23033.3	39356.4	27159.1	10335.2	14917.4	14352.3	9136.59	9062.65	8155.95	0.695994	0.526069	1.81147	1.07724	1.28096	2.45943	1	1	0.082107	1	1	0.000744
ZGAL_2031	Metallopeptidase, family M28	24375.2	14810.2	27204.9	15100.7	12513.2	14383.9	20046.9	18319.6	20409.2	10975.2	10170.9	10038.4	25718.6	35363.5	21384.7	7549.42	11828.2	10156.7	25062.9	20357.4	24660.4	1.16993	0.910733	1.09085	0.432959	-0.0740006	1.40054	1	1	1	1	1	0.207955
ZGAL_2032	CBS domain protein	51146.2	48603	51683.2	52442.5	51673.3	51432.6	43840.3	39064.2	44898.7	30102.8	30388.7	35302.7	46528.1	51697.6	49150.6	47503.3	52126.8	49549.1	46865.5	44827.2	45276.6	0.516015	0.411426	0.659925	0.695994	0.641546	0.62293	1	1	1	1	1	1
ZGAL_2033	Conserved hypothetical protein	30347.2	20475.3	32727.9	27230.4	14129.3	12463.1	16002.6	10048.9	15274.3	10832.5	10989.8	12774.3	26044	26959.6	18567.3	6287.37	7108.98	13667.3	18986.2	14639.3	17943.9	0.575312	0.250962	1.26903	0.641546	-0.358454	1.04963	1	1	1	1	1	1
ZGAL_2034	Conserved hypothetical protein	29136.4	20582.1	26303.6	28008.5	18485.9	19740.7	20906.7	18870.1	18811.4	12927.6	12002	11764.5	23538	24412	21060.2	20382.4	21379.2	26341.1	29911.4	25454.5	27662.7	1.17632	0.678072	1.04963	0.85599	0.895303	0.910733	0.074223	1	0.380446	1	1	1
ZGAL_2035	Protein mcbG	3025.11	1081.67	4049.24	1796.78	1138.4	1350.21	1405.85	1028.81	1846.47	2395.05	4469.2	2980.73	2988.52	3195.51	2040.96	1573.54	1489.72	1380.89	2154.1	2365.88	2625.61	-0.454032	-1.21759	-0.268817	-1.18442	-1.152	-0.251539	1	1	1	1	1	1
ZGAL_2036	Conserved hypothetical protein	4997.26	3637.61	6933.86	9116.33	17615.4	12634.5	6332.3	7329.34	5987.41	8615.92	6753.06	5781.79	7421.41	8458.93	14404	17018.8	12336.9	12284.2	9759.51	11336.8	10761.1	0.594549	-0.104697	-0.434403	0.895303	0.978196	0.516015	1	1	1	1	1	1
ZGAL_2038	TonB-dependent Receptor	966.977	855.135	1139.76	920.598	1231.64	1782.83	1572.79	1010.26	988.028	1270.49	878.075	978.157	940.689	1275.87	1089.48	2130.74	1322.49	1891.41	1240.07	1006.7	1011.65	0.0565835	0.189034	-0.0740006	0.333424	0.773996	0.0840643	1	1	1	1	1	1
ZGAL_2039	SusD/RagB family lipoprotein	3186.57	2572.62	3640.01	3195.54	7297.53	8911.07	3338.55	3984.32	2196.49	3025.42	1437.53	2692.38	3387.25	3118.64	5176	9932.24	8217	6944.25	5743.19	7037.96	3795.58	1.21412	0.411426	0.389567	1.43829	1.81147	0.704872	1	1	1	1	1	1
ZGAL_2040	Chloramphenicol O-acetyltransferase	4409.65	5988.96	3837.96	7237.48	3986.33	7034.81	7040.69	5139.65	5766.26	7260.56	7302.23	6446.05	3328.58	4563.86	3871.73	5251.18	4561.98	6041.02	7846.26	6920.08	7982.69	0.111031	-0.234465	-0.556393	-0.200913	-0.415037	-0.836501	1	1	1	1	1	1
ZGAL_2041	Conserved hypothetical lipoprotein	18006.8	7445.98	13059.7	9641.93	10958.4	8791.51	4578.44	3959.38	3903.05	3068.88	2309.12	2426.9	15441.2	21447	11257	15223.1	22104.2	14197.6	4626.67	4587.31	3361	0.687061	0.669027	2.30159	1.91456	2.72247	2.62527	1	1	0.00479	0.03991	0.000229	0.000469
ZGAL_2042	Conserved hypothetical protein	4463.2	1690.51	2836.48	2082.88	3617.02	2713.55	1341.51	1198.02	1126.67	1865.37	1850.64	1667.41	5731.48	7050.73	3458.7	3648.45	2499.8	3345.77	2736.22	2793.1	2264.76	0.536053	-0.556393	0.739848	0.641546	0.815575	1.59455	1	1	1	1	1	1
ZGAL_2043	Hypothetical periplasmic protein	4938	3899.48	4988.02	5796.77	6982.72	12851.2	2985.99	5513.11	3189.72	4556.7	3397.94	3413.86	5755.37	9655.31	9346.91	9401.84	14806	16589.4	3924.23	6567.76	5585.23	0.495695	0.0426443	0.286881	1.16993	1.84398	1.12433	1	1	1	1	0.379309	1
ZGAL_2045	Hypothetical membrane protein	1611.41	4041.46	1146.91	1853.3	837.726	1723.01	12189.9	8284.16	13368.3	3101.72	6295.58	3568.6	953.134	1416.11	1005.14	1297.14	1039.76	957.664	5033.9	4924.31	8928.19	0.545968	1.38405	-0.943416	-1.55639	-2	-1.94342	1	1	1	1	1	1
ZGAL_2046	Hypothetical protein	4020.65	7435.94	3177.15	2405.04	3580.68	6009.25	9916.54	8358.49	10985.2	6726.94	10071.9	5650.53	2801.09	2780.23	3296.03	3157.58	3064.79	3045.9	5319.13	5096.47	6737.01	-0.395929	0.378512	-0.621488	-0.915936	-1.2863	-1.32193	1	1	1	1	1	1
ZGAL_2047	Hypothetical protein	6161.58	17806.5	7516.5	13107	7001.87	9205.21	9956.01	10924.3	9781.99	9356.68	9457.58	10146.6	7141.36	8735.2	14418.7	15430	10191.9	18171.1	13622.4	15190.8	16806.6	0.659925	0.0840643	0.124328	0.0143553	0.594549	0.0703893	1	1	1	1	1	1
ZGAL_2049	ATP-dependent DNA helicase RecQ	9751.64	7494.81	12073.1	7501.83	8261.53	7384.02	4871.29	4335.16	8195.57	10798.4	12557.6	11101.2	9221.55	8501.91	5916.38	6287.4	4267.89	7487.43	15072.3	7134.54	10499	-0.0740006	-0.971431	-0.234465	-0.577767	-0.943416	-0.535332	1	1	1	1	1	1
ZGAL_205	Glycoside hydrolase	3941.94	11393.4	4336.79	5039.9	5943.85	7482.09	3422.83	3553.85	2895.51	3188.52	2092.84	2727.33	3190.51	4323.92	5120.03	13410.8	6375.52	7814.25	2718.84	4261.93	3673.98	0.411426	0.298658	1.29866	1.20789	1.7866	0.659925	1	1	1	1	1	1
ZGAL_2050	Phenylacetate-coenzyme A ligase	2840.86	2381.54	3163.05	3095.74	3139.5	3398.09	2722.91	2038.21	2596.49	4989.08	7159.12	7693.06	2707.21	2565.03	3763.87	5768.44	3771.58	6580.38	4129.66	3244.97	2994.83	-0.943416	-1.4344	-1.25154	-1.02915	-0.304006	-1.12029	1	0.152987	0.920793	1	1	1
ZGAL_2051	Cysteine endopeptidase, family C45	3751.13	3958.62	4516.15	4810.06	7968.24	8736.03	3311.44	4200.01	3231.38	4756.32	5778.96	5003.73	4173.75	3557.31	8066.45	10873.6	14252.1	12585.6	3660.04	4803.22	5266.4	-0.184425	-0.535332	-0.340075	0.464668	1.28096	0.0285692	1	1	1	1	1	1
ZGAL_2052	Conserved hypothetical protein	3357.62	4556.04	3945.61	3704.94	10450	7101.68	4036	3631.45	3182.37	8294.47	8732.87	10165.2	3936.61	4236.79	6152.7	9676.98	5577.71	7117.36	3988.96	4459.64	4793.61	-1.02915	-1.32193	-1.18442	-0.358454	-0.286304	-0.915936	1	1	1	1	1	1
ZGAL_2053	Flavin containing amine oxidoreductase	3397.28	6856.09	3990.51	5069.61	4169.63	4290.07	4952.41	6110.52	5159.18	8536.71	12008.5	9980.58	3478.36	4709.94	6619.76	3454.26	3105.61	5764.02	4852.99	3517.22	3715.49	-1.32193	-0.915936	-1.08927	-1.18442	-1.32193	-1.02915	1	1	1	1	1	1
ZGAL_2054	Exporter / acyltransferase	3818.48	3890.26	2871.5	4400.07	4501.97	7130.02	7557.82	6361.23	7096.88	3509.27	2621.87	2837.15	4223.28	4531.69	2591.29	6849.32	4189.78	3008.75	4693.65	3555.64	4116.68	0.464668	1.22651	0.238787	0.83996	0.650765	0.344828	1	1	1	1	1	1
ZGAL_2055	Glycosyltransferase, family GT2	2323.12	1639.4	2221.64	3005.88	3476.04	2922.37	2592.79	2442.2	1453.25	3664.63	2682.73	3180.12	2156.46	3155.75	3368.91	2680.31	2992.93	3788.2	2769.05	3344.8	2410.85	-0.168123	-0.556393	-0.621488	-0.0144996	-0.0144996	-0.136062	1	1	1	1	1	1
ZGAL_2056	Conserved hypothetical periplasmic protein	13077.7	5813.16	11760	6211.28	5309.48	6036.47	3457.95	3135.55	3055.69	4091.27	3660.17	4036.63	7819.83	13910.3	9051.19	4686.71	6358.1	9221.33	3588.36	6069.9	3893.18	0.201634	-0.286304	1.37851	0.575312	0.782409	1.38405	1	1	1	1	1	1
ZGAL_2057	(3R)-Hydroxymyristoyl-[acyl-carrier-protein] dehydratase	27808.6	23724.6	25354.7	14873.7	16145.8	24811.3	10962.1	13397.7	9715.67	14075.1	12343.1	9879.37	21599.7	33090	25260.2	18837.6	20760	20409.2	13658.1	14452.1	13304.3	0.189034	-0.0892673	1.08406	0.62293	0.722466	1.1375	1	1	1	1	1	0.734674
ZGAL_2058	Conserved hypothetical periplasmic protein	8381.91	9743.08	8532.01	5554.93	10304.8	7827.33	12922.9	10879.1	10219.5	10336.6	10997.4	10372.8	10283.2	8809	13558.8	9858.13	9838.39	14012.1	8324.24	9299.03	9373.42	-0.234465	0.0976108	-0.251539	-0.415037	0.0840643	0.0426443	1	1	1	1	1	1
ZGAL_2059	Conserved hypotetical lipoprotein	1266.87	1279.02	1212.67	937.183	1546.95	1439.09	1430.56	1292.88	1235.93	1228.85	989.133	1193.7	1202.93	1389.57	1588.34	1701.5	1428.62	1469.78	1212.21	1564.2	1368.46	0.275007	0.214125	0.137504	0.201634	0.432959	0.298658	1	1	1	1	1	1
ZGAL_206	Sulfatase, family S1-17	5165.51	24787.7	5859.52	3899.03	7057.21	5996.95	3210.87	3646.37	2351.52	3148.83	3691.22	3722.19	4110.16	4655.3	7518.85	6215.64	7149.59	7340	3135.92	3783.71	3158.19	-0.0740006	-0.200913	1.76129	0.687061	0.970854	0.62293	1	1	1	1	1	1
ZGAL_2060	Outer-membrane lipoprotein carrier protein	6549.86	14476.6	6281.51	1609.33	1897.83	2866.15	4712.02	3966.23	4123.71	4721.81	5253.99	6257.79	7553.58	6601.49	3820.9	2999.28	3343.73	3622.37	3047.58	3238.48	2993.28	-0.810966	-0.340075	0.748461	-1.35845	-0.713119	0.15056	1	1	1	1	1	1
ZGAL_2061	Peptidoglycan N-acetylglucosamine deacetylase, family CE4	1599.22	1654.61	2092.3	2479.32	3734.17	4030.25	3234.49	2507.73	2789.69	2241.52	1848.21	2457.11	2978.3	1854.61	2978.43	5397.34	5110.12	4461.14	3212.9	4122.72	3918.39	0.782409	0.378512	-0.286304	0.641546	1.19535	0.250962	1	1	1	1	0.758873	1
ZGAL_2062	3-oxoacyl-[acyl-carrier-protein] synthase II	4099.11	5599	3590.96	3998.05	3839.14	5223.59	3612.49	4871.81	4065.14	8514.7	12255.4	11834.8	3486.1	4304.9	5200.94	4160.68	4231.08	8954.82	3920.55	5003.36	4068.11	-1.32193	-1.39593	-1.2863	-1.32193	-0.915936	-1.32193	1	1	1	1	1	1
ZGAL_2063	3-oxoacyl-[acyl-carrier-protein] synthase	9291.21	12386	7704.62	10732.2	8238.84	10036.1	16135.6	17066	14550.6	14258.4	16369.1	18904.9	8799.55	7853.95	12261.9	10888.8	14385.1	13517.2	10989.2	12987.6	13924.4	-0.37707	-0.0588937	-0.761213	-0.761213	-0.358454	-0.785875	1	1	1	1	1	1
ZGAL_2064	Acyl carrier protein	1912.06	2942.66	2174.31	2920	2922.84	3327.42	8167.58	6127.64	8503.08	5705.25	6104.19	9204.75	1972.86	1412.87	1547.68	2337.9	2214.27	1849.11	3798.64	4770.35	5160.22	-0.621488	0.111031	-1.59946	-1.18442	-1.73697	-2.12029	1	1	0.019629	0.962757	0.006881	0.000298
ZGAL_2065	Conserved hypothetical protein	12976.6	8444.17	15726.6	20428.3	30823.5	34401.4	9802.93	14710.6	8365.96	14627	9727.01	9156.9	12154.1	15748.4	29706.6	23341.6	28742.9	28853.1	20802.1	29881.1	19750.1	1.07039	-0.0291463	0.15056	1.35614	1.27501	0.782409	1	1	1	1	1	1
ZGAL_2066	3-oxoacyl-[acyl-carrier-protein] synthase	3297.77	3310.49	3211.16	2679.48	5429.12	5417.97	2817.37	3004	2075.37	8483.26	9381.99	8837.51	3355.19	3413.64	3871.8	6726.98	4795.86	5690.9	4010.63	3893.29	2377.87	-1.35845	-1.73697	-1.4344	-0.971431	-0.643856	-1.32193	0.498744	0.024937	0.392665	1	1	1
ZGAL_2067	Acyl-CoA thioester hydrolase	6650.98	6446.23	7563.2	7803.48	9473.12	16235.6	4913.83	6406	4081.84	10865.4	9915.23	11830.6	6091.91	6104.27	10955.7	14156.2	12926.1	14721.2	6366.91	7853.47	5506.91	-0.736966	-1.08927	-0.666576	0.0426443	0.356144	-0.494109	1	1	1	1	1	1
ZGAL_2068	ABC-2 type exporter, permease component	5061.26	4393.9	4653.69	3317.09	5308.81	5336.08	2915.36	3620.26	3893.34	5881.57	5075.37	4294.49	4244.01	5294.52	3494.89	3795.85	3753.36	4186.46	5093.36	4262.55	4777.47	-0.104697	-0.556393	-0.104697	-0.120294	-0.37707	-0.234465	1	1	1	1	1	1
ZGAL_2069	ABC transporter, ATPase component	9883.54	7179.32	9752.21	2810	4270.56	3635.98	6455.4	4384.18	4733.16	7689.59	10851	9180.62	7570.82	8375.33	3807.42	6217.66	4349.08	2718.74	6588.02	4837.9	6529.39	-0.621488	-0.836501	-0.0439433	-1.35845	-1.05889	-0.494109	1	1	1	1	1	1
ZGAL_207	Conserved hypothetical membrane protein	5064.11	4787.09	5247.19	2374.27	2384.24	4287.51	1767.15	2055.43	2734.64	2199.56	1604.24	2056.79	3114.49	3291.3	2328.33	5185.03	3591.94	3353.72	3745.84	3926.21	5489.19	1.16993	0.163499	1.36737	0.62293	1.04963	0.575312	1	1	0.680236	1	1	1
ZGAL_2070	Conserved hypothetical protein	3854.08	3539.82	4471.6	2469.8	1745.5	3462.32	1941.04	1791.89	1889.36	4503.04	7030.87	5380.45	4301.78	4022.9	3486.34	3900.3	2464.8	2660.9	1991.62	2751.96	2097.78	-1.32193	-1.59946	-0.514573	-1.152	-0.915936	-0.514573	0.758444	0.068113	1	1	1	1
ZGAL_2071	Conserved hypothetical protein	8840.93	9204.14	11575	4771.14	4012.72	6227.89	3106.11	4593.78	4110.61	9643.04	11431.3	9985.26	12372.7	9535.74	7647.22	6741.89	5259.48	6897.35	4178.44	4923.07	5456.94	-1.08927	-1.39593	-0.0740006	-1.05889	-0.713119	-0.0740006	1	0.076725	1	1	1	1
ZGAL_2072	Conserved hypothetical protein	1033.66	1050.16	1005.78	1966.16	1567.3	2550.46	1082.79	1393.44	1121.99	2751.63	3723.08	3064.17	1382.92	1240.08	2260.32	1750.65	1794.67	2826.89	1663.72	1937.78	1501.17	-0.915936	-1.39593	-1.64386	-0.643856	-0.577767	-0.971431	1	0.32271	0.051213	1	1	1
ZGAL_2073	(3R)-Hydroxymyristoyl-[acyl-carrier-protein] dehydratase	7329.74	3132.2	8260.62	2996.28	3722.69	4127.08	2318.5	3245.54	1878.53	12071.1	14219.4	14462.7	6466.86	4542.09	4213.1	3312.59	3082.14	4069.69	3788.66	3938.54	3304.49	-1.88897	-2.47393	-1.12029	-1.88897	-1.94342	-1.4344	0.080355	0.001472	1	0.063527	0.044893	1
ZGAL_2074	3-oxoacyl-[acyl-carrier-protein] synthase III	13542.3	11136	17991.4	5202.9	10732.2	10480.8	4711.63	6300.98	4460.16	17854.2	18631.5	18917.5	9590.68	10788.8	9856.69	12315.3	8341.47	7426.31	5405.85	7114.57	7825.51	-1.4344	-1.8365	-0.37707	-1.05889	-0.971431	-0.862496	0.611185	0.026486	1	1	1	1
ZGAL_2075	Dialkylrecorsinol condensing enzyme	1302.03	3457.74	1778.03	1192.36	1862.65	1589.32	2067.45	2064.87	2158.22	5672.18	7143.52	6792.19	2198.33	1260.57	1639.09	1416.08	1594.81	1993.81	2178.4	2352.17	2280.85	-1.51457	-1.64386	-1.59946	-2.05889	-1.94342	-1.94342	0.708425	0.289135	0.171866	0.009717	0.02219	0.022865
ZGAL_2076	Acyltransferase	5025.18	1453.2	3738.8	1384.54	1671.69	2163.96	1353.81	1304.63	1147.12	2152.5	2489.2	2361.27	3577	2447.5	2016.46	1238.29	1173.46	1266.62	1913.92	1652.5	1281.54	-0.535332	-0.888969	0.545968	-0.415037	-0.915936	0.201634	1	1	1	1	1	1
ZGAL_2077	Acyl carrier protein	9298.22	10311.7	12511	11374.2	2196.46	3098.21	11803	13104.1	9511.59	13079.6	11459.2	17953.5	5547.27	3285.1	4644.14	3595.02	5651.6	2759.1	3590.59	2254.94	2580.75	-2.32193	-0.304006	-0.395929	-1.35845	-1.8365	-1.64386	0.611463	1	1	1	1	1
ZGAL_2078	3-oxoacyl-[acyl-carrier-protein] synthase	15846.4	12788.5	20034.3	19793.2	13750.4	14541.1	22878.5	20787.5	20069.2	14378.9	12992.9	11923.6	17261.7	19541	18982.1	19591.3	16687.8	21639.7	14782.7	18376.2	14034.3	0.263034	0.695994	0.31034	0.286881	0.555816	0.505891	1	1	1	1	1	1
ZGAL_2079	3-oxoacyl-[acyl-carrier protein] reductase	25573.6	26745.9	30990.9	16499.7	7537.65	10706.6	21876.6	22063.9	20190.4	34142.8	32861	31724.8	26235.8	24839.7	16035.1	3102.33	3465.92	5381.04	31404.2	28071.2	31047.8	-0.120294	-0.621488	-0.251539	-1.51457	-3.05889	-0.556393	1	1	1	0.123016	4e-06	1
ZGAL_208	Endoglucanase, family GH5	3425.58	2199.41	2830.46	4134.99	5044.16	6824.11	2400.55	3933.84	3825.89	3161.57	2831.37	2821.49	3899.23	4713.03	5957.08	7163.76	6672.57	7545.53	3726.7	4123.08	3136.94	0.321928	0.201634	-0.0588937	0.863938	1.28096	0.722466	1	1	1	1	0.618074	1
ZGAL_2080	KGW repeats protein	7722.12	13294.2	8406.03	9665.59	9613.86	8672.92	9969.01	11940.9	10203.9	31875.7	31912.9	29256.1	6701.32	7504.13	9249.07	5792.03	8914.58	13252.7	9786.11	10038.1	9607.5	-1.64386	-1.51457	-1.64386	-1.73697	-1.73697	-2	0.039292	0.11003	0.027489	0.020985	0.011111	0.002621
ZGAL_2081	Histidine ammonia-lyase	9772.92	10017.1	9117.68	6459.11	8711.44	8500.05	6651.58	7742.18	7168.23	22883.4	28959.6	24679.5	9174.66	7842.89	9753.02	6736.82	8730.41	9860.46	10151.6	8971.9	8872.17	-1.4344	-1.8365	-1.39593	-1.68966	-1.59946	-1.51457	0.002502	6.4e-05	0.004151	0.000203	0.000496	0.001241
ZGAL_2082	Aromatic-ring hydroxylase, FAD-dependent oxidoreductase family	16200.8	27107.1	14615.1	11723.7	5229.94	7209.76	19296.3	19028.4	20329.8	29483.5	31290.1	33287.6	13071.5	20296.8	8636.55	5336.84	10515.9	9350.97	26581.2	21393.7	27728.9	-0.321928	-0.68966	-0.68966	-1.94342	-1.88897	-1.152	1	1	1	0.11809	0.202461	1
ZGAL_2083	GntR-type transcriptional regulator	5290.28	7248.21	7276.14	5837.29	4551.81	2398.58	5469.4	7882.72	9830.15	8981.81	11929.5	11820	3955.79	5374.23	3531.54	4274.9	4420.12	4303.82	4925.11	5728.26	5948.61	-0.971431	-0.494109	-0.713119	-1.35845	-1.32193	-1.35845	1	1	1	1	1	1
ZGAL_2084	TonB-dependent Receptor	11752.5	23263.5	13220.7	21632	21506.1	19666.1	35802.2	38730.6	33628.8	26307.8	27986.1	18116.6	22169.6	31475.6	24475.9	21929.7	24915.4	21700.1	26572.2	24398.8	23924.8	0.0426443	0.575312	-0.577767	-0.200913	-0.0740006	0.111031	1	1	1	1	1	1
ZGAL_2085	SusD/RagB family lipoprotein	17176.7	30119.8	19026.5	23088.1	21827.1	16484.2	39473.1	41074.5	40677.4	27340.6	24657.3	28264	28429.5	35560.9	25360.6	13734	26640.8	18958.2	37030.4	34534.3	34233	0.400538	0.594549	-0.268817	-0.395929	-0.434403	0.15056	1	1	1	1	1	1
ZGAL_2086	Similar to ASPIC and UnbV protein containing FG-GAP repeats	5308.55	6957.17	5248.59	5612.88	4220.55	4371.65	16558.5	18751.4	17692	6695.89	6974.72	6277.33	7626.07	10671.6	8974.44	3170.06	3939.78	8418.52	9963.07	6937.25	7311.76	0.275007	1.41143	-0.184425	-0.494109	-0.358454	0.454176	1	1	1	1	1	1
ZGAL_2087	Similar to ASPIC and UnbV protein containing FG-GAP repeats	8714.09	9626.13	10356.7	3803.05	10271.3	10675.6	18535.1	19166	21675.9	7713.21	9587.85	7069.85	15625.9	21240.2	10714.8	9479.74	7158.16	9274.14	13580.9	11467.3	8777.14	0.475085	1.28688	0.238787	0.0285692	0.0840643	0.963474	1	1	1	1	1	1
ZGAL_2088	Vanadium-dependent haloperoxidase	5346.78	4138.92	5428.67	3317.39	11781.8	8514.97	9416.56	10075.1	8648.37	6666.55	8429.41	9263.56	8005.41	7953.08	8190.76	6499.25	6444.22	5984.53	7924.05	6152.86	5073.32	-0.340075	0.214125	-0.713119	-0.0439433	-0.358454	-0.0144996	1	1	1	1	1	1
ZGAL_2089	(Trans)glycosidase superfamily protein	2918.05	5716.3	3265.04	4604.47	4228.62	5300.75	3260.29	3872.59	2839.84	4416.99	5930.27	5277.79	3820.65	4493.99	4235.43	5828.53	7167.3	7077.56	3399.89	3432.74	3380.31	-0.621488	-0.643856	-0.395929	-0.152003	0.356144	-0.321928	1	1	1	1	1	1
ZGAL_209	Hypothetical lipoprotein	5907.89	6632.96	5809.19	5993.86	2005.66	3136.11	18251.1	19823.9	20286	3444.72	4738.87	4591.99	6625.97	8270.95	4840.7	3918.42	3797.9	5265.4	12109.3	5868.44	9264.17	1.09085	2.19219	0.526069	-0.200913	0.0285692	0.62293	1	0.030092	1	1	1	1
ZGAL_2090	Maltose O-acetyltransferase	4313.84	4966.64	4815.85	11979.8	12601.9	16109.4	6221.17	8378.63	6079.45	6289.87	4829.98	4764.44	3801.65	4981.47	6346.45	9653.16	7048.23	8125.11	6004.77	7074.97	5602.22	0.238787	0.378512	-0.168123	1.35614	0.641546	-0.0740006	1	1	1	0.073476	1	1
ZGAL_2091	Sodium/solute symporter	10349.3	7160.79	10392.1	9920.59	6465.24	7629.77	7564.25	8644.37	8299.95	6159.98	4943.93	5836.42	8630.82	11580.7	7518.53	7167.33	7970.79	9460.14	8572.08	8517.07	8141.1	0.575312	0.536053	0.722466	0.505891	0.536053	0.713696	1	1	1	1	1	1
ZGAL_2092	Acid phosphatase/vanadium-dependent haloperoxidase family protein	8928.92	4157.6	9285.66	9722.79	10700.7	8081.05	4908.09	3957.18	3116.33	3229.45	2571.8	2318.06	10339.7	12820.7	5222.32	4114.55	7946.92	3704.31	6033.1	4475.33	3635.37	0.799087	0.565597	1.46467	1.81147	0.956057	1.80735	1	1	1	1	1	1
ZGAL_2093	Deacetylase, histone deacetylase family	3762.85	2545.18	3955.16	7288.69	5443.31	7172.22	1538.86	2597.21	2453.39	2704.58	2301.36	2540.26	4147.5	4138.06	6542.3	6280.38	6589.94	7852.52	3392.69	3776.12	3961.35	0.555816	-0.200913	0.443607	1.40054	1.45943	0.970854	1	1	1	0.225074	0.125451	1
ZGAL_2094	Putative protein	3242.95	1817.61	2632.28	2958.41	3652.43	3310.92	890.705	1711.65	699.87	2009.84	1146.6	1538.95	1438.04	1818.74	2791.69	1873.7	2660.87	4198.1	1523.98	2731.4	1667.31	0.333424	-0.514573	0.713696	1.07724	0.895303	0.367371	1	1	1	1	1	1
ZGAL_2096	Transcriptional accessory protein Tex	3504	3586.67	3507.33	5653.26	7078.85	8607.98	2190.08	3039.7	2246.08	13075.1	13278.1	12915.4	4831.58	4758.15	5096.59	14716.1	13420.7	7342.5	3719.47	6418.66	5604.24	-1.32193	-2.39593	-1.88897	-0.888969	-0.152003	-1.4344	0.573669	0.000149	0.006431	1	1	0.324536
ZGAL_2097	Methionyl-tRNA synthetase, class Ia	4505	9535.2	4052.4	6219.53	7252.45	6228.23	4763.42	6448.53	3428.93	20460.3	20259.1	22443.6	5079.14	7478.73	7263.2	5412.73	4933.22	5520.41	4117.31	4056.82	4280.57	-2.32193	-2.12029	-1.78588	-1.68966	-2	-1.68966	0.000927	0.003295	0.018809	0.109749	0.010437	0.102478
ZGAL_2099	Conserved hypothetical protein	3326.93	18804.7	5098.65	6932.97	9265.84	15828.1	50085.6	50829.7	49881.6	24682.9	23032.5	23000.7	5582.4	4075.62	6789.78	13297.3	8176.22	6473.67	46236.4	48352.7	47677.7	1.0072	1.09085	-1.35845	-1.152	-1.32193	-2.12029	1	1	1	1	1	1
ZGAL_21	NUDIX hydrolase	11410.6	12371.9	8995.37	23074.6	15073.4	22436.2	12483.3	14275.4	11268.2	34924.3	29659.9	29329.7	10767	13302.7	20242.5	20708.7	22975.8	30820.8	15633.6	19537.3	15173.9	-0.888969	-1.32193	-1.51457	-0.621488	-0.340075	-1.08927	1	0.564901	0.076226	1	1	1
ZGAL_210	Hypothetical lipoprotein	2585.09	3739.5	2865.19	1732.72	2631.95	3025.76	7616.61	11031.2	11313.6	2002.24	3338.64	2675.4	3115.56	3397.58	2040.19	2318.93	1870.89	1541.8	3342.52	2293.97	2020.91	-0.0588937	1.90304	0.201634	-0.120294	-0.494109	0.0976108	1	0.033951	1	1	1	1
ZGAL_2100	Conserved hypothetical protein	11274	32025.8	14782.9	26139.7	19101.3	23087.6	49035.3	47998.8	48252.2	30288.3	30070.6	30200.7	16502.1	11136.2	22559.8	23147.4	23995.2	27568.6	42761.9	46980.7	46065.9	0.584963	0.678072	-0.643856	-0.415037	-0.286304	-0.862496	1	1	1	1	1	1
ZGAL_2101	Conserved hypothetical protein	6237.12	5458.28	4243.78	10132.5	9697.11	12613.2	5354.26	7646.59	5886.34	5092.94	4130.18	4625.54	4604.96	4405.77	6322.84	9332.24	6992.08	6759.19	6107.16	7355	5133.65	0.422233	0.443607	0.201634	1.22651	0.739848	0.15056	1	1	1	0.378047	1	1
ZGAL_2102	Conserved hypothetical protein	1973.93	3677.96	1882.7	1520.7	1737.22	1999.56	2490.95	2654.1	1822.58	3935.92	7418.87	8444.48	1460.28	1567.47	1243.15	2052.2	1743.22	1454.66	1632.16	1749.05	1364.36	-2.05889	-1.51457	-1.39593	-1.88897	-1.88897	-2.18442	0.020072	1	1	0.058078	0.055076	0.006989
ZGAL_2103	Thiol-disulfide oxidoreductase	5218.93	6543.64	3833.95	4273.66	3258.2	6663.87	6898.95	7590.87	7038.5	13639.3	14199.5	16286	5172.59	4796.31	3799.18	13048.6	8828.04	5585.29	3931.74	5234.08	4581.1	-1.68966	-1.02915	-1.51457	-1.64386	-0.68966	-1.68966	0.230263	1	0.777765	0.217323	1	0.230088
ZGAL_2104	Alpha-amino acid ester hydrolase, family S15	25917	27562.1	20213.1	14883.7	14822.2	16670.6	14165.3	15694	12062.4	15882.8	17602.8	20155.2	11845.7	13302.3	12702.1	12919.4	13980.2	10688.8	13231.2	12679.5	15437.3	-0.37707	-0.358454	0.454176	-0.217591	-0.514573	-0.494109	1	1	1	1	1	1
ZGAL_2105	Acetyl xylan esterase, family CE7	11089.4	7542.98	11034.6	12292.1	10749.3	13880.1	6137.41	7317.15	6079.05	9377.46	8600.92	8819.38	11502.9	10740.3	11243.5	18130.1	17355.4	16273.4	8923.52	13186.9	10678.8	0.286881	-0.454032	0.15056	0.464668	0.948601	0.321928	1	1	1	1	1	1
ZGAL_2106	Transcription-repair coupling factor	2659.79	3515.23	3313.51	2733.08	4101.59	4130.55	5341.73	5158.16	7047.11	13268.8	11728.3	12225.6	4279.64	5688.35	5362.53	9250.21	5301.5	6334.46	6946.64	8251.81	9397.15	-0.599462	-1.08927	-2	-1.78588	-0.836501	-1.2863	1	1	0.000831	0.003989	1	0.362475
ZGAL_2107	Glutathione reductase	12150.2	8230.63	16703.6	30111.9	29212.8	18972.8	17344.5	20298	21307.8	9411.48	11374.6	9475.72	16531.7	23388.6	12319.8	7843.52	9359.03	8286.17	20054.8	16067.2	26243.9	1.04264	0.963474	0.298658	1.37295	-0.251539	0.790772	1	1	1	1	1	1
ZGAL_2108	Conserved hypothetical membrane protein	16983.1	9020.27	21293.3	35091	34910.8	29162.3	26925.9	27353	27004.1	16221.4	15943.6	17568.9	18422	25634.7	19894.5	10953.1	9228.86	7500.84	34514.4	34561.1	41507.2	1.15056	0.704872	-0.0740006	0.992768	-0.836501	0.367371	1	1	1	1	1	1
ZGAL_2109	Metallo-phosphoesterase family	14179.6	6896.87	16804.9	13043.6	16308.2	12089.7	6260.6	6846.09	8556.45	5646.21	5181	4874.01	12826.2	17251.6	9345.2	12069.8	7710.34	10365.8	15679.3	9805.74	10629.6	1.20163	0.464668	1.26903	1.40054	0.941106	1.32769	1	1	1	1	1	1
ZGAL_211	SusD/RagB family lipoprotein	1571.82	2986.78	2093.85	1495.24	1606.51	1088.81	9682.44	12411.4	12742.7	2142.13	3163.82	2169.42	2516.98	3133.22	2315.81	1301.34	1465.04	2057.4	2769.24	2360.21	2678.81	0.0565835	2.22033	-0.168123	-0.836501	-0.621488	0.0976108	1	0.000536	1	1	1	1
ZGAL_2110	Endonuclease / exonuclease / phosphatase family protein	5837.5	12064.5	7279.19	15251.4	10165.5	10018.3	17245.7	20168.1	19536.9	11625.9	11912	11017	7680.34	18862.6	7695.4	6810.1	8512.54	9202.48	10065.2	7193.15	8057.5	-0.454032	0.722466	-0.454032	0.0426443	-0.494109	-0.0144996	1	1	1	1	1	1
ZGAL_2111	Hypothetical lipoprotein	2891.95	2733.95	2768.16	5568.01	4290.07	5914.15	3550.82	4301.63	3645.08	2906.85	2276.65	2557.69	2471.08	2634.09	4865.98	4897.58	6087.94	7555.26	2701.38	3805.32	3506.13	0.367371	0.575312	0.111031	1.02857	1.26303	0.367371	1	1	1	1	1	1
ZGAL_2112	Uncharacterized ATP-dependent helicase	3400.82	2536.22	6496.65	5043.34	5568.94	7305.29	5790.88	8287.07	6866.15	8563.18	7849.7	6230.5	4133.46	5731.56	5780.91	12971	7407.04	7454.37	4993.14	8218.06	8300.54	-0.0740006	-0.120294	-0.862496	-0.340075	0.298658	-0.535332	1	1	1	1	1	1
ZGAL_2113	DNA ligase	34588	19378	42623.1	19082.8	17514.7	16812.1	24806	28376	26076.1	34368.3	23004.2	25377.7	34093.8	43617.9	35549.2	15895	14818.6	17064.4	34625.8	34630	36149.2	0.344828	-0.0588937	0.226509	-0.621488	-0.785875	0.454176	1	1	1	1	1	1
ZGAL_2114	Metallo-beta-lactamase superfamily protein	31567.1	15735.5	36059.3	18360.4	8153.51	10245.7	19652.6	21107	20692.6	29135.1	29884.9	26844.2	29934	35471.9	27239.9	5068.2	4508.22	7859.33	29766	28077	32049.6	0.0703893	-0.473931	-0.0439433	-1.21759	-2.32193	0.111031	1	1	1	1	0.004264	1
ZGAL_2115	Conserved hypothetical protein	1118.7	1677.89	1337.64	1342.11	1636.39	2172.56	1219.42	1522.28	990.963	1545.21	2306.13	3946.74	1444.35	1525.5	4594.41	6800.59	3732.04	3943.71	1228.28	1717.43	1082.94	-0.943416	-1.05889	-0.915936	-0.599462	0.895303	-0.0439433	1	1	1	1	1	1
ZGAL_2116	Fructose-1,6-bisphosphatase	8455.75	8056.82	8561.73	6624.32	7339.74	10106.3	7582.66	8424.27	7130.36	13868.6	12585.8	14736.8	6542.16	7710.19	7629.75	4899.72	7573.1	9585.8	6799.41	9897.35	7358.69	-0.785875	-0.836501	-0.713119	-0.785875	-0.888969	-0.915936	1	1	1	1	1	1
ZGAL_2117	GCN5-related N-acetyltransferase	8223.81	20451.7	9270.2	6991.92	14820.9	11562.7	6275.23	8857.43	5887.9	16350.4	17166.3	24845.7	8764.26	9228.92	11064.1	13026.1	15885.8	12447.8	6552.39	9730.32	7019.62	-1.32193	-1.47393	-0.621488	-0.810966	-0.494109	-1	1	1	1	1	1	1
ZGAL_2118	Conserved hypothetical protein	965.924	2224.04	1062.2	1292.87	1104.45	1186.4	900.365	1090.45	680.082	1812.26	4468.78	2624.27	1003.87	944.436	846.868	828.206	911.705	882.782	710.421	774.206	803.216	-1.94342	-1.73697	-1.05889	-1.32193	-1.78588	-1.68966	0.113545	0.479969	1	1	0.477069	0.929739
ZGAL_2119	Aspartate kinase III	1774.01	4939.75	2611.4	1252.81	2580.88	2111.24	1989.63	2526.13	2471.85	10494	17593.7	14816.9	1887.04	1947.4	1143.93	1888.49	1892.06	1435.74	1560.62	1914.02	1589.91	-3.05889	-2.64386	-2.18442	-2.8365	-3.05889	-3.05889	0.000339	0.004261	0.024415	0.000855	0.000411	0.00025
ZGAL_212	TonB-dependent Receptor	3318.37	3401.66	3339.41	2383.71	2038.36	1817.34	7158.98	7540.5	8698.3	3757.48	5190.41	4474.36	5201.26	5776.99	5751.59	1186.62	1926.5	3191.99	3414.02	2403.97	3170.04	-0.577767	0.799087	-0.415037	-1.12029	-1.08927	0.321928	1	1	1	1	1	1
ZGAL_2120	Phospholipid/glycerol Acyltransferase / hemolysin fusion	19284.5	4923.26	12718.2	4297.31	3810.38	3555.9	4387.3	3671.47	4872.4	4604.47	5622.69	5991.2	10369.3	12562.6	5844.72	2160.51	3157.62	4286.88	4654.29	4202.91	4789.84	-0.251539	-0.321928	1.18903	-0.473931	-0.761213	0.823749	1	1	1	1	1	1
ZGAL_2121	GCN5-related N-acetyltransferase	7016.05	9201.65	4897.63	9237.83	5675.04	4829.99	8007.41	6307.68	9853.29	14322	14855.2	14953.1	6840.37	6243.11	4099.76	9246.85	7440.9	5495.23	4502.96	5772.89	5426.45	-1.47393	-0.862496	-1.05889	-1.152	-1	-1.35845	0.831435	1	1	1	1	1
ZGAL_2122	Conserved hypothetical protein	14459.2	22847.6	10597.1	29503	22102	18923.2	24762.7	25431.5	24486.6	33299.5	26903.4	34014.8	10980.2	9465.07	4139.12	15867.4	25299.2	9023.94	14210.5	12801.5	18740.6	-1.02915	-0.340075	-0.971431	-0.415037	-0.915936	-1.94342	1	1	1	1	1	0.486238
ZGAL_2123	Conserved hypothetical protein	24668.6	13282.5	19214.3	6363.87	2834.67	4760	7318.29	6442.47	6577.3	16374.6	16614.6	18279.9	20610.2	14072.9	6285.07	5670.35	4022.66	4800.65	7311.8	6866.95	5718.5	-1.35845	-1.32193	0.163499	-1.88897	-1.8365	-0.321928	1	1	1	0.388453	0.824894	1
ZGAL_2124	Glyoxalase I domain-containing protein	23915.1	23520.5	22982.5	25716.1	20063.7	17905	20458.9	21662.4	18315.1	29222	30422.2	26940.5	21568.2	19522	18722.8	15236.7	19773.8	22848.9	21475.6	19482.6	19982.5	-0.514573	-0.514573	-0.304006	-0.434403	-0.577767	-0.535332	1	1	1	1	1	1
ZGAL_2125	D-isomer specific 2-hydroxyacid dehydrogenase	19027.6	16994.9	20343.2	8462.72	12570.8	14154.2	9749.12	12680.1	8740.49	23006.7	25473.8	25634.7	17348	20315.7	23170	17210.6	15779.7	22490.5	20405.4	19825.6	17829.4	-0.358454	-1.25154	-0.395929	-1.08927	-0.415037	-0.286304	1	0.144533	1	0.783058	1	1
ZGAL_2126	Divalent cation transporter	11901.6	10023	13518.2	7931.58	4850.54	4426.66	5915.9	6401.93	4162.93	21026.6	13360.1	16743.6	12562.3	17027.3	11186.6	2854.68	2195.2	6346.53	10050.7	8340.27	11948.4	-0.761213	-1.64386	-0.535332	-1.55639	-2.18442	-0.321928	1	1	1	1	0.02276	1
ZGAL_2127	16S rRNA adenine dimethyltransferase	30036.8	22238	25023.1	10065.6	8428.16	12530.9	9544.29	7619.15	8904.44	16487.5	20310.4	20435.4	26167.3	34763.5	21234	13039.1	13632.4	8924.34	7462.51	7949.79	8727.72	-1.25154	-1.12029	0.432959	-0.888969	-0.68966	0.526069	0.360125	1	1	1	1	1
ZGAL_2129	Conserved hypothetical protein	6791.61	8436.29	5402.41	3326.42	3953.8	5389.86	4177.69	2823.29	3551.29	3314.64	3312.14	4011.84	5871.98	10741	5061.99	6988.96	5081.94	4851.8	2485.23	3230.86	3240.76	-0.251539	-0.0144996	0.956057	0.250962	0.669027	1.02857	1	1	1	1	1	1
ZGAL_213	SusD/RagB family lipoprotein	3607.36	4383.21	4755.57	5634.47	10332.1	8196.75	9279.4	10280.4	6715.97	3765.64	3267.9	3066.1	4328.83	3972.73	4260.58	3863.8	4611.61	6846.78	4999.52	4347.58	4730.36	0.475085	1.37851	0.333424	1.25701	0.604071	0.31034	1	0.30733	1	1	1	1
ZGAL_2130	Carboxy-terminal processing peptidase, family S41	1348.97	1147.69	1031.64	1892.84	2569	1622.89	1103.76	1751.15	963.258	1068.19	1686.67	1256.71	1062.89	933.982	1545.19	1791.16	1389.24	1781.39	1178.73	1365.19	1289.45	-0.0588937	-0.0740006	-0.184425	0.604071	0.31034	-0.184425	1	1	1	1	1	1
ZGAL_2131	TPR repeats protein	6509.02	3870.32	5927.87	5591.67	3132.21	6298.08	2771.29	2766.86	2328.23	2858.34	2917.3	3854.5	7551.21	4197.99	6293.74	6599.08	6964.82	8012.87	4299.47	4452.8	4307.3	0.443607	-0.286304	0.757023	0.641546	1.1635	0.903038	1	1	1	1	1	1
ZGAL_2132	Putative protein	43058.4	20356.5	38477.7	26294.3	25356.6	19176.5	16410.6	10615.5	13642	2849.6	2122.48	3001.68	49620.2	24591	31742.8	34661.4	36666.5	29846.3	6819.77	7092.76	5769.05	1.30451	2.3505	3.67582	3.15056	3.66562	3.73227	1	0.00184	1e-06	1.6e-05	1e-06	1e-06
ZGAL_2133	Seryl-tRNA synthetase, class IIa	34519	13695.5	27701.3	15072.1	16531.5	12406.8	9254.93	8599.8	8203.81	7016.8	7911.87	9004.76	36683.3	22450.9	23686.2	19850.4	26421.1	22668	6033.63	7520.15	4473.78	-0.415037	0.124328	1.66448	0.879706	1.52607	1.79077	1	1	0.533587	1	0.767872	0.123329
ZGAL_2134	Glyoxalase/Bleomycin resistance protein/Dioxygenase superfamily	2427.7	1686.08	2105.62	3552.05	5670.17	3951.01	2536.96	3588.12	2509.1	2734.5	2942.26	3085.5	5215.04	2214.21	3080.75	3219.7	2197.75	2873.38	2234.11	2482.27	1622.29	-0.473931	-0.0144996	-0.494109	0.584963	-0.0740006	0.263034	1	1	1	1	1	1
ZGAL_2135	Vitamin K-dependent gamma-glutamyl carboxylase	2422.6	1223.01	2767.64	1893.1	2086.69	2635.21	1056.25	1933.59	1021.91	2190.97	2302.34	1822.39	6268.2	1932.07	2327.57	2313.52	2216.7	2401.8	1622.76	1661.08	1460.77	-0.415037	-0.643856	0.0285692	0.0703893	0.137504	0.739848	1	1	1	1	1	1
ZGAL_2136	Riboflavin biosynthesis protein RibF	6203.91	10044.9	7746.42	4617.99	5276.92	6049.58	7541.21	7610.47	6464.55	24160.3	25346.2	24727.4	7612.01	6440.93	4996.4	4518.31	5843.85	8478.51	8260.43	8237.66	10309.8	-1.47393	-1.78588	-1.64386	-2.25154	-2	-1.94342	0.073884	0.005089	0.014916	0.000162	0.000726	0.001016
ZGAL_2137	Metalloendopeptidase, family M12	2692.9	3382.44	5126.73	2238.5	7434.97	4379.2	13111.6	9930.68	12724.5	4364.01	5246.96	5099.26	5820.36	4744.73	6294.03	5304.95	4030.56	4822.96	8537.87	7556.12	7697.01	0.695994	1.28096	-0.395929	-0.0588937	-0.0588937	0.201634	1	1	1	1	1	1
ZGAL_2138	Fibronectin type-III repeats protein	6162.79	5998.39	6309.24	8442.15	8896.32	9087.95	8711.26	9385.88	10104.3	10575.8	8726.83	8525.5	9133.07	9402.54	8897.86	11721.1	8408.39	7985.9	13318	10778.1	12249.6	0.389567	0.0143553	-0.599462	-0.0740006	0.0143553	-0.0144996	1	1	1	1	1	1
ZGAL_214	TonB-dependent Receptor	4507.17	8311.77	3546.29	3573.62	3048.73	4884.61	17318.3	16612.2	16809.5	3987.34	5910.83	4221.89	6676.79	8351.81	5100.05	3629.26	4232.77	4849.4	4215.76	3759.95	5168.99	-0.104697	1.84398	0.214125	-0.304006	-0.152003	0.516015	1	0.037668	1	1	1	1
ZGAL_2140	Ribosomal protein L25	10455.3	17977.2	9088.52	20240.2	9314.15	14408.3	9731.6	12604.5	10397.3	26439.8	26086.7	27626.1	10898.6	12248.2	9610.71	16709.5	15915.8	14323.7	7610.89	12767.9	13260.5	-1.25154	-1.2863	-1.08927	-0.862496	-0.761213	-1.2863	1	1	1	1	1	1
ZGAL_2141	Ribose-phosphate pyrophosphokinase	4609.27	11022.9	4570.23	1897.55	2909.63	2908.99	3759.82	4263.69	4062.56	4796.75	6252.57	5611.76	3990.92	3705.87	4027.54	3683.96	3173.34	3997.4	2334.55	2744.46	2202.06	-1.18442	-0.454032	0.275007	-1.12029	-0.621488	-0.514573	1	1	1	1	1	1
ZGAL_2143	Hypothetical membrane protein	782.085	1202.22	968.04	1153.66	1680.76	1299.8	940.908	1268.8	791.975	1085.9	952.538	950.728	953.605	894.646	1559.19	2149.04	1253.77	1589.57	1289.22	1155.87	1210.4	0.286881	0	-0.0144996	0.464668	0.739848	0.189034	1	1	1	1	1	1
ZGAL_2144	TonB-dependent Receptor	2624.52	2029.01	1606.95	3611.11	3090.57	4115.31	1992.52	1472.08	1347.93	1909.36	1376.06	1708.67	1695.28	3138.82	2441.05	2674.93	2557.95	3510.75	1736.43	2363	1839.1	0.250962	-0.0588937	0.321928	1.1177	0.807355	0.545968	1	1	1	1	1	1
ZGAL_2145	SusD/RagB family lipoprotein	5163.12	3631.41	5906.32	3534.04	6577.6	12117.3	4809.52	4599.3	4444.22	3978.49	2134.3	3480.96	5372.63	5031.43	9814.59	8935.64	11934.5	10597.5	5683.08	7726.86	5847.21	1.0072	0.526069	0.613532	1.21412	1.7137	1.07724	1	1	1	1	1	1
ZGAL_2146	Conserved hypothetical membrane protein	3044.52	5976.09	3406.16	4756.7	4765.51	3628.06	9301.07	8230.91	7244.73	4353.32	5322.75	6100.26	3488.36	3353	2839.15	4988.71	4486.4	3428.71	3511.5	3871	3491.23	-0.535332	0.650765	-0.340075	-0.268817	-0.286304	-0.713119	1	1	1	1	1	1
ZGAL_2147	Alkaline phosphatase	2676.64	3607.79	3504.1	3896.96	6095.97	7408.56	5228.2	4558.22	2889.25	5664.23	7378.96	8075.64	2428.13	2666.56	4829.6	3195.96	3790.03	5315	5310.17	5574.88	4806.36	-0.434403	-0.736966	-1.12029	-0.286304	-0.785875	-1.08927	1	1	1	1	1	1
ZGAL_2148	SusD/RagB family lipoprotein	2072.61	1694.15	2277.83	3720.99	5349.15	5043.38	2471.96	2538.26	1237.95	1849.94	1599.98	2180.35	2024.46	2551.72	6254.72	5208.61	4962.79	5509.29	2485.57	2986.5	2501.37	0.505891	0.15056	0.0976108	1.32769	1.48027	0.941106	1	1	1	1	1	1
ZGAL_2149	TonB-dependent Receptor	3781.03	2814.67	4165.74	12309.8	10176.3	8696.39	4004.69	4344.64	3269.32	4090.67	2709.34	2769.86	3554.31	5340.51	9059.06	12257.6	7834.6	10946.1	6385.82	6468.21	5108.92	0.910733	0.275007	0.163499	1.70487	1.69599	0.910733	1	1	1	0.182625	0.207924	1
ZGAL_215	One-component system sensor protein	2390.7	2330.67	1902.32	1818.69	2673.82	1993.94	3287.28	3774.53	3913.17	2409.23	2199.18	2529.05	2435.6	2448.4	2414.5	2493.15	2820.49	3482.35	2232.79	3260.93	3608.75	0.356144	0.62293	-0.104697	-0.136062	0.298658	0.0285692	1	1	1	1	1	1
ZGAL_2150	One-component system sensor protein	1200.99	1461.36	1397.68	2014.44	2077.57	2321.96	1933.06	1231.81	2473.6	1703.14	1846.13	1400.38	1511.35	2151.83	1785.79	1891	1815.41	3251.35	2136.13	1883.51	1388.7	0.124328	0.189034	-0.286304	0.378512	0.495695	0.137504	1	1	1	1	1	1
ZGAL_2151	Conserved hypothetical membrane protein	39501.3	29287.8	36439.7	48448.2	47775.8	45653.3	41763.4	36155.4	40230.3	21143.3	16151.4	19128.2	49675.7	35872.9	39171.7	47625.2	49865.2	44310.4	38351.1	35279.1	34838	0.941106	1.0635	0.895303	1.32769	1.32769	1.14405	0.385324	0.080527	0.783771	0.003404	0.003482	0.035208
ZGAL_2152	Hypothetical periplasmic protein	4889.96	7110.91	5877.21	14013.7	14684.8	23033	4919.43	7101.55	4917.14	6311.62	4313.28	3847.54	3385.78	5531.95	6244.78	17831.2	16925.6	16812.7	8435.18	14173	7777.2	1.07039	0.226509	0.31034	1.83592	1.83188	0.0703893	1	1	1	0.072387	0.056909	1
ZGAL_2154	tRNA modification GTPase TrmE	6211.02	7740.65	5295.97	11680.1	7550.14	8373.51	7026.7	7686.96	7110.26	11511.6	10881.6	10317.8	4895.78	9356.74	6029.89	6734.26	7297.76	10257.3	7497.73	6583.59	6727.75	-0.643856	-0.577767	-0.761213	-0.251539	-0.434403	-0.68966	1	1	1	1	1	1
ZGAL_2155	Iota-carrageenase, family GH82	2840.27	2903.07	3682.56	3071.54	2394.22	5205.71	2506.65	2174.28	1877.4	2476.63	2969.77	2545.86	7400.82	3889.17	3267.07	5690.19	3640.54	2938.91	4893.08	3122.04	5032.48	0.704872	-0.286304	0.238787	0.422233	0.62293	0.863938	1	1	1	1	1	1
ZGAL_2156	High-affinity nickel-transport protein	2720.02	2339.08	3042	5535.66	10845.3	8399.34	5178.73	3957.38	3912.33	2283.12	2930.47	2791.68	2734.79	3406.93	4059.82	6618.64	5149.75	4677.53	4406.51	3959.39	3095.42	0.516015	0.704872	0.0143553	1.63227	1.03562	0.344828	1	1	1	0.051806	1	1
ZGAL_2157	Conserved protein with NHL repeats	6821.59	3137.68	5918.53	4980.58	5475.97	9169.44	3869.83	4204.26	3481.59	5894.58	6727.42	5701.67	7506.81	6478.93	7779.91	8896.88	7059.71	8470.33	6908.69	5933.35	5515.73	0	-0.666576	-0.200913	0.0976108	0.411426	0.250962	1	1	1	1	1	1
ZGAL_2158	Hydrogenase expression/formation protein HypE	17247.8	9156.5	16337.9	12777.5	12195.7	9749.95	9946.7	10052.9	11567.4	13818.1	16583.5	17091.2	16425.4	17416.4	9104.7	8179.53	9194.23	9518.93	22927.4	15768.1	18535.9	0.275007	-0.599462	-0.152003	-0.454032	-0.810966	-0.152003	1	1	1	1	1	1
ZGAL_2159	Conserved hypothetical protein	1676.9	1025.48	1385.99	1128.54	1470.31	2067.86	1627.33	1303.55	1009.85	2163.43	4109.66	3161.53	2026.51	1407.63	1417.79	1723.02	1352.02	1370.15	2109.18	1493.57	1408.92	-0.915936	-1.25154	-1.21759	-1.02915	-1.08927	-0.971431	1	1	1	1	1	1
ZGAL_216	Hypothetical protein	2966.7	1437.02	2117.34	4376.03	8064.38	10144.7	3149.11	2466.33	1962.96	2815.31	2579.13	2982.32	2866.69	2888.95	5732.19	11740.6	8660.07	11576.7	4896.56	8506.88	4577.96	1.10434	-0.152003	-0.358454	1.43296	1.93357	0.454176	1	1	1	1	0.46701	1
ZGAL_2160	Hydrogenase expression/formation protein HypD	9398.36	7700.39	5045.39	18189.6	20783.6	10859.2	8041.58	10658.8	11254.9	12391.4	14872.9	12578	12788.2	10222.7	8154.21	6349.05	7469.67	10672.6	19131.8	12157.1	16456.4	0.263034	-0.415037	-0.836501	0.321928	-0.713119	-0.358454	1	1	1	1	1	1
ZGAL_2161	Hydrogenase expression/formation proteins HypC	30514.9	21157.8	23693.8	41222.8	38831.9	35015.8	30053.3	26753.9	28422.4	19126.6	18591.3	19301.9	29013.4	19354.3	19987.4	21061.3	25131.2	24451.8	33132	31044.4	30194.7	0.731183	0.575312	0.400538	1.01436	0.31034	0.263034	1	1	1	0.3836	1	1
ZGAL_2162	Carbamoyltransferase HypF	2309.2	2952.35	2332.28	2229.9	9101.66	5510.77	4459.17	6079.85	5238.33	7367.03	7293.2	6488.25	4883.4	3002.42	5571.48	7163.2	5261.22	5741.95	8924.69	7297.52	5557.66	0.0426443	-0.415037	-1.47393	-0.321928	-0.217591	-0.643856	1	1	1	1	1	1
ZGAL_2163	Hydrogenase nickel incorporation protein HypB	4539.65	4966.58	5332.44	6517.44	5276.01	3792.57	8158.15	10311	7894.88	11734.1	14714	11924.6	8391.71	5462.04	5158.51	2437.59	2736.06	4988.8	7205.65	7061.43	8086.23	-0.785875	-0.535332	-1.35845	-1.2863	-1.94342	-1	1	1	0.915052	1	0.006227	1
ZGAL_2164	hydrogenase nickel incorporation protein HypA	5843.61	6995.76	6593.77	4973.71	6778.87	7041.04	8870.77	11012.1	11347.9	5219.71	5212.18	5168.95	8435.71	4745.74	7074.25	7190.61	5744.83	7990.24	5902.53	6233.54	7055.85	0.298658	1	0.321928	0.263034	0.422233	0.378512	1	1	1	1	1	1
ZGAL_2165	Conserved hypothetical protein	8208.99	10425.5	10171.9	9406.18	8101.69	11013	12543	14385.7	15385.7	9629.26	8834.05	8124.49	16622.5	11823.2	15033.7	15113.3	10972	20149.4	12035.6	13245.7	12034.2	0.485427	0.669027	0.111031	0.0976108	0.799087	0.713696	1	1	1	1	1	1
ZGAL_2166	Hypothetical protein	9401.86	8269.79	8960.97	11583	14154.4	10616.6	8295.26	8099.6	10487.2	6266.95	6251.63	5163.96	13709.9	6352.54	6766.56	6345.47	6222.14	5471.23	7901.85	7528.7	6664.31	0.321928	0.604071	0.594549	1.04264	0.0285692	0.604071	1	1	1	1	1	1
ZGAL_2167	Hypothetical protein	4462.9	4438.12	3928.4	4052.04	3584.5	2710.84	6192.98	6458.88	7531.49	4620.98	5485.78	4233.27	8775.17	4280.96	3216.12	2580.33	2167.78	4262.56	4731.71	5226.28	5234.53	0.0840643	0.495695	-0.168123	-0.473931	-0.666576	0.176323	1	1	1	1	1	1
ZGAL_2168	Hydrogenase maturation protease, family A31	5998.74	5017.59	5666.48	7213.03	10723.2	10544.1	6588.86	7536.24	5988.87	8154.23	6847.45	6341.89	8001.48	6491.02	9340.72	10758.9	9196.41	13377.7	11107	14105.2	9110.38	0.687061	-0.0892673	-0.358454	0.411426	0.641546	0.163499	1	1	1	1	1	1
ZGAL_2169	Ni-Fe hydrogenase precursor, large subunit	20863.8	34697	20007.3	31620.3	26446.8	32490	43324.8	42453.3	44237.9	38811.5	31634.7	27735.7	30605	30885.4	20931.1	13059	24956.2	25130.8	46793.1	45577	46016.4	0.495695	0.400538	-0.37707	-0.120294	-0.643856	-0.251539	1	1	1	1	1	1
ZGAL_217	ABC transporter, ATPase component	2775.77	1584.43	2694.28	5941.57	6484.84	9454.23	2535.97	3171.77	1643.1	3722.05	2750.06	2686.66	4605.02	5173.95	6637.31	10705.3	7823.14	8541.83	6574.27	8891.55	6009.82	1.22651	-0.321928	-0.37707	1.25701	1.5656	0.83996	1	1	1	1	0.401846	1
ZGAL_2170	Ni-Fe hydrogenase precursor, small subunit	10293.3	34673	11399.3	36155.5	30444.9	28540.2	38364.2	36697.7	39659.3	32254.4	28875.4	30482.8	30964.4	21921.4	8914.45	15571	24557.8	14653	41854.7	39207.9	41976.5	0.422233	0.321928	-0.68966	0.0565835	-0.736966	-0.577767	1	1	1	1	1	1
ZGAL_2171	Conserved hypothetical protein	4646.63	49055.5	6648.09	34502.6	26407.2	26090.1	46650.6	45873.1	44742.5	46953.6	44037.6	41645.2	18243.6	26260.6	4316.04	35429.4	46302.2	47524.8	40214.7	41197.5	42806.6	-0.0892673	0.0426443	-1.12029	-0.599462	-0.0439433	-1.4344	1	1	1	1	1	1
ZGAL_2173	Glutaryl-CoA dehydrogenase	15773	13776.4	11582.8	19578	18962.6	18564.8	31995.7	27389.2	32591.6	19057.2	18895.3	20896.5	12060.6	10339	14335.7	13070.1	15716.6	20478.4	36110.1	35961.8	35968.5	0.879706	0.641546	-0.514573	-0.0439433	-0.251539	-0.68966	1	1	1	1	1	1
ZGAL_2174	Adenine-specific DNA methyltransferase	14670.8	9254.73	12955.2	19837.1	14493.3	17572.4	10222.3	11129.3	7979.61	9166.98	9263.36	10453.7	10809.5	11655.9	13851.2	7261.37	13476.9	20231.2	10435.1	16858.3	13087.8	0.485427	0.0285692	0.356144	0.847997	0.505891	0.333424	1	1	1	1	1	1
ZGAL_2175	Xylose isomerase-like TIM barrel protein	28836.7	36505.1	25892.6	28449.1	30244.4	32274.3	29724.4	28623.3	28723.2	34041.6	35501.4	31421.6	19425.4	25874.6	18936.7	19660.6	25751.6	27190.1	31667.4	27353.8	32007.8	-0.152003	-0.217591	-0.152003	-0.152003	-0.473931	-0.643856	1	1	1	1	1	1
ZGAL_2176	16S rRNA processing protein RimM	5202.62	5094.53	5645.26	12605	11087.6	17912.8	5998.83	6152.06	5897.58	7705.45	6378.64	6198.81	4119.51	6161.18	10300.4	13956.5	13950	16470.9	8123.51	11103.4	10522.6	0.555816	-0.168123	-0.340075	1.03562	1.13093	0.0143553	1	1	1	1	1	1
ZGAL_2177	Ribosomal protein S16	7396.01	9279.78	6785.43	12622.8	18109.8	26080.8	9897.05	11074.1	9681.25	16768.1	13452.6	21752.7	7402.17	6638.01	13227.2	19045.1	19127.9	19099.8	12960.1	20262.6	14128.8	-0.136062	-0.761213	-1.152	0.124328	0.137504	-0.943416	1	1	1	1	1	1
ZGAL_2178	DNA polymerase III, alpha subunit	2744.74	9633.79	3423.91	3223.95	1170.88	2510.55	14879.8	14292	17599.6	14717.5	16636.1	13126.4	4993.78	12199.4	4592.35	1374.16	1803.47	3473.24	15357.8	9490.27	16158.2	-0.120294	0.0703893	-1.47393	-2.64386	-2.73697	-1.02915	1	1	1	0.19853	0.160542	1
ZGAL_2179	Thioredoxin	55858.6	37358.8	53391.2	47082.9	47466.4	41712.4	31582.1	29395.1	23211.8	25182.2	28668.1	36304.8	52301.2	18426.3	48111.3	41009.9	41014.7	28380.8	34796.7	30802.4	31665.4	0.111031	-0.104697	0.704872	0.594549	0.286881	0.400538	1	1	1	1	1	1
ZGAL_218	ABC-2 type exporter, permease component	1428.73	1812.57	1989.17	4361.08	5510.85	5922	2416.12	2573.38	1821.36	2526.7	1658.71	1728.03	1670.58	2503.46	2907	5980.35	4083.42	4117.09	2478.54	3391.2	2488.3	0.495695	0.201634	-0.184425	1.41684	1.26303	0.263034	1	1	1	0.298807	1	1
ZGAL_2180	Conserved hypothetical protein	30494.9	14162.5	16058.3	12578.9	7750.72	7649.03	11481.1	12865.5	12491.5	8306.39	9830.03	8613.51	25916	8225.91	13113.5	5781.55	7201.24	10318.6	9965.68	9216.18	10404.8	0.15056	0.464668	1.18269	0.0703893	-0.200913	0.823749	1	1	1	1	1	1
ZGAL_2182	Deoxyribonuclease I	6507.67	6375.12	6518.81	2773.37	7442.69	5337.59	21421.8	18408	21852.3	3882.6	5330.93	6581.26	5396.75	3018.54	6186.93	5776.75	6263.33	4821.09	11598.5	11936.7	12435.7	1.18903	1.96717	0.298658	-0.0291463	0.0976108	-0.120294	1	0.048084	1	1	1	1
ZGAL_2184	Conserved protein containing type I restriction enzyme R N-terminal domain	4080.79	5616.46	3587.81	2157.62	5651.56	7337.04	21585.4	20430.3	23365.9	7020.13	7890.67	7015.7	5831.27	4035.82	8884.05	11588	7280.79	8578.13	16011.5	13829.1	16305.1	1.07039	1.57531	-0.713119	-0.535332	0.321928	-0.217591	1	1	1	1	1	1
ZGAL_2185	Putative protein	24591.2	25056.1	22152.5	33233.4	34273.3	33366.7	41033.7	42774.9	36165.6	20249.7	16311.5	17487.4	29505.1	20391	35321.9	30675.2	34444.3	35240.3	34134.3	38010.8	34356.8	0.978196	1.15056	0.411426	0.903038	0.895303	0.659925	0.610487	0.079051	1	1	1	1
ZGAL_2186	Conserved hypothetical protein	2463.25	2632.55	2620.28	4718.85	11120	3542.61	7612.67	8985.23	9081.79	5362.86	2852.84	5165.71	5843.39	5995.55	9235.34	10329.1	9078.28	10295.1	14926.2	10877.1	6149.16	1.25701	0.941106	-0.785875	0.536053	1.15056	0.650765	1	1	1	1	1	1
ZGAL_2187	Two-component system - Response regulator	1460.75	2346.92	1391.4	1766.32	1447.81	2502.38	8045.76	7093.06	8696.7	2836.88	4223.81	4384.86	1214.32	1384.03	1647.28	2327.32	1852.89	2277.95	2286.05	1907.46	3187.82	-0.643856	1.05658	-1.152	-1	-0.836501	-1.4344	1	1	1	1	1	0.549946
ZGAL_2188	Two-component system - Sensor histidine kinase	5008.04	4442.63	5598.48	9132.8	10543.9	11100	6168	6366.85	4233.27	3788.19	2927.24	3147.61	4199.67	5390.14	8678	11879.9	11055.1	13311	4659.38	4898.37	4056.24	0.464668	0.765535	0.613532	1.64155	1.87578	0.887525	1	1	1	0.01651	0.002273	1
ZGAL_2189	Putative membrane lipoprotein	3922.04	3235.44	4096.76	5064.46	6840.14	9445.13	2773.35	3672.57	3128.83	4832.26	3093.78	2840.46	3441.7	6767.37	6688.6	10245.1	9525.93	13042.6	5348.99	6460.95	5344.26	0.669027	-0.168123	0.0703893	0.9855	1.60881	0.650765	1	1	1	1	0.219083	1
ZGAL_219	Conserved hypothetical membrane protein	1814.2	1826.52	1738.81	4742.74	3848.91	5800.23	1525.8	2430.79	1146.03	2616.55	1467.85	1752.28	1684.41	2961.9	2703.35	5405.73	3798.77	5041.56	2354.12	3121.58	2443.4	0.443607	-0.200913	-0.120294	1.30451	1.28688	0.333424	1	1	1	1	1	1
ZGAL_2190	Putative protein	867.352	841.233	934.512	1011.6	1304.69	836.384	1265.29	613.106	952.725	703.505	637.914	608.537	708.855	898.398	655.189	655.233	781.701	627.624	827.475	693.574	755.859	0.226509	0.536053	0.443607	0.695994	0.0840643	0.214125	1	1	1	1	1	1
ZGAL_2191	Hypothetical membrane protein	13446.6	9941.31	10795	11822.6	13873.1	15389.8	16921.4	10623.4	14663.8	4085.91	3387.16	4326.57	10479.5	13869.6	4607.69	9344.54	10400.5	5645.73	17033.5	11921.1	12125.5	1.79909	1.83996	1.53605	1.79909	1.10434	1.29278	0.517322	0.413346	1	0.476631	1	1
ZGAL_2192	N-sulfoglucosamine sulfohydrolase, family S1-8	6218.11	5811.65	8644.42	9085.36	13984.6	23950.1	6122.06	7272.53	8468.16	8989.53	7526.25	7803.97	10221.2	10724.7	14563.4	24822.2	17924	23816.7	14464.9	14285.6	11408.7	0.722466	-0.152003	-0.234465	0.948601	1.45418	0.545968	1	1	1	1	1	1
ZGAL_2193	Sulfatase, family S1-24 / gluconolactonase	3464.77	3818.79	4327.83	8097.31	5943.07	8016.5	4186.59	4028.51	5938.6	5474.82	3621.82	4069.95	5416.36	2340.06	6994.87	4841.12	5769.21	11777.5	7249.1	8100.97	9398.61	0.910733	0.0976108	-0.184425	0.748461	0.765535	0.163499	1	1	1	1	1	1
ZGAL_2194	Sulfatase, family S1-20	20015.3	8700.45	16723.1	11880.9	22573.5	26223	11267.6	12593.1	12884.2	14251.2	11029	15086.8	24834.8	24473.1	33460.9	32687.2	37007.2	37804.1	25017.4	29380.3	23322	0.948601	-0.136062	0.176323	0.584963	1.41143	1.03562	1	1	1	1	1	1
ZGAL_2195	TonB-dependent Receptor	1050.07	747.946	838.981	1839.73	2035.5	2126.93	873.722	1097.23	924.317	1183.11	1199.85	1153.8	1260.34	1428.25	1566.22	2728.95	1958.31	2715.56	1110.66	1164.37	1289.39	0.0143553	-0.286304	-0.415037	0.765535	1.0635	0.263034	1	1	1	1	0.209603	1
ZGAL_2196	N-sulfoglucosamine sulfohydrolase, family S1-8	5110.07	5011.24	5256.38	6420.12	8828.65	7929.6	4179.76	6492.82	6233.01	5070.5	6523.7	7126.47	4732.07	5280.76	7831.76	7742.2	5387.47	8950.11	6039.08	8040.16	6161.72	0.111031	-0.152003	-0.286304	0.31034	0.238787	-0.0740006	1	1	1	1	1	1
ZGAL_2197	Sulfatase, family S1-16	4525.9	4618.27	3339.94	6597.33	8565.76	7302.66	5053.48	5872.87	4467	7088.34	8263.16	7119.6	4192.32	4097.26	4857.87	8334.66	6491.77	7423.21	5097.55	7155.22	6039.18	-0.304006	-0.535332	-0.836501	0	-0.0144996	-0.761213	1	1	1	1	1	1
ZGAL_2198	Sulfatase, family S1-20	16166.4	10199.2	11872.6	18440.7	14704.4	16901.5	9448.07	8959.57	9142.03	6861.62	6872.47	7256.58	10388.2	12066.9	5668.57	10741.4	12941.6	10600.2	16573.1	12997.3	13276	1.02857	0.389567	0.863938	1.25096	0.704872	0.422233	1	1	1	0.806085	1	1
ZGAL_2199	Alpha-galactosidase, family GH110	2527.63	2140.79	2903.73	4499.02	3489.67	4682.95	2932.34	2967.7	2339.01	3387.06	2127.48	3061.95	1920.53	2154.94	5726.54	5028.06	4647.63	4976.32	4514.42	3697.33	2781.09	0.356144	-0.0588937	-0.184425	0.565597	0.773996	0.189034	1	1	1	1	1	1
ZGAL_22	Histidyl-tRNA synthetase	5499.6	4809.75	5067.39	3267.98	5452.29	5054.53	6093.18	5026.7	6612.25	17249.7	18045	17189.8	5403.09	6998.5	4581.71	11380.8	6991.88	7627.41	7710.73	5703.12	5850.76	-1.4344	-1.55639	-1.78588	-1.94342	-1	-1.64386	0.079746	0.028087	0.00505	0.001067	1	0.014495
ZGAL_220	Hypothetical membrane protein	3500.36	3070.4	2694.75	6394.6	6515.2	9005.49	3991.47	3594.18	2487.52	4178.78	2482.39	2754.95	3901.1	4104.18	4937.33	9637.66	8062.23	11197.7	6252.4	7366.41	4840.39	0.970854	0.0976108	-0.0291463	1.22033	1.61824	0.454176	1	1	1	1	0.031306	1
ZGAL_2200	Alpha-galactosidase, family GH110	3972.2	3323.88	4770.68	11151.4	16865.4	15792.6	3764.78	5602.69	3371.5	4757.6	2567.8	2943.41	4178.81	6023.23	13390.4	14285.2	12061.5	13827.1	4443.35	6674.45	5637.26	0.704872	0.31034	0.238787	2.09424	1.96717	1.20163	1	1	1	0.108604	0.212151	1
ZGAL_2201	N-sulfoglucosamine sulfohydrolase, family S1-8	2618.6	2712.09	3547.24	3853.49	6318.22	14311.4	2257.28	4229.1	1702.8	3077.16	2495.88	3348.6	3274	3929.86	8354.41	13659.1	7260.46	11177	3796.28	6117.71	3262.69	0.565597	-0.120294	0	1.45418	1.848	0.799087	1	1	1	1	1	1
ZGAL_2202	SusD/RagB family lipoprotein	4520.05	7161	4575.91	6957.42	4078.69	6704.42	11228.3	11347	7372.22	5086.54	4718.05	4419.79	4148.62	7092.43	5417.32	5219.48	4964.31	5208.09	4718.48	5536.65	4249.38	0.0285692	1.07724	0.189034	0.321928	0.111031	0.226509	1	1	1	1	1	1
ZGAL_2203	TonB-dependent Receptor	2543.66	2503.83	2511.7	1586.01	1419.95	2287	2899.58	2396.83	2416.09	3375.31	2378.02	2439.31	2207.64	2363.27	2329.72	3483.53	2027.08	2489.4	1417.74	2310.14	2495.84	-0.395929	-0.0892673	-0.120294	-0.621488	-0.0291463	-0.251539	1	1	1	1	1	1
ZGAL_2205	Sulfatase, family S1-15	5175.68	5888.36	5468.4	6472.92	7741.42	15416	7524.24	8904.53	7812	7984.4	7523.46	6855.97	5899.82	7255.91	5817.77	7338.07	8324.29	8677.11	8488.18	7677.35	6874.63	0.0426443	0.111031	-0.434403	0.400538	0.124328	-0.234465	1	1	1	1	1	1
ZGAL_2206	Hydroxypyruvate isomerase	3078.93	3442.17	3204.79	9033.61	7669	10270.3	2364.11	2532.79	3149.47	5138.15	4594.15	3535.77	5052.56	5681	9414.81	25096.1	12653.3	13141.1	4807.49	7781.24	6172.63	0.495695	-0.713119	-0.454032	1.02148	1.94111	0.604071	1	1	1	1	0.031877	1
ZGAL_2207	Conserved hypothetical protein	2273.89	1596.9	1835.8	1725.14	6176.46	4921.54	2424.41	3164.27	1065.34	2208.81	3077.76	2913.21	2716.39	1870.3	5871.74	6282.84	5848.28	5256.73	2692.95	2980.91	1554.67	-0.184425	-0.304006	-0.514573	0.641546	1.08406	0.356144	1	1	1	1	1	1
ZGAL_2208	FAD-dependent oxidoreductase, GMC oxidoreductase family	2497.43	2466.88	3255.17	4294.24	4460.49	8247.93	2160.73	3728.37	4107.55	7774.58	8479.75	6577.17	7172.38	4334.52	8897.7	5897.5	6505.35	12511.6	5494.16	6550.73	5456.49	-0.37707	-1.18442	-1.47393	-0.434403	0.124328	-0.168123	1	1	1	1	1	1
ZGAL_2209	Alpha-L-fucosidase, family GH29	3191.99	2813.31	2916.03	5663.7	7705.64	12273.7	2870.82	3991.57	2358.13	2803.64	2551.39	2836	2724.97	3413.44	5710.94	10615.9	6915.43	7827.7	3464.81	4581.22	3280.94	0.464668	0.176323	0.124328	1.64616	1.63227	0.536053	1	1	1	0.644127	0.497105	1
ZGAL_221	Conserved hypothetical membrane protein	5014.64	4101.73	4877.59	8375.63	13746.4	15860.2	5108.15	5675.57	3815.45	6068.49	3851.01	4466.66	5174.09	6420.4	12245.7	16200.8	13654	19351.8	8363.71	11132.4	7105.76	0.887525	0.0143553	-0.0439433	1.40054	1.774	0.731183	1	1	1	1	0.225276	1
ZGAL_2210	N-sulfoglucosamine sulfohydrolase, family S1-8	1094.58	1132.82	1593.08	2086	2826.83	4225.63	1069.75	2427.33	824.929	1166.83	1315.71	944.338	1028.94	1823.28	1945.91	3644.17	1584.89	1505.55	1486.35	1772.38	1463.84	0.464668	0.333424	0.15056	1.41684	0.978196	0.485427	1	1	1	1	1	1
ZGAL_2211	Glycoside hydrolase, family GH36	3187.21	2412.68	4115.55	3646.03	10145.8	6410.41	2893.97	2763.21	2002.9	3844.59	3531.02	3819.62	2254.77	4400.22	5940.39	13501.4	7793.11	6564.56	4129.75	4516.48	3557.36	0.124328	-0.556393	-0.200913	0.847997	1.31615	0.176323	1	1	1	1	1	1
ZGAL_2212	conserved hypothetical protein	2123.49	2336.26	2072.63	4143.14	3079.94	3327.68	1228.96	2462.73	1569.76	4230.93	2830.51	3049.89	2200.23	4637.41	4573.57	7336.56	5826.99	10127.2	2759.17	4800.75	3206.35	0.0840643	-0.943416	-0.621488	0.0565835	1.20163	0.176323	1	1	1	1	1	1
ZGAL_2213	Acetylesterase, lipase-GDSL family	874.204	1203.54	792.706	1602.15	1998.65	1494.25	1156.53	1078.29	780.129	1589.77	1065.89	852.281	889.659	1057.74	948.377	995.853	1075.18	1068.57	1996.96	1464.32	1770.84	0.575312	-0.217591	-0.286304	0.536053	-0.168123	-0.268817	1	1	1	1	1	1
ZGAL_2214	Sulfatase, family S1-20	2916.83	2174.02	3369.47	3945.54	6141.16	5492.98	2301.56	2328.64	1944.87	2814.22	2191.53	2477.86	2515.16	3293.04	3996.59	5361.86	4235.75	6019.91	3357.21	3626.13	2597.12	0.356144	-0.184425	0.176323	1.05658	1.0635	0.389567	1	1	1	1	1	1
ZGAL_2215	Sulfatase, family S1-16	4107.01	4052.64	3379.04	1962.53	3598.74	4007.14	2024.15	2387.53	2345.06	5034.18	4910.13	4290.24	3232.44	3878.46	2515.04	4245.16	3313.52	3816.73	3413.13	3533.35	3303.02	-0.473931	-1.08927	-0.304006	-0.577767	-0.321928	-0.556393	1	1	1	1	1	1
ZGAL_2216	N-sulfoglucosamine sulfohydrolase, family S1-8	26071.9	24409.2	25827.1	14490	16462.2	15786.2	18337.7	15284.9	18142.9	20391.6	20427.1	19257.5	20336.6	27553.6	13636.7	7930.03	9776.49	10062	19598.4	15978.7	19439.3	-0.120294	-0.217591	0.344828	-0.358454	-1.12029	0.0285692	1	1	1	1	0.545432	1
ZGAL_2217	Conserved hypothetical lipoprotein	4166.05	3561.81	4210.92	4516.24	10753.2	16006.7	4910.19	5525.12	3094.26	5422.49	3212.81	4935.11	4334.38	7201.2	16515.5	23694.9	16899.1	17277.7	5209.84	10575.5	5339.62	0.641546	0	-0.184425	1.20163	2.09085	1.04963	1	1	1	1	1	1
ZGAL_2218	SusD/RagB family lipoprotein	3531.33	2333.06	2749.89	6567.04	7530.93	9162.45	2075.32	2602.34	3016.39	3002.45	1733.44	2531.59	3508.33	2898.83	4384.32	5500.93	5727.42	7610.88	3811.34	5490.72	4567.23	0.933573	0.0840643	0.250962	1.67807	1.37295	0.565597	1	1	1	0.024912	0.350369	1
ZGAL_2219	TonB-dependent Receptor	1783.88	1680.98	2089.61	4406.51	3879.35	3117.96	1809.69	2678.9	2436.09	2557.64	1735.77	1416.54	1887.55	2573.29	2917.93	3828.29	3395.02	4336.16	3151.28	3892.29	2715.18	0.773996	0.275007	-0.0439433	1	1.01436	0.367371	1	1	1	1	1	1
ZGAL_222	ABC transporter, ATPase component	2265.35	1661.02	2371.35	3832.58	4910.28	5904.34	1662.55	2470.5	1574.48	2288.96	1951.24	2150.37	2026.7	3713.67	3827.65	5075.1	4108.54	5399.37	2444.11	3718.59	3153.36	0.545968	-0.168123	-0.0144996	1.19535	1.18903	0.584963	1	1	1	1	1	1
ZGAL_2220	One-component system sensor protein	1120.08	1257.59	1380.83	1624.46	3595.49	2708.57	1325.84	1757.94	1217.32	1918.4	2419.78	2410.83	1265.45	1624.69	2209.55	4494.79	2891.22	2686.66	1435.92	1786.37	1367.32	-0.556393	-0.643856	-0.836501	0.226509	0.575312	-0.395929	1	1	1	1	1	1
ZGAL_2221	Kinase, aminoglycoside phosphotransferase family	3560.48	2969.56	4007.69	2804.3	4394.37	3087	3333.6	2930.54	2176.85	7699.34	12777.5	12481.8	3769.73	3013.58	4297.22	4913.61	3311.64	3502.07	3756.55	3728.41	3164.82	-1.64386	-1.94342	-1.64386	-1.68966	-1.47393	-1.55639	0.061616	0.003518	0.05126	0.033147	0.175299	0.091717
ZGAL_2222	Nucleotidyl transferase	4281.17	12301.7	6319.78	5610.61	7545.64	7911.77	4767.44	5332.62	4561.57	22845.3	27091.9	28921.5	5863.19	5189.59	7154.02	8871.98	6434.88	8352.11	4323.83	4162.13	5166.98	-2.55639	-2.39593	-1.78588	-1.88897	-1.73697	-2.12029	0.000445	0.000872	0.028345	0.028984	0.103223	0.006603
ZGAL_2223	DeoR-type transcriptional regulator	3221.67	2768.81	3363.3	4324.34	4348.19	4686.28	2443.36	3132.36	2534.87	3930.11	3603.34	3887.08	3061.38	3686.09	2806.16	4214.85	3767.31	3970.58	4002.81	4840.45	3836.94	0.15056	-0.494109	-0.286304	0.226509	0.0703893	-0.251539	1	1	1	1	1	1
ZGAL_2224	LacI-type transcriptional regulator	4720.77	3717.72	5636.89	5130.8	4993.08	4608.54	5903.42	4853.26	5658.14	3393.22	4306.89	3774.69	4455.19	4492.85	3032.69	5843.79	3825.12	3533.13	9140.64	8208.73	7449.77	1.11103	0.516015	0.298658	0.356144	0.201634	0.0565835	1	1	1	1	1	1
ZGAL_2225	TonB-dependent Receptor	2821.33	3706.75	2115.47	4253.3	4794.14	5509.01	3216.97	3251.09	3563.43	1886.04	2056.93	1652.67	2211.68	3258.94	4615.64	5388.04	5471.36	6446.92	2715.19	3507.49	2744.01	0.678072	0.83996	0.62293	1.37851	1.62761	0.847997	1	1	1	0.316334	0.033716	1
ZGAL_2226	Conserved hypothetical protein	4427.3	5049.9	5328.89	4036.04	4507.91	7537.77	4700.9	3747.05	3706.88	2919.63	2386.18	2251.11	2652	4175.55	5629.41	7633.17	5003.32	8477.28	5299.95	5074.11	4748.3	1	0.687061	0.970854	1.09085	1.48027	0.722466	1	1	1	1	0.709215	1
ZGAL_2228	Sodium/iodide symporter	8613.98	9266.57	7651.72	12895.2	11878.9	14612.7	7632.52	6770.94	8237.41	3973.3	3485.62	3533.05	9925.1	15994.9	7597.8	14799.9	11695.1	9875.16	11272.2	7925.99	8902.35	1.35614	1.04264	1.21412	1.83996	1.72683	1.60881	0.281943	1	0.953663	0.003512	0.01035	0.044675
ZGAL_2229	Glycerate kinase	2624.62	2166.03	2715.54	2895.24	3270.4	4466.68	2822.87	2735.3	2381.79	1871.33	1775.73	1771.4	2189.19	3719.66	3736.17	3345.16	2860.46	2962.74	3358.21	2433.04	2290.82	0.575312	0.555816	0.475085	0.970854	0.757023	0.831877	1	1	1	1	1	1
ZGAL_223	ABC-2 type exporter, permease component	31250.9	12045	23407.7	17553.8	13928.4	20119.7	7995.98	8548.4	9347.61	8203.38	7229.1	8230.39	27221.8	29588.3	29177.3	29212.6	32826.3	38977.2	17817	16989.4	15929.2	1.09761	0.124328	1.4957	1.12433	2.09424	1.85997	1	1	0.475957	1	0.001706	0.009262
ZGAL_2230	DinB family protein	2598.54	2058.86	2991.55	5575.35	4666.99	4826.6	3536.61	4332.63	3110.29	3678.5	4280.75	3437.08	2367.13	3525.58	2574.63	3041.8	2378.03	2946.1	2916.87	2559.23	3189.11	-0.395929	-0.0588937	-0.577767	0.400538	-0.454032	-0.434403	1	1	1	1	1	1
ZGAL_2231	Conserved hypothetical protein	1252.35	932.117	1252.29	1331.93	4403.73	3075.06	1202.33	1245.17	1254.99	1521.39	1808.43	1466.63	1189.6	1296.46	1100.39	1702.65	1151	1718.49	1302.76	1425.58	1308.38	-0.251539	-0.37707	-0.473931	0.879706	-0.0740006	-0.415037	1	1	1	1	1	1
ZGAL_2232	Oxygen-independent coproporphyrinogen III oxidase	8479.59	49819.7	12159.6	50017.4	48421.5	50651.2	54423.2	53928.9	51391.7	50733.2	43620.7	39240.5	38963.3	48486.1	24102.9	43374.6	50809.1	51746.4	52299.1	52582.1	51709.7	0.226509	0.263034	-0.915936	0.163499	0.124328	-0.251539	1	1	1	1	1	1
ZGAL_2233	Universal stress protein	26880.4	50388.3	30207	49835.4	49022.4	49875.6	53109.5	54207.5	54317.6	51917.8	43131.9	42291.1	36303.9	36308.3	33211.5	46850.2	49901.4	49024.6	51148.7	51599.6	52512.1	0.176323	0.238787	-0.358454	0.111031	0.0840643	-0.37707	1	1	1	1	1	1
ZGAL_2234	NAD(P)-dependent dehydrogenase	5195.5	7575.82	6640.67	3867.28	10370.8	6742.15	6248.18	6484.94	7059.34	10328.1	13972.2	10872.6	5264.92	5368.59	6382.88	15111.2	6658.89	8875.8	5890.38	6127.97	5896.7	-0.971431	-0.836501	-0.862496	-0.736966	-0.200913	-1.05889	1	1	1	1	1	1
ZGAL_2235	Cytochrome c	3463.1	31767.5	3541.8	25406	14789	14676.3	39261.2	42611.6	32895.4	50566.5	44980.7	32519	16015.9	18928.3	5150.27	17912.1	26813.5	19659.1	30164.9	29318	31791	-0.494109	-0.152003	-1.73697	-1.21759	-1	-1.68966	1	1	1	1	1	1
ZGAL_2236	Nitrous oxide reductase	11930	37010.7	10349	44174.4	40649	38411.8	49345.3	52487.9	49744	51129.4	45790	47310	34269	36489.1	29845	25515.8	38322.1	47842.8	49359.7	46492.6	47715.8	0	0.0703893	-1.2863	-0.234465	-0.37707	-0.514573	1	1	1	1	1	1
ZGAL_2237	Conserved hypothetical membrane protein	14572.6	28284.8	14070	26932	22075.6	16417.5	36951.2	37219.7	35619	37983.3	35860.6	38142.4	18490.4	12000.1	15013.8	19527	29249.4	23728.4	19210.9	18967.9	23169.3	-0.862496	-0.0291463	-0.971431	-0.785875	-0.621488	-1.2863	1	1	1	1	1	0.988624
ZGAL_2238	Copper-binding lipoprotein	21663	36446	23963.2	33571.8	33489.4	15609.1	41338	38530.2	40796.2	39293.1	43126.2	39969.7	28534.7	19169.4	12368	19134.2	32069.4	19828.6	29506.1	24606.3	28596.6	-0.556393	-0.0144996	-0.577767	-0.556393	-0.785875	-1.02915	1	1	1	1	1	1
ZGAL_2239	Flavin mononucleotide binding protein	3813.62	10097.9	3305.6	5775.18	5525	2526.53	19580	21981	20888.1	23199.5	23269.6	19695.2	4572.84	3018.06	1957.74	3117.21	4191.21	2752.24	7861.21	4473.62	7113.37	-1.78588	-0.0892673	-1.94342	-2.25154	-2.73697	-2.8365	1	1	0.640798	0.187186	0.02356	0.01169
ZGAL_224	Putative protein	20436	4215.12	14952.7	2290.63	2332.92	1834.49	6686.87	4046.64	5851.86	1266.9	1146.75	929.107	15258.7	17705.4	6691.61	2057.32	1480.07	1437.3	5899.28	2777.66	3416.17	1.85599	2.31034	3.56682	0.948601	0.575312	3.56803	1	1	0.014136	1	1	0.007008
ZGAL_2240	Copper-binding periplasmic protein	2164.41	2685.87	2045.74	1437.02	1751.65	1512.71	5879.85	4624.33	6528.26	10049.1	8510.35	7658.79	3504.45	2261.49	1688.18	1845.31	1554.68	1749.72	2524.36	2901.77	3048.63	-1.64386	-0.621488	-1.94342	-2.47393	-2.32193	-1.8365	0.014949	1	0.001165	2.1e-05	5.2e-05	0.001843
ZGAL_2241	Copper ABC transporter , ATPase component	3791.8	2516.49	4108.25	2036.47	5929.42	3114.87	8028.04	7682.67	7139.07	9825.34	9822.37	9001.54	4138.9	3861.42	4346.59	4374.34	3875.86	3857.15	5605.81	4579.83	4427.43	-0.971431	-0.321928	-1.47393	-1.35845	-1.25154	-1.21759	1	1	0.592945	0.504221	1	1
ZGAL_2242	Copper ABC importer, permease component	1301.82	1323.33	1242.01	1185.27	1476.83	1156.02	3626.02	3140.24	4692.83	3961.47	5226.78	4673.56	1718.19	2093.58	1865.79	2441.25	1891.34	2364.15	2112.36	1728.41	2281.97	-1.18442	-0.268817	-1.8365	-1.8365	-1.05889	-1.2863	0.098889	1	0.00014	0.000111	0.443326	0.031188
ZGAL_2243	Conserved hypothetical membrane protein	3482.79	2483.48	2300.91	4929.07	4276.14	5244.28	2384.6	3097.71	2710.19	3655.55	3016.65	3005.1	3192.68	3051.5	4727.78	5328.49	4877.4	8423.99	3792.23	3468.62	3247.47	0.124328	-0.234465	-0.234465	0.575312	0.948601	0.176323	1	1	1	1	1	1
ZGAL_2244	2Fe-2S ferredoxin	3800.23	3119.74	3548.65	10767.5	7727.43	13050.9	3391.27	4927.27	3283.1	4347.45	2636.67	3180.79	2701.57	3610.51	6197.54	4837.82	4915.17	9825.15	4851.1	6795.43	4873.64	0.704872	0.189034	0.0426443	1.63227	0.948601	0.298658	1	1	1	1	1	1
ZGAL_2245	Conserved hypothetical membrane protein	3701.61	2592.89	3144.77	3612.88	17217.2	7258.72	4204.45	5055.25	3815.83	5771.93	3804.87	4965.27	3224.39	3138.8	6206.44	6917.73	7408.71	9518.2	6571.37	7077.39	4269.22	0.298658	-0.152003	-0.621488	0.948601	0.713696	-0.217591	1	1	1	1	1	1
ZGAL_2246	Cell wall-related protein ScdA	6276.92	5833.93	5651.1	8747.8	10353.5	14453.6	3768.69	7599.32	6048.63	11539.8	14177.3	13065.3	7581.01	7636.57	9714.41	9150.92	13751.9	15895.5	7975.81	8899.51	6673.62	-0.713119	-1.152	-1.12029	-0.200913	0	-0.643856	1	1	1	1	1	1
ZGAL_2247	Rrf2-type transcriptional regulator	7635.46	8603.3	6236.51	13885.9	10581.5	7812.19	10806.9	12710.8	10067.5	10294.2	7302.23	10212	5678.29	3866.51	4056.47	6748.59	6825.11	6174.49	8460.92	5950.57	6127.87	-0.434403	0.275007	-0.304006	0.214125	-0.494109	-1.02915	1	1	1	1	1	1
ZGAL_2248	Globin-like protein	4656.84	5815.11	4634.72	4927.56	11922	8108.34	17020.9	20297.6	16129.8	11616.2	12794.7	12269.6	3650.77	4653.42	8169.61	2848.15	5212.35	9887.03	7222.38	9376.43	8206.12	-0.556393	0.545968	-1.2863	-0.556393	-1.02915	-1.152	1	1	1	1	1	1
ZGAL_2249	4-hydroxybutyrate coenzyme A transferase	20305.7	46689.9	21649.2	37295.8	39000.3	41320.6	53782.2	54644.6	53776.1	53246.1	47420.1	50052.2	20099.5	31084.5	23325.9	39689.9	43072.4	45353.7	52968.8	52888.7	54727.6	0.0976108	0.111031	-0.761213	-0.358454	-0.234465	-1.02915	1	1	1	1	1	1
ZGAL_225	Hypothetical protein	20687.4	8148.84	15381.4	7538.03	4455.8	5721.06	10579.6	7989.91	10384.1	3323.48	2709.29	2147.14	16216.8	20787.3	11701.1	10088.1	7872.28	7852.63	10092.5	8801.51	7314.6	1.67807	1.82375	2.43563	1.1177	1.65992	2.57289	0.427223	0.150117	0.004512	1	0.49385	0.001298
ZGAL_2250	Vanadium-dependent haloperoxidase	4545.11	5365.61	6156.06	2825.42	8704.53	8090.02	2840.53	3648.28	3851.74	4781.04	3853.45	4511.01	4631.36	4995.49	5567.22	7352.2	5283.62	7957.29	4482.37	5767.49	4796.67	0.189034	-0.340075	0.286881	0.575312	0.650765	0.214125	1	1	1	1	1	1
ZGAL_2251	Conserved hypothetical membrane protein	989.331	899.563	816.865	1120.23	1317.07	1837.56	1450.25	1629.17	1514.33	2031.48	2638.64	1811.19	1148.26	1160.1	1382.92	3297.51	1331.41	1728.04	1836.48	1554.41	1461.85	-0.415037	-0.494109	-1.25154	-0.599462	-0.0291463	-0.810966	1	1	1	1	1	1
ZGAL_2252	Cytochrome C biogenesis protein	6281.36	16635.6	4537.49	6299.08	6408	10234.4	39074.9	42746.8	39781	32112.4	32754.1	34218	9997.08	6863.87	12699.5	14919.6	15128.4	19455.3	21026.8	20806.7	21016.4	-0.666576	0.298658	-1.8365	-2.12029	-1	-1.73697	1	1	0.130697	0.086194	1	0.872372
ZGAL_2253	FixH-like protein	2015.94	11149.2	2438.64	6405.4	4020.04	3059.82	32947	38818	34633	25178.5	23450.8	23222.1	3517.41	3956.28	3127.79	5028.89	5768.71	5913.31	7889.58	9000.45	8488.07	-1.51457	0.565597	-2.18442	-2.39593	-2.12029	-2.73697	1	1	0.08516	0.208119	1	0.048875
ZGAL_2254	4Fe-4S ferredoxin	7987.52	31389.9	8344.16	13164.3	7646.82	11217.6	39591.1	45474.4	42762.5	41008.5	34359.3	36465.9	14680.3	15178.1	13400.9	11065.6	15642.7	17900.7	30565	24510	31140.5	-0.37707	0.189034	-1.21759	-1.78588	-1.32193	-1.35845	1	1	1	1	1	1
ZGAL_2255	Cytochrome cbb3 oxidase, CcoP subunit	11430.8	46649.5	13268.1	29743.1	21589.3	21799.6	49857.1	50704.1	49040.1	49637.3	45517.9	48110	25081.9	26460.3	18458.1	23211.3	30387.8	32464.3	44679	44972.3	47429.5	-0.0588937	0.0565835	-1	-0.971431	-0.736966	-1.02915	1	1	1	1	1	1
ZGAL_2257	Cytochrome cbb3 oxidase, CcoN and CcoO subunits	8836.22	42749.2	9002.44	30949.7	16093.8	17216.3	47138.1	50616	48326.9	52619.8	47161.4	44240.2	24480.1	27835.1	14467.2	10447.7	17281.2	20689	40899.6	38598	41139.2	-0.251539	0.0143553	-1.25154	-1.152	-1.55639	-1.12029	1	1	1	1	1	1
ZGAL_2258	Cytochrome cbb3 oxidase maturation protein	2548.34	34318.8	4204.69	27721.8	19672.3	6946.13	36321.5	42802.1	38771.9	28510.1	33728.8	31137.2	18819.9	23872	6433.31	18937.2	28095.3	10863.6	31027.4	35506.2	36347.8	0.137504	0.333424	-1.18442	-0.785875	-0.68966	-0.915936	1	1	1	1	1	1
ZGAL_2259	Conserved hypothetical membrane protein	806.811	1170.17	931.921	972.487	1155.12	1851.97	1212.51	1148.88	1218.16	1141.54	1093.48	1347.82	825.226	823.464	854.47	1911.55	977.454	954.811	877.61	979.803	1263.15	-0.200913	0	-0.304006	0.15056	0.0976108	-0.514573	1	1	1	1	1	1
ZGAL_226	AraC-type transcriptional regulator	8597.87	10528.5	5544.78	6345.28	6677.12	5471.65	7957.57	5282.52	9625.39	1322.02	2070.86	1774.67	4608.12	6790.18	2905.26	3291.78	5332.68	2766.43	12125.5	4574.33	8843.86	2.30451	2.14405	2.25399	1.83996	1.1375	1.46989	0.18869	0.324987	0.176943	1	1	1
ZGAL_2260	Cation-transporting P-type ATPase	3561.22	14152.8	4252.57	8685.69	13570.6	12620.9	20329.9	21872	16729.5	13655.6	11876	13797.1	4541.92	5354.78	8774.6	15657.4	19287.6	17966.7	17844.1	20821	19020.6	0.555816	0.584963	-0.836501	-0.168123	0.432959	-1.08927	1	1	1	1	1	1
ZGAL_2261	cAMP-binding regulatory protein, Fnr family	26939.1	33514.7	29949.6	30502.4	25031.1	15974.2	33085.5	35196.8	32422.1	39645.9	37847.7	37754.3	27944.1	35105.9	22464.4	21108	34955.7	17709.2	38357.1	37650.9	40484.3	0.0143553	-0.200913	-0.358454	-0.68966	-0.643856	-0.434403	1	1	1	1	1	1
ZGAL_2262	Universal stress protein	34591.8	51088.9	39752.7	47297.2	44805	48981.6	53494.5	53691.2	52396.2	52120.9	45983.1	49027.7	37860.8	49118.4	37293.3	44442.7	50741.9	51593.6	51900.4	51204.9	50646	0.0565835	0.111031	-0.234465	-0.0588937	0	-0.251539	1	1	1	1	1	1
ZGAL_2263	FAD-dependent pyridine nucleotide-disulphide oxidoreductase, membrane	5907.57	5287.4	5805.12	18261.3	12548.6	8965.49	6450.56	8440.82	7660.73	7566.47	6702.31	6849.51	5311.38	6225.6	6874.97	9079.05	9998.2	8614.81	5350.8	6829.62	6116.4	-0.200913	0.0976108	-0.321928	0.910733	0.389567	-0.200913	1	1	1	1	1	1
ZGAL_2264	Putative protein	3684.1	5462.05	5209.78	4166.48	4074.57	6580.99	4795.69	4894.84	5039.43	10581	8829.88	10882.5	7022.57	8344.09	10907.4	15612.9	10971.4	17327.1	8951.76	11367.8	9940.27	0	-1.02915	-1.08927	-1.02915	0.536053	-0.200913	1	1	1	1	1	1
ZGAL_2265	Homogentisate 1,2-dioxygenase	10968.3	14653.1	10925	6926.77	6787.04	5990.45	13727.9	14007.9	14883.9	23096.9	22327.6	21921.8	12813.8	14930.8	7926.17	7699.04	7064.2	8625.6	15086	12144.6	15075.6	-0.666576	-0.666576	-0.888969	-1.78588	-1.51457	-0.915936	1	1	1	0.000867	0.008211	1
ZGAL_2266	NAD(P)H nitroreductase	24810.9	17442.8	20196.9	6169.45	8750.52	7335.51	19702.5	20337.9	19800.3	28334.6	24989.2	28909.7	20776.8	17568.5	9734.95	6388.05	8248.74	7918.45	22141.7	21364.1	25863.2	-0.251539	-0.454032	-0.395929	-1.88897	-1.88897	-0.785875	1	1	1	0.002442	0.002987	1
ZGAL_2267	Penicillin-binding protein 4*, family S12	3796.86	2754.05	3520.14	4736.66	6174.47	8434.35	3097.76	3733.38	2952.43	4288.9	3593.27	3757.2	3512.58	3319.94	3198.85	8774.28	4874.57	4768.07	5310.38	6657.63	6119.16	0.632268	-0.251539	-0.200913	0.731183	0.659925	-0.217591	1	1	1	1	1	1
ZGAL_2268	DUF456 family protein	2235.41	1897.35	2842.87	1935.22	2139.01	1464.76	1655.79	1308.06	4161.63	1570.47	3178.83	2243.51	1749.55	1165.06	953.751	2441.77	1847.03	1234.49	1967.59	1283.97	1467.3	-0.577767	0.0285692	0	-0.340075	-0.340075	-0.862496	1	1	1	1	1	1
ZGAL_2269	BlaI-type transcriptional repressor	6529.75	11884.1	6217.19	9264.45	4279.13	4007.76	23283.2	21067.2	18981.6	2713.51	2193.17	1583.78	5880.89	3464.35	2287.02	4977.76	9197.57	4256.17	6828.63	5636.56	6106.89	1.51602	3.28688	1.9222	1.43296	1.50589	0.83996	1	0.000701	1	1	1	1
ZGAL_227	TonB-dependent Receptor	2132	2424.36	2002.24	2655.29	3844.73	3149.72	2965.36	2833.31	2821.23	3051.01	3688.79	2351.81	1609.5	2915.36	2755.68	2519.99	1822.86	3108.04	2912.4	2259.07	2403.21	-0.268817	-0.0740006	-0.473931	0.0840643	-0.286304	-0.321928	1	1	1	1	1	1
ZGAL_2270	BlaR1-type regulatory protein / TonB protein	5449.89	5583.78	3893.47	2119.81	1316.39	1669.84	5760.42	3852.9	4599.51	1345.28	2616.59	1505.93	4804.32	2893.38	1508.47	1490.59	1713.41	1394.05	2949.59	1444.85	1909.34	0.201634	1.37851	1.4489	-0.104697	-0.251539	0.748461	1	1	1	1	1	1
ZGAL_2271	O-linked N-acetylglucosaminyltransferase, family GT41	4687.82	2426.27	4550.74	1801.43	4976.01	2688.88	3591.99	2860.33	3203.05	2014.47	2099.77	1847.32	3016.9	2425.81	2347.01	2865.95	3070.93	2183.8	3371.23	3554.11	3490.69	0.807355	0.695994	0.970854	0.669027	0.443607	0.389567	1	1	1	1	1	1
ZGAL_2272	Hypothetical protein	3762.36	6464.01	4194.84	4838.51	4371.76	2041.69	6642.15	5478.46	7544.78	4619.25	6865.3	6217.46	2843.34	3540.66	1185.74	1614.58	2838.05	1119.77	3463.19	3278.62	4696.64	-0.621488	0.15056	-0.304006	-0.643856	-1.68966	-1.21759	1	1	1	1	1	1
ZGAL_2273	Crossover junction endodeoxyribonuclease RuvC	12876	6536.18	12417.6	12965.9	10275.5	14352.6	8118.44	8411.3	7954.56	10235.1	8510.09	10753.1	11180.5	12005.1	10852.4	14755.8	11532.5	11986.2	7999.4	9982.82	6823.38	-0.251539	-0.268817	0.111031	0.344828	0.378512	0.201634	1	1	1	1	1	1
ZGAL_2274	Oxygen-independent coproporphyrinogen III oxidase	8492.12	5190.35	8390.16	5825.32	5834.91	4128.68	7603.63	6906.53	8256.84	5642.04	7985.63	7043	9489.07	10556.8	4817.11	7804.66	5205.23	4283.55	7473.53	5501.56	5596.99	-0.152003	0.137504	0.0976108	-0.395929	-0.251539	0.263034	1	1	1	1	1	1
ZGAL_2275	N-formylkynurenine (aryl-) formamidase	19797.8	19136.2	19552.2	22150.8	15380.8	11344.5	21620.2	18743.8	20029.1	12262.2	14057.7	16246.9	15479.4	16730.8	9751.45	14347.7	20654	8620.06	16434.7	11766	13359.4	-0.0291463	0.505891	0.454176	0.201634	0.0285692	-0.0144996	1	1	1	1	1	1
ZGAL_2276	conserved hypothetical membrane protein	9998.52	5170.78	6258.96	5835.76	6379.49	5207.85	6163.21	5644.57	7525.17	4208.84	5793.4	4922.85	7156.58	7293.66	4210.48	4438.32	4210.83	4684.39	4208.71	3345.89	4569.71	-0.304006	0.378512	0.526069	0.226509	-0.168123	0.321928	1	1	1	1	1	1
ZGAL_2277	Conserved hypothetical protein	15306.3	6553.03	12957.4	5407.04	4290.72	3536.78	7185.83	5357.63	7301.67	7774.61	6372.05	7017.37	12501.7	10905.9	4381.62	4216.47	4649.57	5064.27	8586.84	6672.7	6289.92	0.0285692	-0.0892673	0.722466	-0.666576	-0.599462	0.389567	1	1	1	1	1	1
ZGAL_2278	Stress responsive A/B barrel domain	6002.51	2550.26	4414.85	2593.01	900.361	1580.6	3022.93	3296.76	3119.79	4696.48	6751.72	7178.57	4421.88	2767.04	1421.7	1880.44	956.164	1035.14	2376.53	1690.49	1594.58	-1.73697	-0.971431	-0.514573	-1.88897	-2.25154	-1.12029	1	1	1	1	0.450436	1
ZGAL_2279	GCN5-related N-acetyltransferase	31245.9	18819	26532.2	17191.3	17782.6	17010.4	18860.3	18960.9	18981.8	36961.5	42618.3	30741.5	31094.8	31683	25030.2	17689	16940.7	23837.4	25460.8	19687.2	21648	-0.713119	-0.971431	-0.535332	-1.08927	-0.915936	-0.321928	1	1	1	0.758722	1	1
ZGAL_228	SusD/RagB family lipoprotein	5620.33	6130.2	5459.8	7328.07	6054.14	6301.54	8380.82	9467.54	8038.76	6198.55	5062.12	4486.97	5019.64	6747.54	6054.22	5926.53	6320.73	9899.13	6200.43	7156.2	6780.99	0.356144	0.713696	0.124328	0.321928	0.495695	0.176323	1	1	1	1	1	1
ZGAL_2280	Conserved hypothetical protein	4510.82	2305.16	3952.8	1812.98	6042.84	6542.04	3776.87	4674.14	2492.8	7643.27	11370.1	8135.17	4782.3	4004.48	4266.17	5135.96	4034.89	4696.57	4626.7	4005.02	3224.37	-1.18442	-1.32193	-1.32193	-0.915936	-0.971431	-1.05889	1	1	1	1	1	1
ZGAL_2281	DNA mismatch repair protein MutS,	2944.22	2437.24	4801.05	1490.64	2294.83	2513.44	2188.41	2738.33	2664.84	6426.56	9703.62	8014	3673.77	3914.2	3993.63	1724.18	1975.25	2776.89	2325.09	2234.42	2312.76	-1.8365	-1.68966	-1.25154	-1.94342	-1.88897	-1.05889	0.018854	0.057039	1	0.005403	0.007667	1
ZGAL_2282	Conserved hypothetical membrane protein	3912.17	3648.99	5115.81	5642.45	6034.98	7565.11	2564.61	3494.2	3305.22	4971.1	5285.69	4977.68	4663.42	4814.67	5626.45	6517.34	4959.03	8059.76	3306.22	5223.89	3825.53	-0.304006	-0.713119	-0.268817	0.333424	0.356144	-0.0144996	1	1	1	1	1	1
ZGAL_2283	conserved hypothetical protein	5109.79	5037.5	3441.88	6633.36	6488.13	6207.3	14647.5	12962.9	16672.9	2513.42	2302.48	2018.91	3039.12	3465.92	3851.98	4780.58	4180.96	5225.45	11926.1	10381.6	13144.9	2.37573	2.69599	0.992768	1.5008	1.05658	0.604071	1e-06	0	0.8435	0.002226	0.324158	1
ZGAL_2284	Conserved hypothetical membrane protein	18810	10643.5	14685.9	15743.7	13237.5	21415.6	18080	14252.8	17624.8	11724.2	7945.03	5240.88	17803.2	14191.3	21334.6	18672.4	25510.8	27215.2	31280.1	27270.1	26952.3	1.77821	1.0072	0.823749	1.01436	1.52105	1.09761	0.045169	1	1	1	0.374828	1
ZGAL_2285	BlaR1-type regulatory protein	4655.83	6551.32	5941.2	7378.44	4433.84	6984.26	8527.93	5176.45	6532.21	3618.07	4665.31	4051.64	7275.08	5690.11	4986.94	10456.8	7347.75	4728.72	7183.95	6606.62	6303.46	0.704872	0.713696	0.475085	0.604071	0.871844	0.545968	1	1	1	1	1	1
ZGAL_2286	BlaI-type transcriptional regulator	6099.75	4004.64	5619.32	20274.4	15193.2	7644.65	5165.96	2914.69	5095.5	1795.72	2044.94	2065.09	4405.61	2153	3007.85	4056.26	4877.42	3194.76	6203.67	4670.42	4741.3	1.40054	1.15704	1.41143	2.8679	1.03562	0.695994	1	1	1	0.001538	1	1
ZGAL_2287	PhnA protein	3826.28	4664.99	3154.19	10277.7	10539.2	8471.93	3863.07	6820.51	4700.88	10277.8	10765.6	13836.3	3362.02	4030.08	5973.25	8896.12	7768.12	10434.2	5063.92	6918.43	5259.42	-1.02915	-1.18442	-1.59946	-0.251539	-0.358454	-1.39593	1	1	0.070223	1	1	0.321225
ZGAL_2288	Metallopeptidase, family M20A	27895.1	33787.9	29178.2	31480.6	25845.5	32547.2	32897.9	38489.9	35751.4	29504.7	27984.5	28004.5	25353.3	30695	16372.3	13819.9	15384.5	16293.3	40758.5	38220.5	39193.1	0.464668	0.321928	0.0840643	0.0703893	-0.915936	-0.234465	1	1	1	1	1	1
ZGAL_229	Hypothetical lipoprotein	5177.03	5090.17	4882.27	5680.29	8096.42	7440.86	6220.06	7116.03	7559.64	8786.28	7119.83	7492.4	8541.06	12196.4	12721.2	20295.7	20365.2	17594.1	11012.8	13879.9	10882.1	0.613532	-0.168123	-0.621488	-0.136062	1.31615	0.516015	1	1	1	1	0.021949	1
ZGAL_2290	Conserved hypothetical membrane protein	5666.1	5762.9	6605.75	4313.98	18499.9	20148.1	3736.87	5003.42	3965.31	7052.71	5231.53	6584.5	9092.07	8767.52	21276.3	27797.1	31193.2	32416.8	9317	14903.6	9523.62	0.83996	-0.577767	-0.0588937	1.18903	2.27501	1.04963	1	1	1	1	0.878825	1
ZGAL_2291	SusD/RagB family lipoprotein	1741.92	1631.45	1107.41	1260.54	3545.44	3254.91	2033.31	2284.71	1280.99	4613.5	4782.95	4471.12	2424	1999.68	3209.34	3505.06	3730.35	3180.51	2812.37	2650.2	2641.62	-0.785875	-1.32193	-1.64386	-0.785875	-0.415037	-0.862496	1	1	0.887272	1	1	1
ZGAL_2292	TonB-dependent Transducer	1528.59	1981.72	1670.69	1932.21	4531.63	3615.21	2447.87	2114.95	2451.4	5719.79	7375.99	5911.59	2791.99	2418.85	6057.73	5592.66	4613.17	6996.63	3559.06	3207.23	2584.03	-1.02915	-1.4344	-1.88897	-0.915936	-0.136062	-0.761213	1	1	0.200534	1	1	1
ZGAL_2293	Anti-sigma factor	11056.7	9078.18	13876.9	21996.7	27048.6	34392.1	8293.42	13566.3	8410.53	11426	8530.08	7612.14	7413.33	11512	29079.4	23793.9	27319.3	34255.2	13341.2	22516.8	15964.4	0.910733	0.137504	0.298658	1.59932	1.63227	0.799087	1	1	1	1	1	1
ZGAL_2294	RNA polymerase ECF-type sigma factor	1734.02	1448.08	1917.23	1581.46	2075.28	3069.2	1261.81	1340.95	1489.17	3096.75	1678.59	1567.96	2356.95	3128.91	2349.58	3768.46	5318.1	4652.65	2399.78	4258.93	3934.61	0.739848	-0.621488	-0.321928	0.0840643	1.1177	0.31034	1	1	1	1	1	1
ZGAL_2295	Putative protein	6128.32	4659.26	5248.03	4099.04	2837.3	1415.51	2949.71	2147.49	3491.78	1097.39	1123.9	1039.28	2370.7	3155.11	1354.08	1382.17	1464.09	1409.44	2417.32	1786.66	1716.18	0.863938	1.39506	2.29866	1.35614	0.389567	1.07724	1	1	0.020076	1	1	1
ZGAL_2296	Conserved lipoprotein containing CBM22	46027.2	48788.8	48328.5	33736.7	20110.3	28793.8	8361.35	6561.34	8533.66	4858.88	4327.75	4481.29	11325.9	13772.5	13245.9	16284.1	12632.6	19524.3	11242	8221.77	8688.19	1.04264	0.782409	3.38819	2.59694	1.82375	1.49057	1	1	0	3e-06	0.000908	0.016741
ZGAL_2297	SusD/RagB family lipoprotein	43052.1	46133.2	41242.7	29770.1	14701.5	20456.4	2627.37	2871.12	3329.51	2838.86	2876.32	2143.4	3529.99	5958.5	5149.07	4970.48	3237.39	6311.69	3004.73	3433.08	2458.36	0.176323	0.163499	4.05311	3.04614	0.887525	0.895303	1	1	0	1.9e-05	1	1
ZGAL_2298	TonB-dependent Receptor	16761.5	38111.5	19323.4	8836.58	3665.52	4708.21	1191.38	1532.67	1628.68	1573.75	1624.56	1062.51	1796.06	2233.19	1907.41	2233.96	2496.47	2651.24	1611.72	1852.46	1950.68	0.344828	0.0285692	4.12184	2.01436	0.790772	0.475085	1	1	1e-06	0.084974	1	1
ZGAL_2299	Putative protein	4946.86	3445.48	3972.4	4904.76	4509.44	5566.15	3282.72	2452.46	4096.91	3148.44	2240.33	1958.64	15896.1	5900.61	8379.99	5248.22	5781.2	6744.42	2494.81	2439.64	3270.81	0.163499	0.422233	0.748461	1.02857	1.27501	2.03914	1	1	1	1	1	0.047933
ZGAL_23	Conserved hypothetical protein	1013.02	1782.37	1091.15	1331.08	2249.12	1552.16	2014.01	1415.87	1285.9	2214.21	3357.5	2994.68	1094	1278.82	1297.98	1370.86	1273.4	1586.01	1308.76	1469.01	1419.86	-1.02915	-0.862496	-1.152	-0.736966	-1.02915	-1.21759	1	1	1	1	1	1
ZGAL_230	Conserved hypothetical lipoprotein	3316.57	3558.26	3049.93	2438.2	4220.13	5862.3	4524.07	4301.72	4276.41	2539.35	3039.91	2665.29	2915.57	4397.11	2825.03	3894.26	3881.1	4245.39	4065.37	3957.56	3590	0.495695	0.669027	0.263034	0.604071	0.545968	0.298658	1	1	1	1	1	1
ZGAL_2300	Hypothetical protein	16859.6	16251.3	17119.1	33623.4	34529.6	35577.8	19892.3	19975.7	18116.6	18372.5	13020.8	14878.7	38954	27356.5	39643.1	33376	33273.9	40323.6	20875.3	29943.4	20830.2	0.632268	0.321928	0.124328	1.1635	1.20789	1.19535	1	1	1	0.112476	0.072887	0.099622
ZGAL_2301	Hypothetical membrane protein	7341.37	15334.7	7084.51	25038.5	27698.8	22899.2	23592.3	21668.4	25152.4	20991.5	18718.4	15982.4	29781	20885.5	25806	27273.5	28696.3	32157.6	12397.4	14894.2	9650.03	-0.599462	0.333424	-0.915936	0.443607	0.659925	0.454176	1	1	1	1	1	1
ZGAL_2302	Universal stress protein	5700.71	33591.7	8694.18	43677.1	42721.3	38342.5	48780.2	50992.5	48325.9	45257.6	38868.7	44135.1	26077.8	29037.1	15806.5	39198.1	36760.1	34203.5	33540.2	39322.3	38891.4	-0.200913	0.201634	-1.4344	-0.0439433	-0.217591	-0.862496	1	1	1	1	1	1
ZGAL_2303	One-component system sensor protein	2310.96	1213.76	2257.69	2283	3187.46	4353.46	1708.7	2649.06	1346.27	1864.98	1478.69	1513.5	2480.3	1922.47	2294.86	2788.16	3617.42	2744.63	1996.08	2067.52	2662.49	0.464668	0.226509	0.250962	1.01436	0.910733	0.464668	1	1	1	1	1	1
ZGAL_2304	Putative protein	4690.73	5680.57	4103.82	6908.76	9479.53	9359.53	3405.92	4638.99	2751.08	3300.5	1630.42	2352.17	4627.24	3891.44	8033.49	14976.8	16889	11961.8	5210.45	6573.25	4697.04	1.17632	0.565597	0.992768	1.82375	2.58976	1.18269	1	1	1	0.074011	0.000465	1
ZGAL_2305	TonB-dependent Receptor	11969.9	13695.1	9483.71	8305.98	11915.9	21495	8077.31	7974.29	6351.4	7882.77	4337.53	5092.06	11399.9	11323.7	23343.1	22749.6	25742	29485.3	11885.1	12007.6	9575.52	0.948601	0.367371	1.02148	1.26903	2.16993	1.41143	1	1	1	1	0.030007	1
ZGAL_2306	SusD/RagB family lipoprotein	4668.28	6331.47	4427.67	2269.2	3331.67	3755.68	4684.25	2229.92	4929.85	2317.44	2531.16	2192.11	4535.08	3929.48	7186.66	6035.87	5637.85	10238.1	2568.84	3069.47	2506.41	0.214125	0.748461	1.13093	0.411426	1.63691	1.15056	1	1	1	1	1	1
ZGAL_2307	Conserved lipoprotein containing CBM22	4552.5	5448.42	4250.91	3615.23	2855.48	1882.35	4035.1	2901.97	5110.23	1928.94	1895.94	1858.73	5030.57	5974.69	3191.79	3875.79	3279.86	4147.73	3301.37	2458.45	2062.16	0.464668	1.08406	1.32769	0.555816	0.992768	1.32193	1	1	1	1	1	1
ZGAL_2308	Conserved hypothetical protein	3481.82	4091.88	3497.86	1111.1	2483.33	2836.85	1264.34	1913.01	1599.39	2672.23	4735.1	2584.82	3069.93	4423.22	2262.24	2256.77	2217.89	2621.54	1554.12	1625.94	1900.18	-0.971431	-1.05889	0.15056	-0.643856	-0.494109	-0.0291463	1	1	1	1	1	1
ZGAL_231	Putative glycoside hydrolase	6566.11	4489.96	4715.38	5526.67	11988.1	12782.2	6531.45	9614.15	6421.71	4205.54	3117.08	4615.79	4836.28	5469.97	8945.02	12505.9	12338.5	14110.6	6843.19	6683.87	4679.73	0.613532	0.918386	0.400538	1.34483	1.70487	0.687061	1	1	1	1	0.385491	1
ZGAL_2310	Beta-galactosidase, family GH2	2732.37	1728.05	2023.92	3461.61	2582.13	2481.43	2009.79	1976.35	2026	3431.38	4927.23	3942.78	2405.95	2364.45	3192.97	2449.9	2607.64	3874.25	2101.15	2295.48	2073.49	-0.915936	-1.02915	-0.915936	-0.535332	-0.454032	-0.621488	1	1	1	1	1	1
ZGAL_2311	Conserved hypothetical membrane protein	1769.68	1985.81	1849.08	2857.7	3144.81	3742.11	1601.22	1819.72	1151.1	2014.16	3014.68	3419.19	1545.67	1221.61	2941.04	4359.91	3060.18	3574.62	2392.94	2403.58	1612.48	-0.395929	-0.888969	-0.599462	0.201634	0.378512	-0.556393	1	1	1	1	1	1
ZGAL_2312	TonB-dependent Receptor	3901.18	2613.86	2791.94	6185.06	5531.9	5284.8	2206.2	2471.46	3244.13	28409.3	34097.2	35741.7	3243.04	5165.68	6593.97	6859.25	5346.17	9765.81	3251.7	3427.05	2930.69	-3.32193	-3.64386	-3.47393	-2.55639	-2.18442	-2.73697	1e-06	0	1e-06	0.000128	0.00116	2.9e-05
ZGAL_2313	Conserved hypothetical lipoprotein	2345.08	1926.33	2372.33	2821.05	5504.08	6897.99	2754.71	2698.55	1644.6	44057.8	47365.1	41679.3	2009.66	2711.31	4922.32	5606.5	5130.09	5041.79	2998.25	3767.21	3489.99	-3.64386	-4.32193	-4.32193	-3.18442	-3.05889	-3.8365	6e-06	0	0	5.9e-05	0.000125	2e-06
ZGAL_2314	Conserved hypothetical lipoprotein	1150.54	1075.1	1213.37	795.644	3376.18	2357.75	1065.88	1111.03	1021.38	14967.6	27095.8	26725.9	1511.1	1803.21	2948.54	4715.47	2700.39	3153.29	2625.96	3347.57	1949.74	-3.05889	-4.32193	-4.32193	-3.47393	-2.73697	-3.47393	0.005328	2.3e-05	3.4e-05	0.000594	0.040601	0.000986
ZGAL_2315	TonB-dependent Transducer	2123.66	3039.51	2144.53	4590.18	6435.34	5331.78	2718.05	5254.49	2391.87	16172	17518.4	13734.6	2338.79	2545.95	4937.81	5503.39	3457.54	4616.3	3203.73	3075.35	3060.74	-2.32193	-2.18442	-2.73697	-1.55639	-1.78588	-2.25154	0.004437	0.006523	0.000452	1	0.145154	0.004106
ZGAL_2316	Anti-sigma factor	3620.14	4102.79	3093.09	9586.85	7627.44	12008.6	3995.51	3526.37	3366.46	3907.6	3451.03	4314.17	5069.78	4097.61	7723.66	8955	10082.1	13960.3	5605.54	9403.66	5677.44	0.823749	-0.104697	-0.104697	1.32193	1.5008	0.536053	1	1	1	1	0.317853	1
ZGAL_2317	RNA polymerase ECF-type sigma factor	11830.8	15754.4	10820.8	14936.4	16449.8	8342.48	12280.1	10630.8	13199.1	3401.8	3482.67	3684.11	10486	8075.27	4888.62	11086.1	13290.1	5002.31	7244.94	7642.42	8946.62	1.17632	1.774	1.85997	1.91073	1.47508	1.15056	1	0.761788	0.457402	0.434203	1	1
ZGAL_2318	Fumarylacetoacetate hydrolase	5300.58	4513.58	5807.86	8419.18	5088.5	6312.7	3056.67	2593.95	2871.71	4693.26	4026.09	4179.91	6913.39	6343.73	6063.5	8272.93	4784.68	5547.93	5552.87	5985.03	5366.36	0.389567	-0.599462	0.275007	0.62293	0.526069	0.584963	1	1	1	1	1	1
ZGAL_2319	Sugar phosphate isomerases/epimerases	9527.26	13551	9765.82	11513	10729.8	6830.34	19081.2	18764.8	20578.2	7970.28	9605.57	9844.4	8680.31	10224.6	6261.09	5037.33	6492.22	7946.34	8504.78	4944.53	6481.72	-0.454032	1.09085	0.263034	0.0840643	-0.494109	-0.120294	1	1	1	1	1	1
ZGAL_232	Sodium/glucose symporter	5256.74	5534.44	4214.61	4359.08	4588	6266.25	5833.59	5299.88	6492.97	3057.69	3770.07	3487.14	4512.23	6763.28	5289.9	5776.45	4825.56	5667.2	5885.2	4950.07	5341.65	0.650765	0.773996	0.536053	0.555816	0.659925	0.687061	1	1	1	1	1	1
ZGAL_2320	NAD(P)-dependent dehydrogenase	24028.1	22631.6	21680.4	18973	20358.9	15439.7	30446.7	30086.8	29673.2	16543.8	18072	17688.5	20013	21346.5	14650.8	12671.9	17925.1	13067.3	22438	18532.3	19991.4	0.226509	0.782409	0.389567	0.0703893	-0.268817	0.0976108	1	1	1	1	1	1
ZGAL_2321	3-deoxy-D-manno-octulosonic-acid transferase, family GT30	11273.5	6744.08	9693.06	9896	11826.2	7789.1	8741.44	7464.19	6920.78	3840.6	4498.96	5305.31	8595.51	13437.4	10596.2	9819.37	13566.9	8710.91	8373.61	7583.75	5588.51	0.659925	0.757023	1.02148	1.11103	1.23266	1.25701	1	1	1	1	1	1
ZGAL_2322	PorR protein, PLP-dependent aminotransferase family	15861.8	22558.7	17281.8	7631.33	7330.56	6496.87	17500.8	15730	16005.6	34523.3	33654.1	31885.4	15975.6	23319.9	12677.9	5154.55	6488.22	8488.82	18601.6	12129.3	17811.5	-1.02915	-1.02915	-0.836501	-2.25154	-2.32193	-0.943416	1	1	1	0.000213	9.2e-05	1
ZGAL_2323	UDP-glucose 4-epimerase	13870.3	13474.7	13831.8	7695.5	4632.1	5793.23	16266.2	16885.9	14979.9	28053.1	27198.3	30989.5	15169.2	16505.8	16155.7	4963.64	7665.71	11464.2	17383.2	15325.7	16730.2	-0.810966	-0.836501	-1.05889	-2.25154	-1.8365	-0.862496	1	1	1	0.000132	0.001976	1
ZGAL_2324	Conserved hypothetical protein	14929.5	14043.8	9445.94	22960	18891.1	13489.7	17253.9	17375.1	15645.2	21515.8	21145	21290.4	15552.7	15912.7	8650.99	12284.1	14839	10521.6	17038.8	15424.1	17890.5	-0.340075	-0.340075	-0.736966	-0.200913	-0.761213	-0.666576	1	1	1	1	1	1
ZGAL_2325	Hypothetical membrane protein	10124.7	9938.04	8489.55	14213.5	11225.7	13881.7	11817.8	9866.09	10562.1	9467.3	11675.8	12511.7	12048.2	9097.38	6115.81	6928.92	6183.2	6066.96	11692.9	9861.17	11161.4	-0.0439433	-0.0588937	-0.234465	0.226509	-0.810966	-0.304006	1	1	1	1	1	1
ZGAL_2326	2-oxoglutarate dehydrogenase E1 component	37641.6	36358.9	41366.2	25853.6	21766.8	17443.4	33843.3	34916.5	36477.7	44183.6	45445	47866	40182	38114.5	29415.5	20588.8	25414.2	28692.1	43104.4	38735.2	39909.2	-0.168123	-0.37707	-0.251539	-1.08927	-0.888969	-0.358454	1	1	1	0.124079	1	1
ZGAL_2327	Dihydrolipoyllysine-residue succinyltransferase E2 component of 2-oxoglutarate dehydrogenase complex	10314	17852.6	10014.3	9623.86	5469.49	4617.78	20292.3	21500.9	23796.4	38308.6	36199.4	34759	13115.9	11894.4	6112.79	5396.53	7623.46	5527.35	14642.8	13134.7	19814.8	-1.18442	-0.736966	-1.51457	-2.47393	-2.55639	-1.8365	1	1	1	0.00181	0.001494	0.129221
ZGAL_2328	Aspartic peptidase, family A2	7636.07	6891.73	8687.71	14237.3	18745.9	21585.7	5560.22	7597.88	3837.21	11024.2	6868.74	8079.56	8896.76	9008.64	23184	23286.4	24159.7	30878.2	9632.71	15124.3	12370.7	0.516015	-0.621488	-0.168123	1.07039	1.59455	0.659925	1	1	1	1	1	1
ZGAL_2329	Mg-dependent DNase	11593.1	13798.4	10824	6966.5	7172.03	8994.11	12509.7	12069.9	10880.1	14921.3	15586.8	13544.6	9485.19	13130.6	12114	5924.65	9200.97	15222.1	10229.2	8995.76	10735.4	-0.556393	-0.321928	-0.286304	-0.915936	-0.535332	-0.340075	1	1	1	1	1	1
ZGAL_233	Acetylxylan esterase, family CE6	2462.15	1989.63	2054.02	4033.83	4281.14	8437.65	2492.67	3856.52	2573.42	2697.09	2327.51	2615.64	2782.64	2897.23	3413.47	6131.58	3611.03	4638.24	3430.04	4219.75	3094.33	0.495695	0.226509	-0.234465	1.13093	0.910733	0.250962	1	1	1	1	1	1
ZGAL_2330	Asparaginase, type I	8556.68	7889.27	9265.7	12173	10239.7	9413.57	8100.97	7144.43	7641.66	8451.71	8015.62	8091.49	7313.24	8306.72	6575.03	8426.85	7172	6063.69	7343.69	5548.53	7269.57	-0.286304	-0.104697	0.0703893	0.378512	-0.184425	-0.152003	1	1	1	1	1	1
ZGAL_2332	Biopolymer transport protein ExbB	38815.4	45231	41849.9	48593	48132	47828	39032	44257.6	44323	42087.2	45679.5	44247.8	42108.1	44465.7	47652.3	45972.3	50315.9	49661.9	45552.9	42531.1	46596.8	0.0285692	-0.0439433	-0.0740006	0.124328	0.15056	0.0285692	1	1	1	1	1	1
ZGAL_2333	Conserved hypothetical membrane protein	47741.3	50090.4	44428.9	46356.9	43528.1	41831.5	47209.4	48336.7	45512.9	54829	51581.2	50321.3	48687.4	46295.1	48949.7	44260.3	48907	48483.3	49726.9	47646	45858.7	-0.136062	-0.152003	-0.136062	-0.251539	-0.152003	-0.120294	1	1	1	1	1	1
ZGAL_2334	Biopolymer transport protein ExbD	47416.1	50342.8	42737.7	42307.2	39421.6	40352.4	43214.2	47477.9	43752.1	51213.1	48600.6	42441.9	45172.8	46901.2	48705.5	40976.3	46296	46393.7	48364.1	46625.1	47554.7	0	-0.0740006	-0.0144996	-0.217591	-0.0892673	-0.0144996	1	1	1	1	1	1
ZGAL_2335	Biopolymer transport protein ExbD	5781.44	11287.2	3023.54	2793.61	2532.63	1659.82	9571.35	10271.8	10041.5	12111.8	17745.7	14664.6	4799.55	3442.29	1329.04	2199.36	2522.45	1181.6	4363.57	3751.94	4533.16	-1.8365	-0.577767	-1.152	-2.64386	-2.94342	-2.25154	1	1	1	0.133494	0.034867	0.599523
ZGAL_2336	Hypothetical membrane protein	7482.43	10098.7	6321.4	6966.97	5850.44	4112.23	14294.8	11711.6	12793.1	6036.99	7686.01	7611.56	4956.74	5393.15	2967.18	2899.95	4950.46	2765.41	7218.95	5641.16	7836.78	-0.0439433	0.863938	0.163499	-0.340075	-1	-0.68966	1	1	1	1	1	1
ZGAL_2337	Hypothetical membrane protein	7762.51	4935.18	5970	2798.25	3929.68	4107.7	7192.96	5365.53	5478.81	4988.99	5182.74	4013.34	6186.36	6735.73	3425.35	3873.43	3817.01	3877.84	7494.49	5359.77	5136.68	0.344828	0.344828	0.400538	-0.395929	-0.286304	0.201634	1	1	1	1	1	1
ZGAL_2338	RNA polymerase sigma-54	9606.43	12314	9210.14	7072.24	9276.18	8852.27	11757.1	11863.5	10479.2	17279.5	16452.1	18155.1	7695.46	7287.59	6407.67	5713.13	7502.25	6136.08	18672.4	20321.6	19898	0.189034	-0.599462	-0.736966	-1.02915	-1.4344	-1.2863	1	1	1	0.105717	0.001221	0.006504
ZGAL_2339	Asparaginyl-tRNA synthetase	4331.79	12057.9	6560.13	5221.62	5170.21	5801.31	3467.5	5780.17	3690.27	18911.4	22573.1	19537.4	4957.33	4444.16	7304.78	7270.8	7613.99	8406.07	6067.75	6956.79	7741.83	-1.55639	-2.25154	-1.39593	-1.88897	-1.39593	-1.88897	0.654585	0.003848	0.781462	0.046292	1	0.050868
[truncated: 3,072 more rows]
