# Supplementary material for: Gene Expression Analysis of Zobellia galactanivorans during the Degradation of Algal Polysaccharides Reveals both Substrate-Specific and Shared Transcriptome-Wide Responses
Source: Front Microbiol. 2017 Sep 21;8:1808. doi: 10.3389/fmicb.2017.01808 (PMC5613140; doi:10.3389/fmicb.2017.01808)
Supplement: Supplementary file 3 [file Table3.XLSX]

## Sheet: downKappaPorphyranBUTNOTOthers.
Gene	Gene product	mean log2-fold change compared to glucose						eBayes comparison to glucose (FWER after Bonferroni correction)
		alginate	laminarin	agar	porphyran	kappa-carrag.	iota-carrag.	alginate	laminarin	agar	porphyran	kappa-carrag.	iota-carrag.
ZGAL_66	Glucose-6-phosphate 1-dehydrogenase	-1.2863	-0.836501	-1.2863	-2.32193	-2.12029	-1.35845	0.717017	1	0.323951	0.000189	0.000851	0.358138
ZGAL_244	Ribonucleoside-diphosphate reductase, large subunit	-1.02915	-0.713119	-1.55639	-3.64386	-3.64386	-1.88897	1	1	1	4.8e-05	5e-05	0.358738
ZGAL_305	Sulfite reductase [NADPH] flavoprotein alpha-component	-1.35845	-1.73697	-1.39593	-3.05889	-2.73697	-2.32193	1	1	1	0.010942	0.040809	0.155209
ZGAL_396	Conserved hypothetical protein	-0.473931	-0.415037	-1.21759	-2	-2.64386	-1.73697	1	1	1	0.033229	0.00095	0.237232
ZGAL_468	DNA gyrase, subunit A	-2.32193	-1.78588	-1.68966	-3.64386	-3.47393	-2	0.374465	1	1	0.000979	0.002575	1
ZGAL_550	Cytochrome c-containing protein	-0.810966	0.0703893	-0.395929	-2.47393	-2.8365	-1.02915	1	1	1	0.001716	0.000183	1
ZGAL_643	DNA-dependent RNA polymerase, beta_ subunit	-0.37707	0.0143553	-1.55639	-3.05889	-3.32193	-1	1	1	0.085461	4e-06	1e-06	1
ZGAL_644	DNA-dependent RNA polymerase, beta subunit	-0.415037	-0.286304	-0.454032	-3.32193	-2.32193	-0.217591	1	1	1	0	2e-06	1
ZGAL_646	Ribosomal protein L10	-1.21759	-0.599462	-0.415037	-3.47393	-2.64386	-0.0740006	0.302831	1	1	0	2e-06	1
ZGAL_647	Ribosomal protein L1	-0.761213	-0.494109	-0.234465	-2.64386	-3.18442	-0.0740006	1	1	1	0.000433	5.9e-05	1
ZGAL_648	Ribosomal protein L11	-0.915936	-0.556393	-0.340075	-2.55639	-2.8365	-0.168123	1	1	1	2e-06	0	1
ZGAL_669	Anthranilate phosphoribosyltransferase	-1.35845	-1.73697	-0.643856	-2.12029	-2.32193	-1.39593	0.295866	0.009637	1	0.000434	0.000108	0.173001
ZGAL_676	Phosphoenolpyruvate carboxylase	-1.25154	-0.37707	-1.18442	-2.47393	-2.94342	-1.73697	1	1	1	0.002709	0.000163	0.125846
ZGAL_690	Conserved hypothetical protein	-1.21759	-1.59946	-1.02915	-2.25154	-2	-1.39593	1	0.442777	1	0.004601	0.011513	1
ZGAL_738	2,3-Bisphosphoglycerate-independent phosphoglycerate mutase	-1.25154	-1.05889	-1.4344	-2.39593	-2.05889	-1.64386	1	1	0.593267	0.003808	0.033925	0.671601
ZGAL_744	Na(+)-translocating NADH-quinone reductase subunit E	-0.862496	-0.621488	-1.18442	-2.8365	-2.39593	-0.915936	1	1	1	0.000164	0.001678	1
ZGAL_745	Na(+)-translocating NADH-quinone reductase subunit D	-1.68966	-1.21759	-1.55639	-3.47393	-3.05889	-0.915936	0.19198	1	0.288928	3e-06	3e-05	1
ZGAL_746	Na(+)-translocating NADH-quinone reductase subunit C	-2.12029	-2.18442	-1.88897	-2.73697	-2.39593	-1.51457	0.092161	0.05772	0.092496	0.001991	0.014246	1
ZGAL_747	Na(+)-translocating NADH-quinone reductase subunit B	-2.39593	-1.8365	-1.55639	-4.05889	-4.05889	-1.35845	0.068089	1	1	2.3e-05	2.9e-05	1
ZGAL_764	Fructose-bisphosphate aldolase, class II	-1.21759	-1.47393	-0.915936	-2.05889	-2.73697	-1.4344	1	0.126296	1	0.00068	9e-06	0.144218
ZGAL_768	Polyribonucleotide nucleotidyltransferase	-1.8365	-1.94342	-1.94342	-3.64386	-3.64386	-1.88897	0.456299	0.276964	0.265562	1.7e-05	1.5e-05	0.176635
ZGAL_790	Cell division protein FtsZ	-0.395929	-0.321928	-0.473931	-2	-2.8365	-0.473931	1	1	1	0.015085	4.8e-05	1
ZGAL_809	Gliding motility membrane lipoprotein	-2.18442	-1.05889	-1.18442	-2.8365	-2.39593	-1.94342	0.068573	1	1	0.001273	0.017511	0.33936
ZGAL_827	Prephenate dehydrogenase	-1.88897	-1.21759	-0.304006	-2.64386	-3.18442	-0.473931	0.009246	1	1	9.1e-05	3e-06	1
ZGAL_854	Homoserine O-acetyltransferase / Aspartokinase / Homoserine dehydrogenase	-0.0588937	0.367371	-0.0588937	-2.73697	-3.05889	0.321928	1	1	1	0.000903	0.000134	1
ZGAL_879	Calcium-dependent ATPase	-1.39593	-0.761213	-1.94342	-3.32193	-3.8365	-2.25154	1	1	0.908396	0.000452	0.000105	0.064887
ZGAL_887	Dihydrolipoyllysine-residue acetyltransferase E2 component of pyruvate dehydrogenase complex	-1.05889	-1.05889	-1.21759	-3.18442	-3.18442	-1.35845	1	1	1	0.000338	0.000354	1
ZGAL_904	Protein TolR	1.22033	0.871844	-1.08927	-2.39593	-2.64386	-1.73697	1	1	1	0.017963	0.006816	1
ZGAL_908	Butyryl-CoA dehydrogenase	-1.88897	-2.05889	-0.862496	-2.55639	-2.47393	-1.88897	0.133269	0.053652	1	0.002596	0.002489	0.092121
ZGAL_1184	Stationary-phase survival protein surE	-1	-1.55639	-1.32193	-2.32193	-2.05889	-1.64386	1	0.044331	0.404034	0.000148	0.000511	0.024319
ZGAL_1193	Peptidyl-prolyl isomerase family protein	-1.78588	-1.2863	-0.304006	-2.55639	-2.39593	-0.304006	0.384027	1	1	0.002605	0.005311	1
ZGAL_1286	2Fe-2S ferredoxin	-2.32193	-2.25154	-1.78588	-3.05889	-2.94342	-1.78588	0.363206	0.500571	1	0.010734	0.010903	1
ZGAL_1377	Conserved hypothetical periplasmic protein	-1.18442	-0.535332	-0.943416	-2.39593	-2.64386	-1.21759	1	1	1	0.013821	0.003316	1
ZGAL_1380	Band 7 family protein	-0.152003	0	-1.2863	-2.12029	-2.47393	-0.810966	1	1	0.095912	6.2e-05	5e-06	1
ZGAL_1405	ATP synthase, F1 sector beta subunit	-2.64386	-1.59946	-1.8365	-3.8365	-3.18442	-1.94342	0.48222	1	1	0.003749	0.038888	1
ZGAL_1416	Aldo/keto reductase related to aryl-alcohol dehydrogenases	-1.51457	-1.64386	-1.59946	-2.25154	-2	-1.88897	0.577447	0.203316	0.148942	0.001687	0.012639	0.038521
ZGAL_1437	TonB-dependent Receptor	-1.94342	-1.152	-0.915936	-2.39593	-1.94342	-1.32193	0.017202	1	1	0.000783	0.014536	1
ZGAL_1438	Glucose-6-phosphate isomerase	-1.59946	-1.51457	-1.18442	-3.47393	-3.18442	-1.73697	1	1	1	6.7e-05	0.00026	0.436301
ZGAL_1455	Conserved hypothetical protein	-2	-1.8365	-0.836501	-2.32193	-2.47393	-0.836501	0.025477	0.061365	1	0.002255	0.000967	1
ZGAL_1456	Conserved hypothetical protein	-1.59946	0.111031	-0.415037	-2.94342	-2.32193	-0.888969	0.313909	1	1	3.1e-05	0.00131	1
ZGAL_1529	Methyltransferases	0.0565835	-0.0892673	0.475085	-1.94342	-2	0.516015	1	1	1	0.02589	0.044675	1
ZGAL_1593	Conserved hypothetical protein	-1.78588	-0.37707	0.124328	-2.05889	-2.18442	-0.599462	0.003298	1	1	0.000294	0.000249	1
ZGAL_1606	Acetyl-coenzyme A carboxylase, biotin carboxylase subunit	-0.915936	-0.217591	-0.713119	-2.39593	-2.64386	-0.415037	1	1	1	0.000104	2.6e-05	1
ZGAL_1655	Type I restriction enzyme ZgaDII, S subunit	-1.51457	-0.785875	-1.32193	-2.18442	-2.05889	-1.59946	0.121369	1	0.668605	0.000564	0.001282	0.070804
ZGAL_1781	ATP synthase, F1 sector alpha subunit	-1.39593	-1.05889	-1.18442	-2.25154	-2.18442	-1.152	0.049405	1	0.248937	4.1e-05	4.7e-05	0.499404
ZGAL_1828	Exodeoxyribonuclease III	-0.168123	-0.473931	-0.915936	-2	-2.12029	-1.59946	1	1	1	0.001104	0.000562	0.020875
ZGAL_1953	TonB-dependent Receptor	-0.434403	-0.415037	-0.888969	-2.8365	-2.73697	-1	1	1	1	4.8e-05	6.4e-05	1
ZGAL_1954	Transcriptional metalloregulator	-0.0291463	0.722466	0.432959	-2.64386	-2.55639	-0.0144996	1	1	1	5e-06	7e-06	1
ZGAL_2136	Riboflavin biosynthesis protein RibF	-1.47393	-1.78588	-1.64386	-2.25154	-2	-1.94342	0.073884	0.005089	0.014916	0.000162	0.000726	0.001016
ZGAL_2240	Copper-binding periplasmic protein	-1.64386	-0.621488	-1.94342	-2.47393	-2.32193	-1.8365	0.014949	1	0.001165	2.1e-05	5.2e-05	0.001843
ZGAL_2322	PorR protein, PLP-dependent aminotransferase family	-1.02915	-1.02915	-0.836501	-2.25154	-2.32193	-0.943416	1	1	1	0.000213	9.2e-05	1
ZGAL_2327	Dihydrolipoyllysine-residue succinyltransferase E2 component of 2-oxoglutarate dehydrogenase complex	-1.18442	-0.736966	-1.51457	-2.47393	-2.55639	-1.8365	1	1	1	0.00181	0.001494	0.129221
ZGAL_2344	Elongation factor Ts (EF-Ts)	-1.78588	-0.810966	-0.785875	-3.47393	-3.05889	-0.556393	0.000296	1	1	0	0	1
ZGAL_2363	Molybdopterin oxidoreductase, membrane subunit	-1.02915	-0.666576	-1.47393	-3.8365	-4.32193	-1.21759	1	1	1	3.1e-05	1.7e-05	1
ZGAL_2364	Conserved hypothetical protein,	-1.47393	-0.915936	-1.88897	-3.8365	-3.32193	-1.55639	1	1	0.485487	5.6e-05	0.000664	1
ZGAL_2365	Cytochrome C monohaem	-2.55639	-1.152	-2.47393	-3.47393	-4.05889	-2.32193	0.285989	1	0.100384	0.002831	0.000274	0.445186
ZGAL_2367	Cytochrome c oxidase, subunit II	-0.761213	-0.473931	-0.943416	-2.94342	-3.64386	-0.810966	1	1	1	3e-06	0	1
ZGAL_2373	Major Facilitator Superfamily transporter	-0.268817	0.111031	0.0840643	-2.32193	-2.05889	0.238787	1	1	1	0.01056	0.046726	1
ZGAL_2379	Conserved hypothetical membrane protein	-2.55639	-1	-1.47393	-2.55639	-2.8365	-1.64386	0.079515	1	1	0.044973	0.013024	1
ZGAL_2450	Trigger factor	-1.55639	-1.35845	-0.862496	-2.47393	-2.05889	-1.35845	0.271482	1	1	0.000351	0.005244	1
ZGAL_2487	UDP-N-acetylmuramate:L-alanyl-gamma-D-glutamyl-meso-diaminopimelate ligase	-1.05889	-0.888969	-0.971431	-2.55639	-2.55639	-1.25154	1	1	1	0.000326	0.000514	1
ZGAL_2497	Hypothetical lipoprotein	-1.25154	-0.217591	-1.39593	-2	-2.25154	-1.02915	1	1	1	0.044541	0.012214	1
ZGAL_2508	Translation elongation factor G	-0.810966	-0.643856	-0.395929	-2.64386	-2.18442	-0.184425	1	1	1	0.001331	0.015365	1
ZGAL_2512	Ribosomal protein L23	-0.785875	-0.200913	-0.168123	-3.47393	-2.8365	0.0285692	1	1	1	5e-06	0.000209	1
ZGAL_2518	Ribosomal protein L29	-0.862496	-0.434403	-0.184425	-3.8365	-2.18442	-0.217591	1	1	1	0	9.9e-05	1
ZGAL_2520	Ribosomal protein L14	-1.68966	-0.577767	-0.643856	-4.05889	-3.47393	-0.514573	0.024366	1	1	0	0	1
ZGAL_2521	Ribosomal protein L24	-1.32193	-0.621488	-0.535332	-3.32193	-2.55639	-0.358454	0.278891	1	1	0	9e-06	1
ZGAL_2522	Ribosomal protein L5	-0.761213	-0.340075	-0.37707	-3.47393	-1.94342	-0.184425	1	1	1	0	0.002005	1
ZGAL_2523	Ribosomal protein S14	-1.21759	-0.599462	-0.643856	-3.64386	-2.39593	-0.340075	1	1	1	0	5.6e-05	1
ZGAL_2525	Ribosomal protein L6	-1.73697	-1.05889	-0.761213	-3.64386	-3.18442	-0.577767	0.011639	1	1	0	0	1
ZGAL_2527	Ribosomal protein S5	-1.4344	-0.666576	-0.168123	-3.8365	-4.05889	-0.37707	0.130954	1	1	0	0	1
ZGAL_2531	Translation initiation factor IF-1	-1.68966	-0.761213	-0.217591	-3.32193	-2.8365	0	0.033317	1	1	1e-06	8e-06	1
ZGAL_2532	Ribosomal protein S13	-1.39593	-1.02915	-0.251539	-4.64386	-3.47393	-0.0892673	0.044702	1	1	0	0	1
ZGAL_2533	Ribosomal protein S11	-1.94342	-1.4344	-0.556393	-2.94342	-2.39593	-0.358454	0.000584	0.04775	1	1e-06	2.7e-05	1
ZGAL_2570	Bifunctional methylenetetrahydrofolate dehydrogenase/cyclohydrolase	-1.35845	-0.915936	-0.599462	-2.64386	-2.25154	-0.535332	0.416259	1	1	3.1e-05	0.000471	1
ZGAL_2663	CBM6 containing protein	-0.434403	-0.836501	-0.473931	-2.47393	-2.55639	-0.395929	1	1	1	0.000177	0.00011	1
ZGAL_2664	Beta-helix fold protein	-0.785875	-1.25154	-0.577767	-3.32193	-2.8365	-0.168123	1	1	1	1e-06	9e-06	1
ZGAL_2791	Glutamine synthetase II	-1.94342	-1.94342	-1.55639	-2.47393	-2.05889	-1.4344	0.011651	0.01444	0.253999	0.000231	0.004306	0.603417
ZGAL_2840	Acyltransferase	-1.35845	-0.136062	-0.120294	-2.32193	-2.64386	-0.304006	1	1	1	0.020291	0.0073	1
ZGAL_2866	Succinyl-CoA ligase [ADP-forming] subunit beta	-1.78588	-1.88897	-1.32193	-2.94342	-2.47393	-2.05889	0.655295	0.414093	1	0.000413	0.010586	0.10691
ZGAL_2942	Preprotein translocase subunit secA	-0.836501	-0.473931	-0.268817	-2.32193	-2.18442	-0.836501	1	1	1	5.7e-05	0.000127	1
ZGAL_3019	Transketolase subunit A	-1.94342	-2.05889	-1.35845	-2.8365	-2.73697	-1.8365	0.212445	0.094936	1	0.000833	0.001457	0.24925
ZGAL_3039	Threonyl-tRNA synthetase	-1.73697	-1.32193	-1.64386	-3.05889	-3.64386	-1.55639	1	1	0.632339	0.00086	4.4e-05	1
ZGAL_3134	Conserved hypothetical membrane protein	-0.168123	0.163499	-0.68966	-2.64386	-2.73697	-1.55639	1	1	1	0.008745	0.00437	1
ZGAL_3173	GDP-mannose 4,6-dehydratase	-1.08927	-1.05889	-1.2863	-2.94342	-4.05889	-1.94342	1	1	1	0.000142	1e-06	0.05046
ZGAL_3209	Oxidoreductase complex, iron-sulfur subunit	-0.577767	-0.0144996	-1.02915	-2.05889	-2.25154	-1.39593	1	1	1	0.005775	0.000997	0.612157
ZGAL_3474	Short-chain dehydrogenase/reductase	-1.08927	-0.761213	-0.434403	-2.64386	-3.47393	-1.2863	1	1	1	0.043642	0.000984	1
ZGAL_3682	Molybdenum cofactor biosynthesis protein C	-0.454032	-0.736966	0.545968	-2.8365	-2.55639	-0.104697	1	1	1	0.001635	0.006373	1
ZGAL_3764	Conserved hypothetical protein	-2	-2	-1.68966	-2.32193	-2.32193	-1.47393	0.075967	0.059832	0.557857	0.00719	0.008055	1
ZGAL_3780	UDP-glucuronic acid decarboxylase	-1.32193	-0.713119	-0.666576	-2.47393	-2.8365	-0.666576	1	1	1	0.001123	0.000135	1
ZGAL_3829	DNA polymerase III, beta chain	-1.59946	-1.18442	-1.55639	-3.18442	-3.47393	-2.18442	1	1	1	0.003458	0.00128	0.385557
ZGAL_3833	Protein PhoH	-0.915936	-1.55639	-0.761213	-2.12029	-2.25154	-1.2863	1	1	1	0.018797	0.010243	1
ZGAL_3966	Conserved hypothetical protein	-0.217591	-0.971431	-0.415037	-2.73697	-2.25154	-0.577767	1	1	1	3e-06	9.1e-05	1
ZGAL_4008	Aldose 1-epimerase	-0.251539	-0.415037	-0.915936	-2.25154	-2.25154	-1.02915	1	1	1	0.045876	0.049821	1
ZGAL_4064	Molybdopterin-containing oxidoreductase, alpha subunit	-0.943416	-0.736966	-1.08927	-2	-2.32193	-0.915936	1	1	1	0.005032	0.001066	1
ZGAL_4327	Alginate lyase, family PL14	-1.39593	-0.810966	-0.888969	-2.47393	-2.05889	-1.47393	1	1	1	0.001655	0.027261	1
ZGAL_4406	FAD-dependent oxidoreductase	-1.68966	-1.12029	-1.88897	-2.32193	-2.18442	-1.8365	2.1e-05	0.015658	3e-06	0	0	5e-06
ZGAL_4525	Acyl-[acyl-carrier-protein]--UDP-N-acetylglucosamine O-acyltransferase	-1.55639	-1.12029	-1.88897	-3.18442	-2.55639	-1.8365	0.040921	1	0.002828	1e-06	1.7e-05	0.002493
ZGAL_4527	UDP-3-O-[3-hydroxymyristoyl] glucosamine N-acyltransferase	-1.32193	-0.68966	-0.321928	-2.55639	-2.64386	-0.836501	0.028877	1	1	1e-06	1e-06	1
ZGAL_4567	Ketol-acid reductoisomerase	-1.8365	-1.05889	-1.08927	-2.64386	-2.64386	-1.68966	0.047735	1	1	0.000126	0.00019	0.12316
ZGAL_4626	6,7-dihydropteridine reductase	-1.68966	-1.18442	-1.47393	-2.05889	-2.05889	-1.78588	0.659603	1	1	0.044264	0.031317	0.353641
ZGAL_4726	Phenylalanyl-tRNA synthetase beta chain	-1	-0.943416	-1	-3.32193	-2.55639	-1.2863	1	1	1	1.9e-05	0.002155	1
ZGAL_4742	Serine hydroxymethyltransferase	-1.39593	-1.05889	-0.514573	-2.25154	-2.05889	-0.915936	0.63379	1	1	0.001085	0.002197	1
ZGAL_4764	DNA repair protein RecN	0.555816	0.739848	-0.321928	-2.05889	-2.18442	-0.577767	1	1	1	0.005693	0.003651	1
ZGAL_4777	Protein methyltransferase HemK	-1.73697	-1.02915	-1.02915	-2.8365	-2.73697	-1.2863	0.071004	1	1	5e-05	6.9e-05	1
