# Supplementary material for: Gene Expression Analysis of Zobellia galactanivorans during the Degradation of Algal Polysaccharides Reveals both Substrate-Specific and Shared Transcriptome-Wide Responses
Source: Front Microbiol. 2017 Sep 21;8:1808. doi: 10.3389/fmicb.2017.01808 (PMC5613140; doi:10.3389/fmicb.2017.01808)
Supplement: Supplementary file 4 [file Table4.XLSX]

## Sheet: venn_result19734_withAnnot_modi
Gene	Intersection set	Gene product
ZGAL_323	agar	Major facilitator family transporter
ZGAL_333	agar	Hypothetical lipoprotein
ZGAL_1272	agar	Glycoside hydrolase, family GH114
ZGAL_1695	agar	Conserved hypothetical protein
ZGAL_2295	agar	Putative protein
ZGAL_2298	agar	TonB-dependent Receptor
ZGAL_3572	agar	Conserved lipoprotein containing CBM22
ZGAL_3573	agar	Beta-agarase B, family GH16
ZGAL_3666	agar	Two-component system - Response regulator
ZGAL_3748	agar	OmpA-like periplasmic protein
ZGAL_3912	agar	Hypothetical lipoprotein
ZGAL_3913	agar	Putative protein
ZGAL_3930	agar	Conserved hypothetical protein
ZGAL_3974	agar	Conserved hypothetical periplasmic protein
ZGAL_4134	agar	Two-component system - Response regulator
ZGAL_4202	agar	Hypothetical membrane protein
ZGAL_4243	agar	Beta-agarase D, family GH16
ZGAL_4578	agar	Mg chelatase family protein
ZGAL_4658	agar	Rhamnonate dehydratase
ZGAL_4659	agar	Lactaldehyde dehydrogenase
ZGAL_4660	agar	Sulfatase, family S1-19
ZGAL_4661	agar	2-deoxy-D-gluconate-3-dehydrogenase
ZGAL_4663	agar	3,6-anhydro-alpha-L-galactosidase
ZGAL_4666	agar	Conserved hypothetical membrane protein
ZGAL_4668	agar	SusD/RagB family lipoprotein
ZGAL_4688	agar	Beta-propeller fold protein
ZGAL_4689	agar	Conserved hypothetical protein
ZGAL_4690	agar	Conserved cytochrome c-containing protein
ZGAL_2620	agar alginate	SusD/RagB family lipoprotein
ZGAL_4341	agar alginate	ABC-2 type exporter, permease component
ZGAL_2616	agar alginate iota	Sugar permease
ZGAL_1768	agar alginate iota kappa laminarin porphyran	PadR-type transcriptional regulator
ZGAL_331	agar alginate iota kappa porphyran	RNA polymerase ECF-type sigma factor
ZGAL_4664	agar alginate iota kappa porphyran	AraC-type transcriptional regulator
ZGAL_920	agar alginate iota laminarin	AraC-type transcriptional regulator
ZGAL_704	agar alginate iota laminarin porphyran	Conserved PDZ-containing protein
ZGAL_1769	agar alginate iota laminarin porphyran	Conserved hypothetical membrane protein
ZGAL_2621	agar alginate iota porphyran	TonB-dependent Receptor
ZGAL_3191	agar alginate laminarin	Conserved hypothetical membrane protein
ZGAL_2619	agar alginate laminarin porphyran	Conserved hypothetical membrane protein
ZGAL_2618	agar alginate porphyran	Alginate lyase, family PL7
ZGAL_117	agar iota	Two-component system - Response regulator
ZGAL_224	agar iota	Putative protein
ZGAL_225	agar iota	Hypothetical protein
ZGAL_932	agar iota	OmpA-like periplasmic protein
ZGAL_933	agar iota	Conserved hypothetical periplasmic protein
ZGAL_937	agar iota	RNA polymerase ECF-type sigma factor
ZGAL_1222	agar iota	Conserved hypothetical protein
ZGAL_1324	agar iota	Conserved hypothetical periplasmic protein
ZGAL_1412	agar iota	Aspartate 1-decarboxylase
ZGAL_1432	agar iota	TonB-dependent Receptor
ZGAL_1445	agar iota	5-Formyltetrahydrofolate cyclo-ligase
ZGAL_1499	agar iota	Aerotolerance protein BatB
ZGAL_1696	agar iota	N-acetyltransferase ElaA
ZGAL_1697	agar iota	Cation efflux protein
ZGAL_1876	agar iota	Two-component system - Sensor histidine kinase
ZGAL_1894	agar iota	Two-component system - Response regulator
ZGAL_2634	agar iota	Conserved hypothetical protein
ZGAL_2810	agar iota	Family C56 non-peptidase protein
ZGAL_2966	agar iota	Conserved hypothetical lipoprotein
ZGAL_3528	agar iota	RNA polymerase ECF-type sigma factor
ZGAL_4106	agar iota	Conserved hypothetical membrane protein
ZGAL_4133	agar iota	Two-component system - Sensor histidine kinase
ZGAL_4297	agar iota	Hypothetical membrane protein
ZGAL_4309	agar iota	Putative protein
ZGAL_4552	agar iota	Aminopeptidase, family M1
ZGAL_4662	agar iota	Long chain dehydrogenase/reductase
ZGAL_4719	agar iota	Conserved hypothetical lipoprotein
ZGAL_48	agar iota kappa	Conserved hypothetical lipoprotein
ZGAL_52	agar iota kappa	RNA polymerase ECF-type sigma factor
ZGAL_1466	agar iota kappa	Conserved hypothetical lipoprotein
ZGAL_1898	agar iota kappa	Hypothetical periplasmic protein
ZGAL_2041	agar iota kappa	Conserved hypothetical lipoprotein
ZGAL_3187	agar iota kappa	Integron-related Integrase
ZGAL_3527	agar iota kappa	Sulfatase, family S1-20
ZGAL_3898	agar iota kappa	Conserved hypothetical protein
ZGAL_4306	agar iota kappa	Hypothetical periplasmic protein
ZGAL_4307	agar iota kappa	Conserved hypothetical lipoprotein
ZGAL_4727	agar iota kappa	Fasciclin family protein
ZGAL_177	agar iota kappa laminarin	Cytochrome c-containing protein
ZGAL_1896	agar iota kappa laminarin porphyran	Conserved hypothetical protein
ZGAL_2132	agar iota kappa laminarin porphyran	Putative protein
ZGAL_511	agar iota kappa porphyran	RNA polymerase ECF-type sigma factor
ZGAL_737	agar iota kappa porphyran	Ankyrin repeats protein
ZGAL_1481	agar iota kappa porphyran	Hypothetical protein
ZGAL_2874	agar iota kappa porphyran	Conserved hypothetical protein
ZGAL_4598	agar iota kappa porphyran	Conserved hypothetical protein
ZGAL_1451	agar iota laminarin	TonB-dependent Receptor
ZGAL_2029	agar iota laminarin	Conserved hypothetical protein
ZGAL_2797	agar iota laminarin	Thiamine biosynthesis protein apbE
ZGAL_47	agar iota porphyran	Small-conductance mechanosensitive channel
ZGAL_257	agar iota porphyran	Cytochrome c-containing protein
ZGAL_1043	agar iota porphyran	N-acetylneuraminate lyase
ZGAL_4584	agar iota porphyran	Genetic Element Protein A
ZGAL_49	agar kappa	Conserved hypothetical periplasmic protein
ZGAL_947	agar kappa	Conserved hypothetical protein
ZGAL_3986	agar kappa porphyran	Anti-sigma factor
ZGAL_4667	agar kappa porphyran	Hypothetical protein
ZGAL_4669	agar kappa porphyran	TonB-dependent Receptor
ZGAL_178	agar laminarin	conserved hypothetical periplasmic protein
ZGAL_4267	agar laminarin	Beta-agarase C, family GH16
ZGAL_4224	agar laminarin porphyran	MarR-type transcriptional regulator
ZGAL_1360	agar porphyran	Conserved hypothetical membrane protein
ZGAL_2296	agar porphyran	Conserved lipoprotein containing CBM22
ZGAL_2297	agar porphyran	SusD/RagB family lipoprotein
ZGAL_3571	agar porphyran	SusD/RagB family lipoprotein
ZGAL_286	alginate	Conserved hypothetical protein
ZGAL_387	alginate	Transposase (pseudogene), Mutator family
ZGAL_2613	alginate	Diphosphate-fructose-6-phosphate 1-phosphotransferase
ZGAL_2623	alginate	Pectin degradation protein KdgF
ZGAL_2624	alginate	Alginate lyase, family PL17
ZGAL_2628	alginate	Conserved hypothetical protein
ZGAL_2816	alginate	Protein CrcB
ZGAL_3793	alginate	Thiamine biosynthesis protein apbE
ZGAL_4003	alginate	Two-component system - Sensor histidine kinase
ZGAL_4130	alginate	Alginate lyase, family PL6
ZGAL_4131	alginate	Alginate lyase, family PL7
ZGAL_4132	alginate	Alginate lyase, family PL6
ZGAL_4576	alginate	Conserved hypothetical membrane protein
ZGAL_285	alginate laminarin	Hypothetical membrane protein
ZGAL_515	alginate laminarin	Major facilitator family transporter
ZGAL_632	alginate laminarin	Conserved hypothetical protein
ZGAL_633	alginate laminarin	Thrombospondin type 3 repeats protein
ZGAL_634	alginate laminarin	Conserved hypothetical protein
ZGAL_686	alginate laminarin	Two-component system - Response regulator, receiver domain
ZGAL_93	alginate laminarin	Conserved hypothetical periplasmic protein
ZGAL_1133	alginate laminarin	Conserved cytochrome c -containing protein
ZGAL_1421	alginate laminarin	Conserved hypothetical membrane protein
ZGAL_1619	alginate laminarin	Conserved hypothetical lipoprotein
ZGAL_1727	alginate laminarin	OmpA-like outer membrane protein
ZGAL_1834	alginate laminarin	Conserved hypothetical protein
ZGAL_1851	alginate laminarin	Conserved hypothetical lipoprotein
ZGAL_1878	alginate laminarin	Putative exported protein
ZGAL_1990	alginate laminarin	Conserved hypothetical lipoprotein
ZGAL_2283	alginate laminarin	conserved hypothetical protein
ZGAL_2491	alginate laminarin	Conserved hypothetical protein
ZGAL_2492	alginate laminarin	Conserved hypothetical periplasmic protein
ZGAL_2716	alginate laminarin	Conserved hypothetical membrane protein
ZGAL_2761	alginate laminarin	Conserved hypothetical periplasmic protein
ZGAL_2762	alginate laminarin	Conserved hypothetical periplasmic protein
ZGAL_2882	alginate laminarin	Conserved hypothetical protein
ZGAL_2893	alginate laminarin	OmpA-like periplasmic protein
ZGAL_2989	alginate laminarin	Conserved hypothetical membrane protein
ZGAL_2990	alginate laminarin	Glycosyltransferase, family GT4
ZGAL_2991	alginate laminarin	Dolichol-phosphate mannose synthase, family GT2
ZGAL_3032	alginate laminarin	Hypothetical periplasmic protein
ZGAL_3033	alginate laminarin	Hypothetical periplasmic protein
ZGAL_3120	alginate laminarin	SusD/RagB family lipoprotein
ZGAL_3240	alginate laminarin	Conserved hypothetical protein
ZGAL_3650	alginate laminarin	Conserved hypothetical protein
ZGAL_4196	alginate laminarin	GCN5-related N-acetyltransferase
ZGAL_4409	alginate laminarin	Conserved hypothetical lipoprotein
ZGAL_3239	alginate laminarin porphyran	Conserved hypothetical protein
ZGAL_4502	alginate laminarin porphyran	RNA polymerase ECF-type sigma factor
ZGAL_2636	alginate porphyran	Putative membrane protein
ZGAL_2638	alginate porphyran	5-dehydro-2-deoxygluconokinase
ZGAL_120	iota	Two-component system - Sensor histidine kinase
ZGAL_358	iota	anti-sigma factor
ZGAL_513	iota	Conserved hypothetical protein
ZGAL_514	iota	Conserved hypothetical protein
ZGAL_864	iota	Conserved hypothetical membrane protein
ZGAL_949	iota	Conserved hypothetical protein
ZGAL_1067	iota	Linoleoyl-CoA desaturase
ZGAL_1127	iota	Two-component system - Sensor histidine kinase
ZGAL_1194	iota	CBS family protein
ZGAL_1413	iota	Conserved hypothetical membrane protein
ZGAL_1501	iota	Aerotolerance protein BatD
ZGAL_1893	iota	Two-component system - Sensor histidine kinase
ZGAL_2030	iota	Conserved hypothetical protein
ZGAL_2809	iota	Conserved hypothetical lipoprotein
ZGAL_2812	iota	Conserved hypothetical periplasmic protein
ZGAL_2986	iota	Glycoside hydrolase, family GH2
ZGAL_2988	iota	Conserved hypothetical membrane protein
ZGAL_3636	iota	One-component system sensor protein
ZGAL_3734	iota	Conserved hypothetical periplasmic protein
ZGAL_3749	iota	Conserved hypothetical protein
ZGAL_4308	iota	Putative protein
ZGAL_4616	iota	Conserved hypothetical periplasmic protein
ZGAL_945	iota kappa	Hypothetical protein
ZGAL_2875	iota kappa	Conserved hypothetical protein
ZGAL_3150	iota kappa	Conserved hypothetical membrane protein
ZGAL_3580	iota kappa	SusD/RagB family lipoprotein
ZGAL_1909	iota kappa porphyran	Conserved hypothetical periplasmic protein
ZGAL_356	iota laminarin	SusD/RagB family lipoprotein
ZGAL_2987	iota laminarin	Conserved hypothetical lipoprotein
ZGAL_2978	iota porphyran	Two-component system - Response regulator, receiver domain
ZGAL_160	kappa	Similar to ASPIC and UnbV protein containing FG-GAP repeats
ZGAL_187	kappa	Sugar permease
ZGAL_223	kappa	ABC-2 type exporter, permease component
ZGAL_235	kappa	TetR-type transcriptional regulator
ZGAL_250	kappa	Calcineurin-like phosphoesterase
ZGAL_432	kappa	Hypothetical protein
ZGAL_1560	kappa	FAD-dependent oxidoreductase
ZGAL_1902	kappa	Hypothetical lipoprotein
ZGAL_1904	kappa	Conserved hypothetical protein
ZGAL_1908	kappa	Hypothetical periplasmic protein
ZGAL_2304	kappa	Putative protein
ZGAL_2305	kappa	TonB-dependent Receptor
ZGAL_2422	kappa	Hypothetical membrane protein
ZGAL_2550	kappa	Conserved membrane lipoprotein
ZGAL_2652	kappa	Putative protein
ZGAL_2721	kappa	Conserved hypothetical periplasmic protein
ZGAL_2789	kappa	Adenine phosphoribosyltransferase
ZGAL_3083	kappa	Hypothetical membrane protein
ZGAL_3087	kappa	Transposase (pseudogene), Mutator family
ZGAL_3186	kappa	Putative protein
ZGAL_3662	kappa	Hypothetical periplasmic protein
ZGAL_3932	kappa	RNA polymerase ECF-type sigma factor
ZGAL_3987	kappa	TonB-dependent Transducer
ZGAL_3988	kappa	SusD/RagB family lipoprotein
ZGAL_4236	kappa	LysR-type transcriptional regulator
ZGAL_4275	kappa	Macrolide-specific membrane fusion protein
ZGAL_4467	kappa	Conserved hypothetical lipoprotein
ZGAL_4468	kappa	Conserved hypothetical protein
ZGAL_4478	kappa	Alpha-acetolactate decarboxylase
ZGAL_4594	kappa	Hypothetical protein
ZGAL_82	kappa porphyran	Hypothetical lipoprotein
ZGAL_180	kappa porphyran	Putative protein
ZGAL_1180	kappa porphyran	Conserved hypothetical membrane protein
ZGAL_19	laminarin	Conserved hypothetical protein
ZGAL_95	laminarin	MarR-type transcriptional regulator
ZGAL_209	laminarin	Hypothetical lipoprotein
ZGAL_211	laminarin	SusD/RagB family lipoprotein
ZGAL_276	laminarin	Short-chain dehydrogenase/reductase
ZGAL_277	laminarin	Sugar isomerase
ZGAL_390	laminarin	Putative protein
ZGAL_391	laminarin	Hypothetical protein
ZGAL_587	laminarin	Gluconolactonase
ZGAL_588	laminarin	High-affinity gluconate transporter
ZGAL_631	laminarin	Thrombospondin type 3 repeats protein
ZGAL_636	laminarin	Conserved beta helix fold protein
ZGAL_675	laminarin	Conserved hypothetical protein
ZGAL_1132	laminarin	Conserved hypothetical protein.
ZGAL_1164	laminarin	Metal transport-related protein
ZGAL_1475	laminarin	Conserved hypothetical lipoprotein
ZGAL_1614	laminarin	Conserved hypothetical periplasmic protein
ZGAL_1703	laminarin	Dihydroneopterin aldolase
ZGAL_1706	laminarin	Conserved hypothetical protein
ZGAL_1773	laminarin	Gliding motility membrane lipoprotein SprE
ZGAL_1869	laminarin	Conserved hypothetical periplasmic protein
ZGAL_2023	laminarin	Conserved hypothetical protein
ZGAL_2269	laminarin	BlaI-type transcriptional repressor
ZGAL_2356	laminarin	Sodium/hydrogen exchanger
ZGAL_2377	laminarin	Conserved hypothetical periplasmic protein
ZGAL_2401	laminarin	Conserved hypothetical protein
ZGAL_2413	laminarin	ASPIC and UnbV like protein containing FG-GAP repeats
ZGAL_2432	laminarin	Conserved hypothetical membrane protein
ZGAL_2495	laminarin	Rhomboid-like protease, family S54
ZGAL_2725	laminarin	Conserved hypothetical membrane protein
ZGAL_2887	laminarin	Putative protein
ZGAL_2894	laminarin	Conserved hypothetical membrane protein
ZGAL_2895	laminarin	Conserved hypothetical protein
ZGAL_2944	laminarin	Conserved hypothetical protein
ZGAL_2962	laminarin	Conserved hypothetical membrane protein
ZGAL_3162	laminarin	Conserved hypothetical oxydoreductase
ZGAL_3164	laminarin	Cytochrome c-containing lipoprotein
ZGAL_3165	laminarin	Conserved hypothetical membrane protein
ZGAL_3166	laminarin	Conserved hypothetical protein
ZGAL_3183	laminarin	Sheath polysaccharide lyase
ZGAL_3253	laminarin	Conserved hypothetical protein
ZGAL_3302	laminarin	Metalloendopeptidase, family M48
ZGAL_3353	laminarin	Serine peptidase, family S12
ZGAL_4154	laminarin	Glycosyltransferase, family GT2
ZGAL_4295	laminarin	Two-component system - Sensor histidine kinase
ZGAL_4310	laminarin	Conserved hypothetical periplasmic protein
ZGAL_4436	laminarin	AsnC/Lrp-type transcriptional regulator
ZGAL_4437	laminarin	Conserved hypothetical protein
ZGAL_4698	laminarin	SusD/RagB family lipoprotein
ZGAL_1163	laminarin porphyran	Putative protein
ZGAL_754	porphyran	Ribosomal RNA small subunit methyltransferase G
ZGAL_1880	porphyran	Conserved hypothetical periplasmic protein
ZGAL_2286	porphyran	BlaI-type transcriptional regulator
ZGAL_3363	porphyran	Conserved hypothetical membrane protein
ZGAL_3508	porphyran	SusD/RagB family lipoprotein
ZGAL_3746	porphyran	Glycosyltransferase, family GT4
ZGAL_4138	porphyran	Conserved hypothetical membrane protein
ZGAL_4212	porphyran	TetR-type transcriptional regulator
ZGAL_4466	porphyran	Glyoxalase superfamily protein
ZGAL_4473	porphyran	HxlR-type transcriptional regulator
