# Supplementary material for: Gene Expression Analysis of Zobellia galactanivorans during the Degradation of Algal Polysaccharides Reveals both Substrate-Specific and Shared Transcriptome-Wide Responses
Source: Front Microbiol. 2017 Sep 21;8:1808. doi: 10.3389/fmicb.2017.01808 (PMC5613140; doi:10.3389/fmicb.2017.01808)
Supplement: Supplementary file 5 [file Table5.XLSX]

## Sheet: Dominating_DCC_with_density_geq
GTSegment #	Region #	Density	Note	Genes	Gene annotations																																										gene_count	ecotype
1	1	1.0	genes in opposite directions	ZGAL_18 ZGAL_19	ZGAL_18: putative membrane protein	ZGAL_19: Conserved hypothetical protein																																									2	2 2
2	2	1.0	all genes in same direction	ZGAL_49 INTERZG_49:1-59 ZGAL_50 ZGAL_51 ZGAL_52	ZGAL_49: Conserved hypothetical protein	ZGAL_50: Conserved hypothetical protein	ZGAL_51: Conserved hypothetical protein	ZGAL_52: RNA-polymerase ECF type sigma factor																																							5	3 3 3 3 3
3	3	1.0	all genes in same direction	ZGAL_55 ZGAL_56 INTERZG_56:1-372	ZGAL_55: Conserved hypothetical protein	ZGAL_56: Vitamin B12 TonB dependant receptor btuB																																									3	1 1 1
4	4	1.0	all genes in same direction	INTERZG_107:1-339 ZGAL_108 INTERZG_108:1-61 ZGAL_109 ZGAL_110	ZGAL_108: Conserved hypothetical lipoprotein	ZGAL_109: Di-heme cytochrome c peroxidase ccpA	ZGAL_110: Conserved hypothetical periplasmic protein																																								5	1 1 1 1 1
5	5	1.0	all genes in same direction	ZGAL_118 ZGAL_119	ZGAL_118: Conserved hypothetical protein	ZGAL_119: Conserved hypothetical membrane protein																																									2	3 3
6	6	1.0	all genes in same direction	ZGAL_154 ZGAL_155	ZGAL_154: Galactokinase galK	ZGAL_155: C-alpha-formylglycine-generating protein fgeA																																									2	0 0
7	7	0.6	all genes in same direction	ZGAL_208 INTERZG_208:1-220 ZGAL_216 ZGAL_217 ZGAL_218 ZGAL_219 ZGAL_220 ZGAL_221 ZGAL_222	ZGAL_208: endoglucanase family GH5_4 engA	ZGAL_216: Hypothetical protein	ZGAL_217: ABC transporter, ATPase component	ZGAL_218: ABC-2 type exporter, permease component	ZGAL_219: Conserved hypothetical membrane protein	ZGAL_220: Hypothetical membrane protein	ZGAL_221: Conserved hypothetical membrane protein	ZGAL_222: ABC transporter, ATPase component																																			9	4 4 4 4 4 4 4 4 4
8	7	0.8	all genes in same direction	ZGAL_209 ZGAL_210 ZGAL_211 ZGAL_214	ZGAL_209: Hypothetical lipoprotein, family CBM4	ZGAL_210: Hypothetical lipoprotein	ZGAL_211: SusD/RagB family lipoprotein	ZGAL_214: TonB dependent receptor																																							4	2 2 2 2
9	7	1.0	all genes in same direction	ZGAL_209 ZGAL_210 ZGAL_211	ZGAL_209: Hypothetical lipoprotein, family CBM4	ZGAL_210: Hypothetical lipoprotein	ZGAL_211: SusD/RagB family lipoprotein																																								3	2 2 2
10	7	0.875	all genes in same direction	ZGAL_216 ZGAL_217 ZGAL_218 ZGAL_219 ZGAL_220 ZGAL_221 ZGAL_222	ZGAL_216: Hypothetical protein	ZGAL_217: ABC transporter, ATPase component	ZGAL_218: ABC-2 type exporter, permease component	ZGAL_219: Conserved hypothetical membrane protein	ZGAL_220: Hypothetical membrane protein	ZGAL_221: Conserved hypothetical membrane protein	ZGAL_222: ABC transporter, ATPase component																																				7	4 4 4 4 4 4 4
11	7	1.0	all genes in same direction	ZGAL_217 ZGAL_218 ZGAL_219 ZGAL_220 ZGAL_221 ZGAL_222	ZGAL_217: ABC transporter, ATPase component	ZGAL_218: ABC-2 type exporter, permease component	ZGAL_219: Conserved hypothetical membrane protein	ZGAL_220: Hypothetical membrane protein	ZGAL_221: Conserved hypothetical membrane protein	ZGAL_222: ABC transporter, ATPase component																																					6	4 4 4 4 4 4
12	8	1.0	genes in opposite directions	ZGAL_224 ZGAL_225	ZGAL_224: Putative protein	ZGAL_225: Hypothetical protein																																									2	3 3
13	9	0.666667	genes in opposite directions	ZGAL_250 ZGAL_253	ZGAL_250: Calcineurin-like phosphoesterase	ZGAL_253: Sodium/solute symporter																																									2	4 4
14	10	1.0	all genes in same direction	ZGAL_276 ZGAL_277	ZGAL_276: Short chain deshydrogenase/reductase	ZGAL_277: sugar isomerase																																									2	2 2
15	11	1.0	all genes in same direction	INTERZG_293:1-77 ZGAL_294 INTERZG_294:1-87 ZGAL_295 ZGAL_296	ZGAL_294: Conserved hypothetical membrane protein	ZGAL_295: Heavy metal binding protein	ZGAL_296: Thiosulfate sulfurtransferase glpE2																																								5	2 2 2 2 2
16	12	1.0	all genes in same direction	ZGAL_305 ZGAL_306	ZGAL_305: Sulfite reductase [NADPH] flavoprotein alpha-component cysJ	ZGAL_306: Peroxiredoxin																																									2	1 1
17	13	1.0	all genes in same direction	ZGAL_356 ZGAL_357	ZGAL_356: SusD/RagB family lipoprotein	ZGAL_357: TonB dependant transducer																																									2	3 3
18	14	0.666667	genes in opposite directions	ZGAL_360 ZGAL_363	ZGAL_360: Conserved hypothetical protein	ZGAL_363: Ligand-binding sensor protein																																									2	4 4
19	15	1.0	all genes in same direction	ZGAL_368 ZGAL_369 ZGAL_370 ZGAL_371 ZGAL_372	ZGAL_368: alpha-glucosidase, family GH97 susB	ZGAL_369: alpha-amylase, family GH13_7 susA	ZGAL_370: Starch utilization lipoprotein susE	ZGAL_371: Starch utilization lipoprotein susD	ZGAL_372: TonB-dependent receptor susC																																						5	1 1 2 1 1
20	16	1.0	all genes in same direction	ZGAL_395 ZGAL_396	ZGAL_395: Conserved hypothetical protein	ZGAL_396: Conserved hypothetical protein																																									2	1 1
21	17	0.7	all genes in same direction	ZGAL_401 ZGAL_403 ZGAL_404 ZGAL_405 ZGAL_407 ZGAL_410 ZGAL_413	ZGAL_401: Conserved hypothetical protein	ZGAL_403: Conserved hypothetical protein	ZGAL_404: Conserved hypothetical membrane protein	ZGAL_405: chaperone ClpB clpB2	ZGAL_407: Conserved hypothetical protein	ZGAL_410: Conserved hypothetical protein	ZGAL_413: Conserved hypothetical protein																																				7	1 1 1 2 2 2 1
22	17	0.75	all genes in same direction	ZGAL_401 ZGAL_403 ZGAL_404 ZGAL_405 ZGAL_407 ZGAL_410	ZGAL_401: Conserved hypothetical protein	ZGAL_403: Conserved hypothetical protein	ZGAL_404: Conserved hypothetical membrane protein	ZGAL_405: chaperone ClpB clpB2	ZGAL_407: Conserved hypothetical protein	ZGAL_410: Conserved hypothetical protein																																					6	1 1 1 2 2 2
23	17	0.833333	all genes in same direction	ZGAL_401 ZGAL_403 ZGAL_404 ZGAL_405 ZGAL_407	ZGAL_401: Conserved hypothetical protein	ZGAL_403: Conserved hypothetical protein	ZGAL_404: Conserved hypothetical membrane protein	ZGAL_405: chaperone ClpB clpB2	ZGAL_407: Conserved hypothetical protein																																						5	1 1 1 2 2
24	17	1.0	all genes in same direction	ZGAL_401 ZGAL_403 ZGAL_404 ZGAL_405	ZGAL_401: Conserved hypothetical protein	ZGAL_403: Conserved hypothetical protein	ZGAL_404: Conserved hypothetical membrane protein	ZGAL_405: chaperone ClpB clpB2																																							4	1 1 1 2
25	18	0.6	all genes in same direction	ZGAL_472 ZGAL_473 ZGAL_476	ZGAL_472: Aspartate kinase I / Homoserine dehydrogenase I thrA	ZGAL_473: Homoserine kinase thrB	ZGAL_476: Aminomethyltransferase (Glycine-cleavage system T-protein) gcvT																																								3	1 1 1
26	18	1.0	all genes in same direction	ZGAL_472 ZGAL_473	ZGAL_472: Aspartate kinase I / Homoserine dehydrogenase I thrA	ZGAL_473: Homoserine kinase thrB																																									2	1 1
27	19	1.0	all genes in same direction	ZGAL_490 ZGAL_491 ZGAL_492 ZGAL_493	ZGAL_490: Conserved hypothetical membrane protein	ZGAL_491: Type I phosphodiesterase	ZGAL_492: Conserved hypothetical protein	ZGAL_493: 3-Dehydroquinate synthase aroB1																																							4	2 2 2 2
28	20	1.0	all genes in same direction	ZGAL_511 ZGAL_512 ZGAL_513 ZGAL_514	ZGAL_511: RNA polymerase ECF-type sigma factor	ZGAL_512: Conserved hypothetical membrane protein	ZGAL_513: Conserved hypothetical protein	ZGAL_514: Conserved hypothetical protein																																							4	3 3 3 3
29	21	1.0	all genes in same direction	ZGAL_587 ZGAL_588 ZGAL_589	ZGAL_587: Gluconolactonase	ZGAL_588: High-affinity gluconate transporter gntT1	ZGAL_589: Galactonate dehydratase dgoD																																								3	2 2 2
30	22	1.0	all genes in same direction	ZGAL_605 ZGAL_606	ZGAL_605: protein kinase superfamily protein	ZGAL_606: Conserved hypothetical protein																																									2	3 3
31	23	1.0	genes in opposite directions	ZGAL_614 INTERZG_614:1-68 ZGAL_615	ZGAL_614: Conserved hypothetical membrane protein	ZGAL_615: Conserved hypothetical periplasmic protein																																									3	1 1 1
32	24	0.75	all genes in same direction	ZGAL_631 ZGAL_632 ZGAL_633 INTERZG_633:1-60 ZGAL_634 ZGAL_636	ZGAL_631: Thrombospondin type 3 repeats protein	ZGAL_632: Conserved hypothetical protein	ZGAL_633: Thrombospondin type 3 repeats protein	ZGAL_634: Conserved hypothetical protein	ZGAL_636: Conserved beta-helix fold protein																																						6	2 2 2 2 2 2
33	24	0.833333	all genes in same direction	ZGAL_631 ZGAL_632 ZGAL_633 INTERZG_633:1-60 ZGAL_634	ZGAL_631: Thrombospondin type 3 repeats protein	ZGAL_632: Conserved hypothetical protein	ZGAL_633: Thrombospondin type 3 repeats protein	ZGAL_634: Conserved hypothetical protein																																							5	2 2 2 2 2
34	24	0.833333	all genes in same direction	ZGAL_632 ZGAL_633 INTERZG_633:1-60 ZGAL_634 ZGAL_636	ZGAL_632: Conserved hypothetical protein	ZGAL_633: Thrombospondin type 3 repeats protein	ZGAL_634: Conserved hypothetical protein	ZGAL_636: Conserved beta-helix fold protein																																							5	2 2 2 2 2
35	24	1.0	all genes in same direction	ZGAL_632 ZGAL_633 INTERZG_633:1-60 ZGAL_634	ZGAL_632: Conserved hypothetical protein	ZGAL_633: Thrombospondin type 3 repeats protein	ZGAL_634: Conserved hypothetical protein																																								4	2 2 2 2
36	25	0.8	all genes in same direction	INTERZG_643:1-54 ZGAL_644 INTERZG_644:1-144 ZGAL_645 ZGAL_646 ZGAL_647 ZGAL_648 INTERZG_649:1-216	ZGAL_644: DNA-dependent RNA polymerase, beta subunit rpoB	ZGAL_645: Ribosomal protein L7/L12 rpIL	ZGAL_646: Ribosomal protein L10 rplJ	ZGAL_647: Ribosomal protein L1 rplA	ZGAL_648: Ribosomal protein L11 rplK																																						8	0 0 0 0 0 0 0 0
37	25	0.875	all genes in same direction	INTERZG_643:1-54 ZGAL_644 INTERZG_644:1-144 ZGAL_645 ZGAL_646 ZGAL_647 ZGAL_648	ZGAL_644: DNA-dependent RNA polymerase, beta subunit rpoB	ZGAL_645: Ribosomal protein L7/L12 rpIL	ZGAL_646: Ribosomal protein L10 rplJ	ZGAL_647: Ribosomal protein L1 rplA	ZGAL_648: Ribosomal protein L11 rplK																																						7	0 0 0 0 0 0 0
38	25	1.0	all genes in same direction	ZGAL_646 ZGAL_647 ZGAL_648	ZGAL_646: Ribosomal protein L10 rplJ	ZGAL_647: Ribosomal protein L1 rplA	ZGAL_648: Ribosomal protein L11 rplK																																								3	0 0 0
39	26	0.625	all genes in same direction	ZGAL_667 ZGAL_668 ZGAL_669 ZGAL_670 ZGAL_672	ZGAL_667: Anthranilate synthase, component I trpE	ZGAL_668: Anthranilate synthase component II (glutamine amidotransferase) trpG	ZGAL_669: Anthranilate phosphoribosyltransferase trpD	ZGAL_670: Indole-3-glycerol phosphate synthase trpC	ZGAL_672: Tryptophan synthase beta subunit trpB1																																						5	0 1 1 1 1
40	26	0.8	all genes in same direction	ZGAL_667 ZGAL_668 ZGAL_669 ZGAL_670	ZGAL_667: Anthranilate synthase, component I trpE	ZGAL_668: Anthranilate synthase component II (glutamine amidotransferase) trpG	ZGAL_669: Anthranilate phosphoribosyltransferase trpD	ZGAL_670: Indole-3-glycerol phosphate synthase trpC																																							4	0 1 1 1
41	26	1.0	all genes in same direction	ZGAL_667 ZGAL_668	ZGAL_667: Anthranilate synthase, component I trpE	ZGAL_668: Anthranilate synthase component II (glutamine amidotransferase) trpG																																									2	0 1
42	26	1.0	all genes in same direction	ZGAL_669 ZGAL_670	ZGAL_669: Anthranilate phosphoribosyltransferase trpD	ZGAL_670: Indole-3-glycerol phosphate synthase trpC																																									2	1 1
43	27	1.0	all genes in same direction	ZGAL_689 ZGAL_690	ZGAL_689: Orotate phosphoribosyltransferase pyrE	ZGAL_690: Conserved hypothetical protein																																									2	1 1
44	28	0.647059	genes in opposite directions	ZGAL_737 ZGAL_738 ZGAL_739 ZGAL_743 ZGAL_744 ZGAL_745 ZGAL_746 ZGAL_747 ZGAL_748 ZGAL_752 ZGAL_754	ZGAL_737: Ankyrin repeats protein	ZGAL_738: 2,3-Bisphosphoglycerate-independent phosphoglycerate mutase gpmI	ZGAL_739: Methionyl aminopeptidase, family M24 mapA	ZGAL_743: Na(+)-translocating NADH-quinone reductase subunit F nqrF	ZGAL_744: Na(+)-translocating NADH-quinone reductase subunit E nqrE	ZGAL_745: Na(+)-translocating NADH-quinone reductase subunit D nqrD	ZGAL_746: Na(+)-translocating NADH-quinone reductase subunit C nqrC	ZGAL_747: Na(+)-translocating NADH-quinone reductase subunit B nqrB	ZGAL_748: Na(+)-translocating NADH-quinone reductase subunit A nqrA	ZGAL_752: 1-pyrroline-5-carboxylate dehydrogenase pruA	ZGAL_754: Ribosomal RNA small subunit methyltransferase G rsmG																																11	3 1 1 1 1 1 1 1 1 1 5
45	28	0.666667	genes in opposite directions	ZGAL_737 ZGAL_738 ZGAL_739 ZGAL_743 ZGAL_744 ZGAL_745 ZGAL_746 ZGAL_747 ZGAL_748 ZGAL_752	ZGAL_737: Ankyrin repeats protein	ZGAL_738: 2,3-Bisphosphoglycerate-independent phosphoglycerate mutase gpmI	ZGAL_739: Methionyl aminopeptidase, family M24 mapA	ZGAL_743: Na(+)-translocating NADH-quinone reductase subunit F nqrF	ZGAL_744: Na(+)-translocating NADH-quinone reductase subunit E nqrE	ZGAL_745: Na(+)-translocating NADH-quinone reductase subunit D nqrD	ZGAL_746: Na(+)-translocating NADH-quinone reductase subunit C nqrC	ZGAL_747: Na(+)-translocating NADH-quinone reductase subunit B nqrB	ZGAL_748: Na(+)-translocating NADH-quinone reductase subunit A nqrA	ZGAL_752: 1-pyrroline-5-carboxylate dehydrogenase pruA																																	10	3 1 1 1 1 1 1 1 1 1
46	28	0.818182	genes in opposite directions	ZGAL_737 ZGAL_738 ZGAL_739 ZGAL_743 ZGAL_744 ZGAL_745 ZGAL_746 ZGAL_747 ZGAL_748	ZGAL_737: Ankyrin repeats protein	ZGAL_738: 2,3-Bisphosphoglycerate-independent phosphoglycerate mutase gpmI	ZGAL_739: Methionyl aminopeptidase, family M24 mapA	ZGAL_743: Na(+)-translocating NADH-quinone reductase subunit F nqrF	ZGAL_744: Na(+)-translocating NADH-quinone reductase subunit E nqrE	ZGAL_745: Na(+)-translocating NADH-quinone reductase subunit D nqrD	ZGAL_746: Na(+)-translocating NADH-quinone reductase subunit C nqrC	ZGAL_747: Na(+)-translocating NADH-quinone reductase subunit B nqrB	ZGAL_748: Na(+)-translocating NADH-quinone reductase subunit A nqrA																																		9	3 1 1 1 1 1 1 1 1
47	28	1.0	all genes in same direction	ZGAL_738 ZGAL_739	ZGAL_738: 2,3-Bisphosphoglycerate-independent phosphoglycerate mutase gpmI	ZGAL_739: Methionyl aminopeptidase, family M24 mapA																																									2	1 1
48	28	0.666667	genes in opposite directions	ZGAL_743 ZGAL_744 ZGAL_745 ZGAL_746 ZGAL_747 ZGAL_748 ZGAL_752 ZGAL_754	ZGAL_743: Na(+)-translocating NADH-quinone reductase subunit F nqrF	ZGAL_744: Na(+)-translocating NADH-quinone reductase subunit E nqrE	ZGAL_745: Na(+)-translocating NADH-quinone reductase subunit D nqrD	ZGAL_746: Na(+)-translocating NADH-quinone reductase subunit C nqrC	ZGAL_747: Na(+)-translocating NADH-quinone reductase subunit B nqrB	ZGAL_748: Na(+)-translocating NADH-quinone reductase subunit A nqrA	ZGAL_752: 1-pyrroline-5-carboxylate dehydrogenase pruA	ZGAL_754: Ribosomal RNA small subunit methyltransferase G rsmG																																			8	1 1 1 1 1 1 1 5
49	28	0.7	genes in opposite directions	ZGAL_743 ZGAL_744 ZGAL_745 ZGAL_746 ZGAL_747 ZGAL_748 ZGAL_752	ZGAL_743: Na(+)-translocating NADH-quinone reductase subunit F nqrF	ZGAL_744: Na(+)-translocating NADH-quinone reductase subunit E nqrE	ZGAL_745: Na(+)-translocating NADH-quinone reductase subunit D nqrD	ZGAL_746: Na(+)-translocating NADH-quinone reductase subunit C nqrC	ZGAL_747: Na(+)-translocating NADH-quinone reductase subunit B nqrB	ZGAL_748: Na(+)-translocating NADH-quinone reductase subunit A nqrA	ZGAL_752: 1-pyrroline-5-carboxylate dehydrogenase pruA																																				7	1 1 1 1 1 1 1
50	28	1.0	all genes in same direction	ZGAL_743 ZGAL_744 ZGAL_745 ZGAL_746 ZGAL_747 ZGAL_748	ZGAL_743: Na(+)-translocating NADH-quinone reductase subunit F nqrF	ZGAL_744: Na(+)-translocating NADH-quinone reductase subunit E nqrE	ZGAL_745: Na(+)-translocating NADH-quinone reductase subunit D nqrD	ZGAL_746: Na(+)-translocating NADH-quinone reductase subunit C nqrC	ZGAL_747: Na(+)-translocating NADH-quinone reductase subunit B nqrB	ZGAL_748: Na(+)-translocating NADH-quinone reductase subunit A nqrA																																					6	1 1 1 1 1 1
51	29	1.0	genes in opposite directions	ZGAL_786 INTERZG_786:1-158 ZGAL_787	ZGAL_786: tRNA-dihydrouridine synthase A dusA	ZGAL_789: hypothetical membrane protein																																									3	2 2 2
52	30	1.0	all genes in same direction	ZGAL_790 ZGAL_791	ZGAL_790: Cell division protein FtsZ ftsZ	ZGAL_791: Cell division protein FtsA ftsA																																									2	1 1
53	30	1.0	all genes in same direction	ZGAL_794 ZGAL_795 ZGAL_796 ZGAL_799	ZGAL_794: Undecaprenyldiphospho-muramoylpentapeptide beta-N- acetylglucosaminyltransferase (UDP-N-acetylglucosamine-N-acetylmuramyl-(pentapeptide) pyrophosphoryl-undecaprenol N-acetylglucosamine transferase), family GT28 murG	ZGAL_795: Cell division protein FtsW ftsW	ZGAL_796: UDP-N-acetylmuramoylalanine-D-glutamate ligase murD	ZGAL_799: Peptidoglycan glycosyltransferase (Penicillin binding protein (3 or 1B); Peptidoglycan synthetase), family Transpeptidase ftsI																																							4	2 2 2 2
54	30	1.0	all genes in same direction	ZGAL_800 ZGAL_801	ZGAL_800: Possible cell division protein FtsL ftsL	ZGAL_801: Ribosomal RNA small subunit methyltransferase H rsmH																																									2	2 2
55	31	1.0	all genes in same direction	ZGAL_808 ZGAL_809	ZGAL_808: Gliding motility protein gldC	ZGAL_809: Gliding motility lipoprotein gldB																																									2	1 1
56	32	0.666667	all genes in same direction	ZGAL_818 ZGAL_819	ZGAL_818: S-adenosylmethionine:tRNA ribosyltransferase-isomerase queA	ZGAL_819: 3-Phosphoshikimate 1-carboxyvinyltransferase aroA																																									2	1 1
57	33	1.0	all genes in same direction	ZGAL_826 ZGAL_827 ZGAL_828	ZGAL_826: 3-Deoxy-7-phosphoheptulonate synthase / Chorismate mutase aroGH	ZGAL_827: Prephenate dehydrogenase tyrA	ZGAL_828: LL-diaminopimelate aminotransferase dapL																																								3	1 0 0
58	34	1.0	all genes in same direction	ZGAL_842 ZGAL_843 ZGAL_844 ZGAL_845	ZGAL_842: Sulfate adenylyltransferase subunit 1 cysN	ZGAL_843: Sulfate adenylyltransferase subunit 2 cysD	ZGAL_844: Phosphoadenosine phosphosulfate reductase cysH	ZGAL_845: Conserved hypothetical membrane protein																																							4	0 0 0 0
59	35	0.6	genes in opposite directions	ZGAL_888 ZGAL_893 ZGAL_894 ZGAL_895 INTERZG_895:1-347 ZGAL_896	ZGAL_888: Pyruvate dehydrogenase, E1 component subunit alpha of pyruvate dehydrogenase complex pdhA	ZGAL_893: MscS family protein	ZGAL_894: Putative protein	ZGAL_895: Hypothetical protein	ZGAL_896: RNA polymerase ECF-type sigma factor																																						6	1 5 5 5 5 5
60	35	1.0	genes in opposite directions	ZGAL_893 ZGAL_894 ZGAL_895 INTERZG_895:1-347 ZGAL_896	ZGAL_893: MscS family protein	ZGAL_894: Putative protein	ZGAL_895: Hypothetical protein	ZGAL_896: RNA polymerase ECF-type sigma factor																																							5	5 5 5 5 5
61	36	1.0	all genes in same direction	ZGAL_903 ZGAL_904 ZGAL_905	ZGAL_903: Protein TolA tolA	ZGAL_904: Protein TolR tolR	ZGAL_905: Protein TolQ tolQ																																								3	2 2 2
62	37	1.0	all genes in same direction	ZGAL_932 ZGAL_933	ZGAL_932: OmpA-like periplasmic protein	ZGAL_933: Conserved hypothetical periplasmic protein																																									2	3 3
63	38	1.0	all genes in same direction	ZGAL_1066 ZGAL_1067 INTERZG_1067:1-349	ZGAL_1066: DEAD/DEAH RNA helicase	ZGAL_1067: Linoleoyl-CoA desaturase des6-2																																									3	3 3 3
64	39	1.0	all genes in same direction	ZGAL_1072 ZGAL_1073	ZGAL_1072: Short chain dehydrogenase/reductase	ZGAL_1073: Conserved hypothetical protein																																									2	0 0
65	40	1.0	all genes in same direction	ZGAL_1085 ZGAL_1086	ZGAL_1085: Putative membrane protein	ZGAL_1086: Conserved hypothetical protein																																									2	3 3
66	41	0.75	genes in opposite directions	INTERZG_1098:1-161 ZGAL_1099 ZGAL_1100 INTERZG_1100:1-169 ZGAL_1102 ZGAL_1103	ZGAL_1099: Alpha/beta hydrolase-fold protein	ZGAL_1100: Putative protein	ZGAL_1102: Glucose-1-deshydrogenase gdhA	ZGAL_1103: Short chain dehydrogenase reductase SDR																																							6	3 3 3 3 3 3
67	41	0.833333	genes in opposite directions	INTERZG_1098:1-161 ZGAL_1099 ZGAL_1100 INTERZG_1100:1-169 ZGAL_1102	ZGAL_1099: Alpha/beta hydrolase-fold protein	ZGAL_1100: Putative protein	ZGAL_1102: Glucose-1-deshydrogenase gdhA																																								5	3 3 3 3 3
68	41	1.0	all genes in same direction	INTERZG_1098:1-161 ZGAL_1099 ZGAL_1100 INTERZG_1100:1-169	ZGAL_1099: Alpha/beta hydrolase-fold protein	ZGAL_1100: Putative protein																																									4	3 3 3 3
69	42	1.0	all genes in same direction	ZGAL_1107 ZGAL_1108	ZGAL_1107: Putative protein	ZGAL_1108: Tyrosine protein kinase etkA																																									2	1 1
70	43	1.0	all genes in same direction	ZGAL_1149 ZGAL_1150 INTERZG_1150:1-139 ZGAL_1151	ZGAL_1149: Gliding motility protein gldM	ZGAL_1150: Gliding motility membrane protein gldL	ZGAL_1151: Gliding motility membrane protein gldK																																								4	2 2 2 2
71	44	1.0	all genes in same direction	ZGAL_1157 ZGAL_1158	ZGAL_1157: Sigma-54 dependent transcription factor	ZGAL_1158: Conserved hypothetical protein																																									2	1 1
72	45	0.75	all genes in same direction	ZGAL_1169 INTERZG_1171:1-67 ZGAL_1172	ZGAL_1169: Hypothetical lipoprotein	ZGAL_1172: Rod shape-determining protein MreB mreB																																									3	2 2 2
73	46	1.0	all genes in same direction	ZGAL_1194 ZGAL_1196	ZGAL_1194: CBS family protein	ZGAL_1196: Conserved hypothetical protein																																									2	3 3
74	47	0.875	all genes in same direction	INTERZG_1226:1-218 ZGAL_1227 INTERZG_1227:1-54 ZGAL_1229 INTERZG_1229:1-71 ZGAL_1230 INTERZG_1230:1-54 ZGAL_1231 ZGAL_1232 INTERZG_1232:1-63 ZGAL_1233 ZGAL_1234 ZGAL_1235 ZGAL_1237	ZGAL_1227: Possible Amino-acid N-acetyltransferase (N-acetylglutamate synthase) argA	ZGAL_1229: N-acetyl-gamma-glutamyl-phosphate reductase argC	ZGAL_1230: Pyrroline-5-carboxylate reductase proC2	ZGAL_1231: Acetylornithine aminotransferase argD1	ZGAL_1232: Glutamate-5-semialdehyde dehydrogenase (Gamma-glutamyl phosphate reductase) proA2	ZGAL_1233: Glutamate 5-kinase (Gamma-glutamyl kinase) proB2	ZGAL_1234: N-acetylornithine carbamoyltransferase argF'	ZGAL_1235: Acetylglutamate kinase argB	ZGAL_1237: Argininosuccinate lyase argH																																		14	1 1 1 1 1 1 1 1 1 1 1 1 1 1
75	47	1.0	all genes in same direction	INTERZG_1226:1-218 ZGAL_1227 INTERZG_1227:1-54 ZGAL_1229 INTERZG_1229:1-71 ZGAL_1230 INTERZG_1230:1-54 ZGAL_1231 ZGAL_1232 INTERZG_1232:1-63 ZGAL_1233 ZGAL_1234 ZGAL_1235	ZGAL_1227: Possible Amino-acid N-acetyltransferase (N-acetylglutamate synthase) argA	ZGAL_1229: N-acetyl-gamma-glutamyl-phosphate reductase argC	ZGAL_1230: Pyrroline-5-carboxylate reductase proC2	ZGAL_1231: Acetylornithine aminotransferase argD1	ZGAL_1232: Glutamate-5-semialdehyde dehydrogenase (Gamma-glutamyl phosphate reductase) proA2	ZGAL_1233: Glutamate 5-kinase (Gamma-glutamyl kinase) proB2	ZGAL_1234: N-acetylornithine carbamoyltransferase argF'	ZGAL_1235: Acetylglutamate kinase argB																																			13	1 1 1 1 1 1 1 1 1 1 1 1 1
76	48	1.0	all genes in same direction	ZGAL_1255 ZGAL_1256	ZGAL_1255: Beta-galactosidase, family GH2 bgaD	ZGAL_1256: DNA polymerase III, alpha chain																																									2	4 4
77	49	0.75	all genes in same direction	ZGAL_1286 ZGAL_1287 ZGAL_1288	ZGAL_1286: 2Fe-2S ferredoxin fdxA1	ZGAL_1287: Conserved hypothetical protein	ZGAL_1288: Ferredoxin-NADP reductase yumC2																																								3	1 1 1
78	49	1.0	all genes in same direction	ZGAL_1287 ZGAL_1288	ZGAL_1287: Conserved hypothetical protein	ZGAL_1288: Ferredoxin-NADP reductase yumC2																																									2	1 1
79	50	1.0	all genes in same direction	ZGAL_1344 INTERZG_1344:1-73 ZGAL_1345	ZGAL_1344: Conserved hypothetical periplasmic protein	ZGAL_1345: Conserved hypothetical periplasmic protein																																									3	1 1 1
80	51	1.0	genes in opposite directions	ZGAL_1423 ZGAL_1424	ZGAL_1423: Conserved hypothetical protein	ZGAL_1424: Carbon-itrogen hydrolase																																									2	3 3
81	52	0.666667	all genes in same direction	ZGAL_1437 ZGAL_1438	ZGAL_1437: TonB-dependent receptor	ZGAL_1438: Glucose-6-phosphate isomerase pgiA																																									2	1 1
82	53	0.666667	all genes in same direction	ZGAL_1463 ZGAL_1467	ZGAL_1463: cytochrome c	ZGAL_1467: Glycerol-3-phosphate dehydrogenase [NAD(P)+] gpsA																																									2	1 1
83	54	1.0	all genes in same direction	ZGAL_1511 ZGAL_1512	ZGAL_1511: Membrane fusion protein	ZGAL_1512: Multidrug efflux transporter																																									2	1 1
84	55	1.0	all genes in same direction	ZGAL_1528 ZGAL_1529	ZGAL_1528: Conserved hypothetical membrane protein	ZGAL_1529: Methyltransferases																																									2	0 3
85	56	0.666667	all genes in same direction	ZGAL_1561 ZGAL_1563	ZGAL_1561: Haloacid dehalogenase-like hydrolase	ZGAL_1563: TonB-dependent receptor																																									2	4 4
86	57	1.0	all genes in same direction	ZGAL_1567 ZGAL_1568	ZGAL_1567: Aminotransferase class III	ZGAL_1568: Metallophosphoesterase																																									2	4 4
87	58	1.0	all genes in same direction	ZGAL_1585 ZGAL_1586	ZGAL_1585: Amidophosphoribosyltransferase purF	ZGAL_1586: carbohydrate kinase																																									2	1 1
88	59	1.0	all genes in same direction	ZGAL_1696 ZGAL_1697	ZGAL_1696: N-acetyltransferase elaA	ZGAL_1697: Cation efflux protein																																									2	3 3
89	60	1.0	all genes in same direction	ZGAL_1704 ZGAL_1705 ZGAL_1706 ZGAL_1707 ZGAL_1708	ZGAL_1704: Conserved hypothetical protein	ZGAL_1706: Conserved hypothetical protein	ZGAL_1707: Conserved hypothetical protein	ZGAL_1708: Conserved hypothetical periplasmic protein																																							5	2 2 2 2 2
90	61	1.0	all genes in same direction	ZGAL_1740 ZGAL_1741	ZGAL_1740: UDP-N-acetyl-2-amino-2-deoxy-D-glucuronate oxidase wbpB	ZGAL_1741: UDP-N-acetylglucosamine 2-epimerase wecB																																									2	1 1
91	62	0.652174	genes in opposite directions	ZGAL_1759 ZGAL_1760 INTERZG_1760:1-79 ZGAL_1761 ZGAL_1762 ZGAL_1767 ZGAL_1777 ZGAL_1778 INTERZG_1778:1-89 ZGAL_1779 INTERZG_1779:1-66 ZGAL_1780 INTERZG_1780:1-55 ZGAL_1781 ZGAL_1782	ZGAL_1759: TonB dependent receptor	ZGAL_1760: SusD/RagB family lipoprotein	ZGAL_1761: Spermidine/putrescine-specific ABC importer, periplasmic component potD	ZGAL_1762: Spermidine/putrescine-specific ABC importer, permease component potC	ZGAL_1767: Phenylacetic acid degradation NADH oxidoreductase paaE	ZGAL_1777: ATP synthase, F0 sector A subunit atpB1	ZGAL_1778: ATP synthase, F0 sector C subunit atpE1	ZGAL_1779: ATP synthase, F0 sector B subunit atpF1	ZGAL_1780: ATP synthase, F1 sector delta subunit atpH	ZGAL_1781: ATP synthase, F1 sector alpha subunit atpA1	ZGAL_1782: ATP synthase, F1 sector gamma subunit atpG1																																15	1 1 1 1 1 1 1 1 1 1 1 1 1 1 1
92	63	0.75	genes in opposite directions	ZGAL_1759 ZGAL_1760 INTERZG_1760:1-79 ZGAL_1761 ZGAL_1762 ZGAL_1767	ZGAL_1759: TonB dependent receptor	ZGAL_1760: SusD/RagB family lipoprotein	ZGAL_1761: Spermidine/putrescine-specific ABC importer, periplasmic component potD	ZGAL_1762: Spermidine/putrescine-specific ABC importer, permease component potC	ZGAL_1767: Phenylacetic acid degradation NADH oxidoreductase paaE																																						6	1 1 1 1 1 1
93	63	1.0	all genes in same direction	ZGAL_1759 ZGAL_1760 INTERZG_1760:1-79 ZGAL_1761 ZGAL_1762	ZGAL_1759: TonB dependent receptor	ZGAL_1760: SusD/RagB family lipoprotein	ZGAL_1761: Spermidine/putrescine-specific ABC importer, periplasmic component potD	ZGAL_1762: Spermidine/putrescine-specific ABC importer, permease component potC																																							5	1 1 1 1 1
94	64	1.0	all genes in same direction	ZGAL_1768 INTERZG_1768:1-73 ZGAL_1769	ZGAL_1768: PadR-type transcriptional regulator	ZGAL_1769: Conserved hypothetical membrane protein																																									3	5 5 5
95	65	0.625	genes in opposite directions	ZGAL_1777 ZGAL_1778 INTERZG_1778:1-89 ZGAL_1779 INTERZG_1779:1-66 ZGAL_1780 INTERZG_1780:1-55 ZGAL_1781 ZGAL_1782 ZGAL_1791	ZGAL_1777: ATP synthase, F0 sector A subunit atpB1	ZGAL_1778: ATP synthase, F0 sector C subunit atpE1	ZGAL_1779: ATP synthase, F0 sector B subunit atpF1	ZGAL_1780: ATP synthase, F1 sector delta subunit atpH	ZGAL_1781: ATP synthase, F1 sector alpha subunit atpA1	ZGAL_1782: ATP synthase, F1 sector gamma subunit atpG1	ZGAL_1791: Conserved hypothetical protein																																				10	1 1 1 1 1 1 1 1 1 1
96	65	0.777778	all genes in same direction	ZGAL_1777 ZGAL_1778 ZGAL_1779 INTERZG_1779:1-66 ZGAL_1780 ZGAL_1781 ZGAL_1782	ZGAL_1777: ATP synthase, F0 sector A subunit atpB1	ZGAL_1778: ATP synthase, F0 sector C subunit atpE1	ZGAL_1779: ATP synthase, F0 sector B subunit atpF1	ZGAL_1780: ATP synthase, F1 sector delta subunit atpH	ZGAL_1781: ATP synthase, F1 sector alpha subunit atpA1	ZGAL_1782: ATP synthase, F1 sector gamma subunit atpG1																																					7	1 1 1 1 1 1 1
97	65	0.833333	all genes in same direction	ZGAL_1777 ZGAL_1778 ZGAL_1779 INTERZG_1779:1-66 ZGAL_1780	ZGAL_1777: ATP synthase, F0 sector A subunit atpB1	ZGAL_1778: ATP synthase, F0 sector C subunit atpE1	ZGAL_1779: ATP synthase, F0 sector B subunit atpF1	ZGAL_1780: ATP synthase, F1 sector delta subunit atpH																																							5	1 1 1 1 1
98	65	1.0	all genes in same direction	ZGAL_1777 ZGAL_1778	ZGAL_1777: ATP synthase, F0 sector A subunit atpB1	ZGAL_1778: ATP synthase, F0 sector C subunit atpE1																																									2	1 1
99	65	0.833333	all genes in same direction	ZGAL_1779 INTERZG_1779:1-66 ZGAL_1780 ZGAL_1781 ZGAL_1782	ZGAL_1779: ATP synthase, F0 sector B subunit atpF1	ZGAL_1780: ATP synthase, F1 sector delta subunit atpH	ZGAL_1781: ATP synthase, F1 sector alpha subunit atpA1	ZGAL_1782: ATP synthase, F1 sector gamma subunit atpG1																																							5	1 1 1 1 1
100	65	1.0	all genes in same direction	ZGAL_1779 INTERZG_1779:1-66 ZGAL_1780	ZGAL_1779: ATP synthase, F0 sector B subunit atpF1	ZGAL_1780: ATP synthase, F1 sector delta subunit atpH																																									3	1 1 1
101	65	1.0	all genes in same direction	ZGAL_1781 ZGAL_1782	ZGAL_1781: ATP synthase, F1 sector alpha subunit atpA1	ZGAL_1782: ATP synthase, F1 sector gamma subunit atpG1																																									2	1 1
102	66	1.0	all genes in same direction	ZGAL_1852 ZGAL_1853	ZGAL_1852: Methylated-DNA-[protein]-cysteine S-methyltransferase ogtA	ZGAL_1853: CBS family protein																																									2	3 3
103	67	0.6	all genes in same direction	INTERZG_1854:1-69 ZGAL_1858 ZGAL_1859	ZGAL_1858: Putative protein	ZGAL_1859: Coproporphyrinogen-III oxidase hemF																																									3	1 1 1
104	68	1.0	all genes in same direction	INTERZG_1876:1-61 ZGAL_1877	ZGAL_1877: 3-hydroxybutyryl-CoA dehydratase (crotonase) crtA																																										2	3 3
105	69	0.777778	genes in opposite directions	ZGAL_1893 ZGAL_1894 INTERZG_1897:1-75 ZGAL_1898 INTERZG_1898:1-58 ZGAL_1899 ZGAL_1900	ZGAL_1893: Two-component system - Sensor histidine kinase	ZGAL_1894: Two-component system - Response regulator	ZGAL_1898: Hypothetical periplasmic protein	ZGAL_1899: TPR repeats protein	ZGAL_1900: Conserved hypothetical membrane protein																																						7	3 3 3 3 3 3 3
106	69	1.0	all genes in same direction	ZGAL_1893 ZGAL_1894	ZGAL_1893: Two-component system - Sensor histidine kinase	ZGAL_1894: Two-component system - Response regulator																																									2	3 3
107	69	1.0	all genes in same direction	INTERZG_1898:1-58 ZGAL_1899 ZGAL_1900	ZGAL_1898: Hypothetical periplasmic protein	ZGAL_1899: TPR repeats protein	ZGAL_1900: Conserved hypothetical membrane protein																																								3	3 3 3
108	70	1.0	all genes in same direction	ZGAL_1935 ZGAL_1936	ZGAL_1935: Conserved hypothetical periplasmic protein	ZGAL_1936: 1-Deoxy-D-xylulose-5-phosphate synthase dxsA																																									2	3 3
109	71	1.0	all genes in same direction	ZGAL_1945 ZGAL_1946	ZGAL_1945: Membrane fusion protein	ZGAL_1946: Outer membrane efflux protein																																									2	0 0
110	72	0.666667	genes in opposite directions	ZGAL_1964 ZGAL_1966 INTERZG_1970:1-360 ZGAL_1971 INTERZG_1971:1-342 ZGAL_1972	ZGAL_1964: Ferrous iron transport protein B feoB	ZGAL_1966: Conserved hypothetical membrane protein	ZGAL_1971: Putative protein	ZGAL_1972: Conserved hypothetical protein																																							6	4 4 4 4 4 4
111	72	0.833333	genes in opposite directions	ZGAL_1966 INTERZG_1970:1-360 ZGAL_1971 INTERZG_1971:1-342 ZGAL_1972	ZGAL_1966: Conserved hypothetical membrane protein	ZGAL_1971: Putative protein	ZGAL_1972: Conserved hypothetical protein																																								5	4 4 4 4 4
112	73	1.0	all genes in same direction	ZGAL_1983 ZGAL_1984	ZGAL_1983: Conserved hypothetical protein	ZGAL_1984: GDP-mannose 6-dehydrogenase algD																																									2	1 1
113	74	1.0	all genes in same direction	ZGAL_1998 ZGAL_1999 ZGAL_2000	ZGAL_1998: Ribulokinase araB	ZAGL_1999: L-ribulose-5-phosphate 4-epimerase araD	ZGAL_2000: Sodium/glucose symporter SglT sglT																																								3	2 2 2
114	75	0.8	genes in opposite directions	ZGAL_2022 ZGAL_2023 ZGAL_2024 ZGAL_2025	ZGAL_2022: Conserved hypothetical periplasmic protein	ZGAL_2023: Conserved hypothetical protein	ZGAL_2024: OmpA-like outer membrane protein	ZGAL_2025: NAD-dependent epimerase/dehydratase																																							4	2 2 2 2
115	75	1.0	all genes in same direction	ZGAL_2022 ZGAL_2023 ZGAL_2024	ZGAL_2022: Conserved hypothetical periplasmic protein	ZGAL_2023: Conserved hypothetical protein	ZGAL_2024: OmpA-like outer membrane protein																																								3	2 2 2
116	76	0.6	all genes in same direction	ZGAL_2075 ZGAL_2080 ZGAL_2081	ZGAL_2075: Dialkylrecorsinol condensing enzyme darA	ZAGL_2080: KGW repeats protein	ZGAL_2081: Histidine ammonia-lyase hutH																																								3	1 1 1
117	76	1.0	all genes in same direction	ZGAL_2080 ZGAL_2081	ZAGL_2080: KGW repeats protein	ZGAL_2081: Histidine ammonia-lyase hutH																																									2	1 1
118	77	1.0	all genes in same direction	ZGAL_2099 ZGAL_2100	ZGAL_2099: Conserved hypothetical protein	ZGAL_2100: Conserved hypothetical protein																																									2	2 2
119	78	1.0	all genes in same direction	ZGAL_2113 ZGAL_2114	ZGAL_2113: DNA ligase ligC	ZGAL_2114: Metallo-beta-lactamase superfamily protein																																									2	0 0
120	79	1.0	all genes in same direction	ZGAL_2118 ZGAL_2119	ZGAL_2118: Conserved hypothetical protein	ZGAL_2119: Aspartate kinase III lysC																																									2	1 1
121	80	0.666667	genes in opposite directions	ZGAL_2132 ZGAL_2133	ZGAL_2132: Putative protein	ZGAL_2133: Seryl-tRNA synthetase, class IIa SerS																																									2	3 3
122	81	1.0	genes in opposite directions	ZGAL_2182 ZGAL_2184	ZGAL_2182: Deoxyribonuclease I	ZGAL_2184: Conserved protein containing type I restriction enzyme R N-terminal domain																																									2	2 2
123	82	1.0	all genes in same direction	ZGAL_2189 ZGAL_2192	ZGAL_2189: Putative membrane lipoprotein	ZGAL_2192: N-sulfoglucosamine sulfohydrolase, family S1-8 sgsA2																																									2	4 4
124	83	1.0	all genes in same direction	ZGAL_2221 ZGAL_2222	ZGAL_2221: Kinase, aminoglycoside phosphotransferase family	ZGAL_2222: Nucleotidyl transferase																																									2	1 1
125	84	1.0	all genes in same direction	INTERZG_2236:1-114 ZGAL_2237 ZGAL_2239 INTERZG_2239:1-246 ZGAL_2240	ZGAL_2237: Conserved hypothetical membrane protein	ZGAL_2239: Flavin mononucleotide binding protein	ZGAL_2240: Copper-binding periplasmic protein nosD																																								5	2 2 2 1 1
126	85	1.0	all genes in same direction	ZGAL_2252 ZGAL_2253 ZGAL_2254 ZGAL_2255 ZGAL_2257	ZGAL_2252: Cytochrome C biogenesis protein	ZGAL_2253: FixH-like protein ccoH	SGAL_2254: 4Fe-4S ferredoxin ccoG	ZGAL_2255: Cytochrome cbb3 oxidase, CcoP subunit ccoP	ZGAL_2257: Cytochrome cbb3 oxidase, CcoN and CcoO subunits ccoNO																																						5	2 2 2 2 2
127	86	1.0	all genes in same direction	ZGAL_2296 ZGAL_2297	ZGAL_2296: Conserved lipoprotein containing CBM22	ZGAL_2297: SusD_RagB family lipoprotein																																									2	3 3
128	87	1.0	genes in opposite directions	INTERZG_2311:1-230 ZGAL_2312 ZGAL_2313 INTERZG_2313:1-60 ZGAL_2314 ZGAL_2315	ZGAL_2312: TonB dependent receptor	ZGAL_2313: Conserved hypothetical lipoprotein	ZGAL_2314: Conserved hypothetical lipoprotein	ZGAL_2315: TonB dependent transducer																																							6	1 1 1 1 1 1
129	88	0.666667	all genes in same direction	ZGAL_2322 ZGAL_2323	ZGAL_2322: Pleiotropic regulatory protein, PLP-dependent aminotransferase family degT	ZGAL_2323: UDP-glucose 4-epimerase galE																																									2	1 1
130	89	0.65	all genes in same direction	ZGAL_2361 ZGAL_2362 ZGAL_2363 ZGAL_2364 ZGAL_2365 ZGAL_2366 ZGAL_2367 ZGAL_2368 ZGAL_2375 INTERZG_2375:1-55 ZGAL_2378 ZGAL_2379 ZGAL_2384	ZGAL_2361: Multiheme cytochrome c	ZGAL_2362: Molybdopterin oxidoreductase, iron-sulfur binding subunit hmoA	ZGAL_2363: Molybdopterin oxidoreductase, membrane subunit hmoB	ZGAL_2364: Conserved hypothetical protein	ZGAL_2365: Cytochrom c monoheam	ZGAL_2366: Conserved membrane protein	ZGAL_2367: Cytochrome c oxidase, subunit II coxM	ZGAL_2368: Cytochrome c oxidase, subunit I coxN	ZGAL_2375: NADP-dependent malate dehydrogenase / Phosphate acetyl/butaryl transferase maeB	ZGAL_2378: Glycine-cleavage system H-protein gcvH	ZGAL_2379: Conserved hypothetical membrane protein	ZGAL_2384: Conserved hypothetical membrane protein																															13	1 1 1 1 1 1 1 1 0 1 1 1 1
131	89	0.75	all genes in same direction	ZGAL_2361 ZGAL_2362 ZGAL_2363 ZGAL_2364 ZGAL_2365 ZGAL_2366 ZGAL_2367 ZGAL_2368 ZGAL_2375 INTERZG_2375:1-55 ZGAL_2378 ZGAL_2379	ZGAL_2361: Multiheme cytochrome c	ZGAL_2362: Molybdopterin oxidoreductase, iron-sulfur binding subunit hmoA	ZGAL_2363: Molybdopterin oxidoreductase, membrane subunit hmoB	ZGAL_2364: Conserved hypothetical protein	ZGAL_2365: Cytochrom c monoheam	ZGAL_2366: Conserved membrane protein	ZGAL_2367: Cytochrome c oxidase, subunit II coxM	ZGAL_2368: Cytochrome c oxidase, subunit I coxN	ZGAL_2375: NADP-dependent malate dehydrogenase / Phosphate acetyl/butaryl transferase maeB	ZGAL_2378: Glycine-cleavage system H-protein gcvH	ZGAL_2379: Conserved hypothetical membrane protein																																12	1 1 1 1 1 1 1 1 0 1 1 1
132	89	0.888889	all genes in same direction	ZGAL_2361 ZGAL_2362 ZGAL_2363 ZGAL_2364 ZGAL_2365 ZGAL_2366 ZGAL_2367 ZGAL_2368	ZGAL_2361: Multiheme cytochrome c	ZGAL_2362: Molybdopterin oxidoreductase, iron-sulfur binding subunit hmoA	ZGAL_2363: Molybdopterin oxidoreductase, membrane subunit hmoB	ZGAL_2364: Conserved hypothetical protein	ZGAL_2365: Cytochrom c monoheam	ZGAL_2366: Conserved membrane protein	ZGAL_2367: Cytochrome c oxidase, subunit II coxM	ZGAL_2368: Cytochrome c oxidase, subunit I coxN																																			8	1 1 1 1 1 1 1 1
133	89	1.0	all genes in same direction	ZGAL_2361 ZGAL_2362 ZGAL_2363 ZGAL_2364 ZGAL_2365 ZGAL_2366 ZGAL_2367	ZGAL_2361: Multiheme cytochrome c	ZGAL_2362: Molybdopterin oxidoreductase, iron-sulfur binding subunit hmoA	ZGAL_2363: Molybdopterin oxidoreductase, membrane subunit hmoB	ZGAL_2364: Conserved hypothetical protein	ZGAL_2365: Cytochrom c monoheam	ZGAL_2366: Conserved membrane protein	ZGAL_2367: Cytochrome c oxidase, subunit II coxM																																				7	1 1 1 1 1 1 1
134	89	1.0	all genes in same direction	ZGAL_2378 ZGAL_2379	ZGAL_2378: Glycine-cleavage system H-protein gcvH	ZGAL_2379: Conserved hypothetical membrane protein																																									2	1 1
135	90	1.0	all genes in same direction	ZGAL_2392 ZGAL_2393	ZGAL_2392: ABC exporter, ATPase component	ZGAL_2393: ABC exporter, permease component																																									2	3 3
136	91	1.0	all genes in same direction	ZGAL_2419 ZGAL_2420	ZGAL_2419: Glutamate 5-kinase (Gamma-glutamyl kinase) proB1	ZGAL_2420: Pyrroline-5-carboxylate reductase proC1																																									2	1 1
137	92	0.82	genes in opposite directions	ZGAL_2497 ZGAL_2501 ZGAL_2502 ZGAL_2503 ZGAL_2507 ZGAL_2508 ZGAL_2509 INTERZG_2509:1-188 ZGAL_2510 ZGAL_2511 ZGAL_2512 ZGAL_2513 ZGAL_2514 ZGAL_2515 ZGAL_2516 ZGAL_2517 ZGAL_2518 ZGAL_2520 ZGAL_2521 ZGAL_2522 ZGAL_2523 INTERZG_2523:1-66 ZGAL_2524 ZGAL_2525 ZGAL_2526 ZGAL_2527 ZGAL_2528 ZGAL_2529 ZGAL_2530 ZGAL_2531 INTERZG_2531:1-143 ZGAL_2532 ZGAL_2533 INTERZG_2533:1-88 ZGAL_2534 ZGAL_2535 INTER…	ZGAL_2497: Hypothetical lipoprotein	ZGAL_2501: Hypothetical membrane protein	ZGAL_2502: Probable SusD/RagB family lipoprotein	ZGAL_2503: TonB dependent receptor	ZGAL_2507: Ribosomal protein S7 rpsG	ZGAL_2508: Translation elongation factor G fusA	ZGAL_2509: Ribosomal protein S10 rpsJ	ZGAL_2510: Ribosomal protein L3 rplC	ZGAL_2511: Ribosomal protein L4 rplD	ZGAL_2512: Ribosomal protein L23 rplW	ZGAL_2513: Ribosomal protein L2 rplB	ZGAL_2514: Ribosomal protein S19 rpsS	ZGAL_2515: Ribosomal protein L22 rplV	ZGAL_2516: Ribosomal protein S3 rpsC	ZGAL_2517: Ribosomal protein L16 rplP	ZGAL_2518: Ribosomal protein L29 rpmC	ZGAL_2520: Ribosomal protein L14 rplN	ZGAL_2521: Ribosomal protein L24 rplX	ZGAL_2522: Ribosomal protein L5 rplE	ZGAL_2523: Ribosomal protein S14 rpsN	ZGAL_2524: Ribosomal protein S8 rpsH	ZGAL_2525: Ribosomal protein L6 rplF	ZGAL_2526: Ribosomal protein L18 rplR	ZGAL_2527: Ribosomal protein S5 rpsE	ZGAL_2528: Ribosomal protein L30 rpmD	ZGAL_2529: Ribosomal protein L15 rpmO	ZGAL_2530: Preprotein translocase, SecY subunit secY	ZGAL_2531: Translation initiation factor IF-1 infA	ZGAL_2532: Ribosomal protein S13 rpsM	ZGAL_2533: Ribosomal protein S11 rpsK	ZGAL_2534: Ribosomal protein S4 rpsD	ZGAL_2535: DNA-dependent RNA polymerase, alpha subunit rpoA	ZGAL_2536: Ribosomal protein L17 rplQ	ZGAL_2537: Carbamoyl-phosphate synthase small chain carA	ZGAL_2538: enolase enoA	ZGAL_2542: Conserved hypothetical protein							41	1 1 0 1 0 0 1 1 0 0 0 0 0 0 0 0 0 0 0 0 0 0 1 0 0 0 0 0 0 0 0 0 0 1 0 0 0 1 1 1 1
138	92	0.847826	genes in opposite directions	ZGAL_2497 ZGAL_2501 ZGAL_2502 ZGAL_2503 ZGAL_2507 ZGAL_2508 ZGAL_2509 INTERZG_2509:1-188 ZGAL_2510 ZGAL_2511 ZGAL_2512 ZGAL_2513 ZGAL_2514 ZGAL_2515 ZGAL_2516 ZGAL_2517 ZGAL_2518 ZGAL_2520 ZGAL_2521 ZGAL_2522 ZGAL_2523 INTERZG_2523:1-66 ZGAL_2524 ZGAL_2525 ZGAL_2526 ZGAL_2527 ZGAL_2528 ZGAL_2529 ZGAL_2530 ZGAL_2531 INTERZG_2531:1-143 ZGAL_2532 ZGAL_2533 INTERZG_2533:1-88 ZGAL_2534 ZGAL_2535 INTER…	ZGAL_2497: Hypothetical lipoprotein	ZGAL_2501: Hypothetical membrane protein	ZGAL_2502: Probable SusD/RagB family lipoprotein	ZGAL_2503: TonB dependent receptor	ZGAL_2507: Ribosomal protein S7 rpsG	ZGAL_2508: Translation elongation factor G fusA	ZGAL_2509: Ribosomal protein S10 rpsJ	ZGAL_2510: Ribosomal protein L3 rplC	ZGAL_2511: Ribosomal protein L4 rplD	ZGAL_2512: Ribosomal protein L23 rplW	ZGAL_2513: Ribosomal protein L2 rplB	ZGAL_2514: Ribosomal protein S19 rpsS	ZGAL_2515: Ribosomal protein L22 rplV	ZGAL_2516: Ribosomal protein S3 rpsC	ZGAL_2517: Ribosomal protein L16 rplP	ZGAL_2518: Ribosomal protein L29 rpmC	ZGAL_2520: Ribosomal protein L14 rplN	ZGAL_2521: Ribosomal protein L24 rplX	ZGAL_2522: Ribosomal protein L5 rplE	ZGAL_2523: Ribosomal protein S14 rpsN	ZGAL_2524: Ribosomal protein S8 rpsH	ZGAL_2525: Ribosomal protein L6 rplF	ZGAL_2526: Ribosomal protein L18 rplR	ZGAL_2527: Ribosomal protein S5 rpsE	ZGAL_2528: Ribosomal protein L30 rpmD	ZGAL_2529: Ribosomal protein L15 rpmO	ZGAL_2530: Preprotein translocase, SecY subunit secY	ZGAL_2531: Translation initiation factor IF-1 infA	ZGAL_2532: Ribosomal protein S13 rpsM	ZGAL_2533: Ribosomal protein S11 rpsK	ZGAL_2534: Ribosomal protein S4 rpsD	ZGAL_2535: DNA-dependent RNA polymerase, alpha subunit rpoA	ZGAL_2536: Ribosomal protein L17 rplQ	ZGAL_2538: enolase enoA									39	1 1 0 1 0 0 1 1 0 0 0 0 0 0 0 0 0 0 0 0 0 0 1 0 0 0 0 0 0 0 0 0 0 1 0 0 0 1 1
139	92	0.904762	genes in opposite directions	ZGAL_2497 ZGAL_2501 ZGAL_2502 ZGAL_2503 ZGAL_2507 ZGAL_2508 ZGAL_2509 INTERZG_2509:1-188 ZGAL_2510 ZGAL_2511 ZGAL_2512 ZGAL_2513 ZGAL_2514 ZGAL_2515 ZGAL_2516 ZGAL_2517 ZGAL_2518 ZGAL_2520 ZGAL_2521 ZGAL_2522 ZGAL_2523 INTERZG_2523:1-66 ZGAL_2524 ZGAL_2525 ZGAL_2526 ZGAL_2527 ZGAL_2528 ZGAL_2529 ZGAL_2530 ZGAL_2531 INTERZG_2531:1-143 ZGAL_2532 ZGAL_2533 INTERZG_2533:1-88 ZGAL_2534 ZGAL_2535 INTER…	ZGAL_2497: Hypothetical lipoprotein	ZGAL_2501: Hypothetical membrane protein	ZGAL_2502: Probable SusD/RagB family lipoprotein	ZGAL_2503: TonB dependent receptor	ZGAL_2507: Ribosomal protein S7 rpsG	ZGAL_2508: Translation elongation factor G fusA	ZGAL_2509: Ribosomal protein S10 rpsJ	ZGAL_2510: Ribosomal protein L3 rplC	ZGAL_2511: Ribosomal protein L4 rplD	ZGAL_2512: Ribosomal protein L23 rplW	ZGAL_2513: Ribosomal protein L2 rplB	ZGAL_2514: Ribosomal protein S19 rpsS	ZGAL_2515: Ribosomal protein L22 rplV	ZGAL_2516: Ribosomal protein S3 rpsC	ZGAL_2517: Ribosomal protein L16 rplP	ZGAL_2518: Ribosomal protein L29 rpmC	ZGAL_2520: Ribosomal protein L14 rplN	ZGAL_2521: Ribosomal protein L24 rplX	ZGAL_2522: Ribosomal protein L5 rplE	ZGAL_2523: Ribosomal protein S14 rpsN	ZGAL_2524: Ribosomal protein S8 rpsH	ZGAL_2525: Ribosomal protein L6 rplF	ZGAL_2526: Ribosomal protein L18 rplR	ZGAL_2527: Ribosomal protein S5 rpsE	ZGAL_2528: Ribosomal protein L30 rpmD	ZGAL_2529: Ribosomal protein L15 rpmO	ZGAL_2530: Preprotein translocase, SecY subunit secY	ZGAL_2531: Translation initiation factor IF-1 infA	ZGAL_2532: Ribosomal protein S13 rpsM	ZGAL_2533: Ribosomal protein S11 rpsK	ZGAL_2534: Ribosomal protein S4 rpsD	ZGAL_2535: DNA-dependent RNA polymerase, alpha subunit rpoA	ZGAL_2536: Ribosomal protein L17 rplQ										38	1 1 0 1 0 0 1 1 0 0 0 0 0 0 0 0 0 0 0 0 0 0 1 0 0 0 0 0 0 0 0 0 0 1 0 0 0 1
140	92	0.869565	genes in opposite directions	ZGAL_2501 ZGAL_2502 ZGAL_2503 ZGAL_2507 ZGAL_2508 ZGAL_2509 INTERZG_2509:1-188 ZGAL_2510 ZGAL_2511 ZGAL_2512 ZGAL_2513 ZGAL_2514 ZGAL_2515 ZGAL_2516 ZGAL_2517 ZGAL_2518 ZGAL_2520 ZGAL_2521 ZGAL_2522 ZGAL_2523 INTERZG_2523:1-66 ZGAL_2524 ZGAL_2525 ZGAL_2526 ZGAL_2527 ZGAL_2528 ZGAL_2529 ZGAL_2530 ZGAL_2531 INTERZG_2531:1-143 ZGAL_2532 ZGAL_2533 INTERZG_2533:1-88 ZGAL_2534 ZGAL_2535 INTERZG_2535:1-…	ZGAL_2501: Hypothetical membrane protein	ZGAL_2502: Probable SusD/RagB family lipoprotein	ZGAL_2503: TonB dependent receptor	ZGAL_2507: Ribosomal protein S7 rpsG	ZGAL_2508: Translation elongation factor G fusA	ZGAL_2509: Ribosomal protein S10 rpsJ	ZGAL_2510: Ribosomal protein L3 rplC	ZGAL_2511: Ribosomal protein L4 rplD	ZGAL_2512: Ribosomal protein L23 rplW	ZGAL_2513: Ribosomal protein L2 rplB	ZGAL_2514: Ribosomal protein S19 rpsS	ZGAL_2515: Ribosomal protein L22 rplV	ZGAL_2516: Ribosomal protein S3 rpsC	ZGAL_2517: Ribosomal protein L16 rplP	ZGAL_2518: Ribosomal protein L29 rpmC	ZGAL_2520: Ribosomal protein L14 rplN	ZGAL_2521: Ribosomal protein L24 rplX	ZGAL_2522: Ribosomal protein L5 rplE	ZGAL_2523: Ribosomal protein S14 rpsN	ZGAL_2524: Ribosomal protein S8 rpsH	ZGAL_2525: Ribosomal protein L6 rplF	ZGAL_2526: Ribosomal protein L18 rplR	ZGAL_2527: Ribosomal protein S5 rpsE	ZGAL_2528: Ribosomal protein L30 rpmD	ZGAL_2529: Ribosomal protein L15 rpmO	ZGAL_2530: Preprotein translocase, SecY subunit secY	ZGAL_2531: Translation initiation factor IF-1 infA	ZGAL_2532: Ribosomal protein S13 rpsM	ZGAL_2533: Ribosomal protein S11 rpsK	ZGAL_2534: Ribosomal protein S4 rpsD	ZGAL_2535: DNA-dependent RNA polymerase, alpha subunit rpoA	ZGAL_2536: Ribosomal protein L17 rplQ	ZGAL_2537: Carbamoyl-phosphate synthase small chain carA	ZGAL_2538: enolase enoA	ZGAL_2542: Conserved hypothetical protein								40	1 0 1 0 0 1 1 0 0 0 0 0 0 0 0 0 0 0 0 0 0 1 0 0 0 0 0 0 0 0 0 0 1 0 0 0 1 1 1 1
141	92	0.904762	genes in opposite directions	ZGAL_2501 ZGAL_2502 ZGAL_2503 ZGAL_2507 ZGAL_2508 ZGAL_2509 INTERZG_2509:1-188 ZGAL_2510 ZGAL_2511 ZGAL_2512 ZGAL_2513 ZGAL_2514 ZGAL_2515 ZGAL_2516 ZGAL_2517 ZGAL_2518 ZGAL_2520 ZGAL_2521 ZGAL_2522 ZGAL_2523 INTERZG_2523:1-66 ZGAL_2524 ZGAL_2525 ZGAL_2526 ZGAL_2527 ZGAL_2528 ZGAL_2529 ZGAL_2530 ZGAL_2531 INTERZG_2531:1-143 ZGAL_2532 ZGAL_2533 INTERZG_2533:1-88 ZGAL_2534 ZGAL_2535 INTERZG_2535:1-…	ZGAL_2501: Hypothetical membrane protein	ZGAL_2502: Probable SusD/RagB family lipoprotein	ZGAL_2503: TonB dependent receptor	ZGAL_2507: Ribosomal protein S7 rpsG	ZGAL_2508: Translation elongation factor G fusA	ZGAL_2509: Ribosomal protein S10 rpsJ	ZGAL_2510: Ribosomal protein L3 rplC	ZGAL_2511: Ribosomal protein L4 rplD	ZGAL_2512: Ribosomal protein L23 rplW	ZGAL_2513: Ribosomal protein L2 rplB	ZGAL_2514: Ribosomal protein S19 rpsS	ZGAL_2515: Ribosomal protein L22 rplV	ZGAL_2516: Ribosomal protein S3 rpsC	ZGAL_2517: Ribosomal protein L16 rplP	ZGAL_2518: Ribosomal protein L29 rpmC	ZGAL_2520: Ribosomal protein L14 rplN	ZGAL_2521: Ribosomal protein L24 rplX	ZGAL_2522: Ribosomal protein L5 rplE	ZGAL_2523: Ribosomal protein S14 rpsN	ZGAL_2524: Ribosomal protein S8 rpsH	ZGAL_2525: Ribosomal protein L6 rplF	ZGAL_2526: Ribosomal protein L18 rplR	ZGAL_2527: Ribosomal protein S5 rpsE	ZGAL_2528: Ribosomal protein L30 rpmD	ZGAL_2529: Ribosomal protein L15 rpmO	ZGAL_2530: Preprotein translocase, SecY subunit secY	ZGAL_2531: Translation initiation factor IF-1 infA	ZGAL_2532: Ribosomal protein S13 rpsM	ZGAL_2533: Ribosomal protein S11 rpsK	ZGAL_2534: Ribosomal protein S4 rpsD	ZGAL_2535: DNA-dependent RNA polymerase, alpha subunit rpoA	ZGAL_2536: Ribosomal protein L17 rplQ	ZGAL_2538: enolase enoA										38	1 0 1 0 0 1 1 0 0 0 0 0 0 0 0 0 0 0 0 0 0 1 0 0 0 0 0 0 0 0 0 0 1 0 0 0 1 1
142	92	0.973684	genes in opposite directions	ZGAL_2501 ZGAL_2502 ZGAL_2503 ZGAL_2507 ZGAL_2508 ZGAL_2509 INTERZG_2509:1-188 ZGAL_2510 ZGAL_2511 ZGAL_2512 ZGAL_2513 ZGAL_2514 ZGAL_2515 ZGAL_2516 ZGAL_2517 ZGAL_2518 ZGAL_2520 ZGAL_2521 ZGAL_2522 ZGAL_2523 INTERZG_2523:1-66 ZGAL_2524 ZGAL_2525 ZGAL_2526 ZGAL_2527 ZGAL_2528 ZGAL_2529 ZGAL_2530 ZGAL_2531 INTERZG_2531:1-143 ZGAL_2532 ZGAL_2533 INTERZG_2533:1-88 ZGAL_2534 ZGAL_2535 INTERZG_2535:1-…	ZGAL_2501: Hypothetical membrane protein	ZGAL_2502: Probable SusD/RagB family lipoprotein	ZGAL_2503: TonB dependent receptor	ZGAL_2507: Ribosomal protein S7 rpsG	ZGAL_2508: Translation elongation factor G fusA	ZGAL_2509: Ribosomal protein S10 rpsJ	ZGAL_2510: Ribosomal protein L3 rplC	ZGAL_2511: Ribosomal protein L4 rplD	ZGAL_2512: Ribosomal protein L23 rplW	ZGAL_2513: Ribosomal protein L2 rplB	ZGAL_2514: Ribosomal protein S19 rpsS	ZGAL_2515: Ribosomal protein L22 rplV	ZGAL_2516: Ribosomal protein S3 rpsC	ZGAL_2517: Ribosomal protein L16 rplP	ZGAL_2518: Ribosomal protein L29 rpmC	ZGAL_2520: Ribosomal protein L14 rplN	ZGAL_2521: Ribosomal protein L24 rplX	ZGAL_2522: Ribosomal protein L5 rplE	ZGAL_2523: Ribosomal protein S14 rpsN	ZGAL_2524: Ribosomal protein S8 rpsH	ZGAL_2525: Ribosomal protein L6 rplF	ZGAL_2526: Ribosomal protein L18 rplR	ZGAL_2527: Ribosomal protein S5 rpsE	ZGAL_2528: Ribosomal protein L30 rpmD	ZGAL_2529: Ribosomal protein L15 rpmO	ZGAL_2530: Preprotein translocase, SecY subunit secY	ZGAL_2531: Translation initiation factor IF-1 infA	ZGAL_2532: Ribosomal protein S13 rpsM	ZGAL_2533: Ribosomal protein S11 rpsK	ZGAL_2534: Ribosomal protein S4 rpsD	ZGAL_2535: DNA-dependent RNA polymerase, alpha subunit rpoA	ZGAL_2536: Ribosomal protein L17 rplQ											37	1 0 1 0 0 1 1 0 0 0 0 0 0 0 0 0 0 0 0 0 0 1 0 0 0 0 0 0 0 0 0 0 1 0 0 0 1
143	93	0.880952	all genes in same direction	ZGAL_2507 ZGAL_2508 ZGAL_2509 INTERZG_2509:1-188 ZGAL_2510 ZGAL_2511 ZGAL_2512 ZGAL_2513 ZGAL_2514 ZGAL_2515 ZGAL_2516 ZGAL_2517 ZGAL_2518 ZGAL_2520 ZGAL_2521 ZGAL_2522 ZGAL_2523 INTERZG_2523:1-66 ZGAL_2524 ZGAL_2525 ZGAL_2526 ZGAL_2527 ZGAL_2528 ZGAL_2529 ZGAL_2530 ZGAL_2531 INTERZG_2531:1-143 ZGAL_2532 ZGAL_2533 INTERZG_2533:1-88 ZGAL_2534 ZGAL_2535 INTERZG_2535:1-61 ZGAL_2536 ZGAL_2537 ZGAL_25…	ZGAL_2507: Ribosomal protein S7 rpsG	ZGAL_2508: Translation elongation factor G fusA	ZGAL_2509: Ribosomal protein S10 rpsJ	ZGAL_2510: Ribosomal protein L3 rplC	ZGAL_2511: Ribosomal protein L4 rplD	ZGAL_2512: Ribosomal protein L23 rplW	ZGAL_2513: Ribosomal protein L2 rplB	ZGAL_2514: Ribosomal protein S19 rpsS	ZGAL_2515: Ribosomal protein L22 rplV	ZGAL_2516: Ribosomal protein S3 rpsC	ZGAL_2517: Ribosomal protein L16 rplP	ZGAL_2518: Ribosomal protein L29 rpmC	ZGAL_2520: Ribosomal protein L14 rplN	ZGAL_2521: Ribosomal protein L24 rplX	ZGAL_2522: Ribosomal protein L5 rplE	ZGAL_2523: Ribosomal protein S14 rpsN	ZGAL_2524: Ribosomal protein S8 rpsH	ZGAL_2525: Ribosomal protein L6 rplF	ZGAL_2526: Ribosomal protein L18 rplR	ZGAL_2527: Ribosomal protein S5 rpsE	ZGAL_2528: Ribosomal protein L30 rpmD	ZGAL_2529: Ribosomal protein L15 rpmO	ZGAL_2530: Preprotein translocase, SecY subunit secY	ZGAL_2531: Translation initiation factor IF-1 infA	ZGAL_2532: Ribosomal protein S13 rpsM	ZGAL_2533: Ribosomal protein S11 rpsK	ZGAL_2534: Ribosomal protein S4 rpsD	ZGAL_2535: DNA-dependent RNA polymerase, alpha subunit rpoA	ZGAL_2536: Ribosomal protein L17 rplQ	ZGAL_2537: Carbamoyl-phosphate synthase small chain carA	ZGAL_2538: enolase enoA	ZGAL_2542: Conserved hypothetical protein											37	0 0 1 1 0 0 0 0 0 0 0 0 0 0 0 0 0 0 1 0 0 0 0 0 0 0 0 0 0 1 0 0 0 1 1 1 1
144	93	0.921053	all genes in same direction	ZGAL_2507 ZGAL_2508 ZGAL_2509 INTERZG_2509:1-188 ZGAL_2510 ZGAL_2511 ZGAL_2512 ZGAL_2513 ZGAL_2514 ZGAL_2515 ZGAL_2516 ZGAL_2517 ZGAL_2518 ZGAL_2520 ZGAL_2521 ZGAL_2522 ZGAL_2523 INTERZG_2523:1-66 ZGAL_2524 ZGAL_2525 ZGAL_2526 ZGAL_2527 ZGAL_2528 ZGAL_2529 ZGAL_2530 ZGAL_2531 INTERZG_2531:1-143 ZGAL_2532 ZGAL_2533 INTERZG_2533:1-88 ZGAL_2534 ZGAL_2535 INTERZG_2535:1-61 ZGAL_2536 ZGAL_2538	ZGAL_2507: Ribosomal protein S7 rpsG	ZGAL_2508: Translation elongation factor G fusA	ZGAL_2509: Ribosomal protein S10 rpsJ	ZGAL_2510: Ribosomal protein L3 rplC	ZGAL_2511: Ribosomal protein L4 rplD	ZGAL_2512: Ribosomal protein L23 rplW	ZGAL_2513: Ribosomal protein L2 rplB	ZGAL_2514: Ribosomal protein S19 rpsS	ZGAL_2515: Ribosomal protein L22 rplV	ZGAL_2516: Ribosomal protein S3 rpsC	ZGAL_2517: Ribosomal protein L16 rplP	ZGAL_2518: Ribosomal protein L29 rpmC	ZGAL_2520: Ribosomal protein L14 rplN	ZGAL_2521: Ribosomal protein L24 rplX	ZGAL_2522: Ribosomal protein L5 rplE	ZGAL_2523: Ribosomal protein S14 rpsN	ZGAL_2524: Ribosomal protein S8 rpsH	ZGAL_2525: Ribosomal protein L6 rplF	ZGAL_2526: Ribosomal protein L18 rplR	ZGAL_2527: Ribosomal protein S5 rpsE	ZGAL_2528: Ribosomal protein L30 rpmD	ZGAL_2529: Ribosomal protein L15 rpmO	ZGAL_2530: Preprotein translocase, SecY subunit secY	ZGAL_2531: Translation initiation factor IF-1 infA	ZGAL_2532: Ribosomal protein S13 rpsM	ZGAL_2533: Ribosomal protein S11 rpsK	ZGAL_2534: Ribosomal protein S4 rpsD	ZGAL_2535: DNA-dependent RNA polymerase, alpha subunit rpoA	ZGAL_2536: Ribosomal protein L17 rplQ	ZGAL_2538: enolase enoA													35	0 0 1 1 0 0 0 0 0 0 0 0 0 0 0 0 0 0 1 0 0 0 0 0 0 0 0 0 0 1 0 0 0 1 1
145	93	1.0	all genes in same direction	ZGAL_2507 ZGAL_2508 ZGAL_2509 INTERZG_2509:1-188 ZGAL_2510 ZGAL_2511 ZGAL_2512 ZGAL_2513 ZGAL_2514 ZGAL_2515 ZGAL_2516 ZGAL_2517 ZGAL_2518 ZGAL_2520 ZGAL_2521 ZGAL_2522 ZGAL_2523 INTERZG_2523:1-66 ZGAL_2524 ZGAL_2525 ZGAL_2526 ZGAL_2527 ZGAL_2528 ZGAL_2529 ZGAL_2530 ZGAL_2531 INTERZG_2531:1-143 ZGAL_2532 ZGAL_2533 INTERZG_2533:1-88 ZGAL_2534 ZGAL_2535 INTERZG_2535:1-61 ZGAL_2536	ZGAL_2507: Ribosomal protein S7 rpsG	ZGAL_2508: Translation elongation factor G fusA	ZGAL_2509: Ribosomal protein S10 rpsJ	ZGAL_2510: Ribosomal protein L3 rplC	ZGAL_2511: Ribosomal protein L4 rplD	ZGAL_2512: Ribosomal protein L23 rplW	ZGAL_2513: Ribosomal protein L2 rplB	ZGAL_2514: Ribosomal protein S19 rpsS	ZGAL_2515: Ribosomal protein L22 rplV	ZGAL_2516: Ribosomal protein S3 rpsC	ZGAL_2517: Ribosomal protein L16 rplP	ZGAL_2518: Ribosomal protein L29 rpmC	ZGAL_2520: Ribosomal protein L14 rplN	ZGAL_2521: Ribosomal protein L24 rplX	ZGAL_2522: Ribosomal protein L5 rplE	ZGAL_2523: Ribosomal protein S14 rpsN	ZGAL_2524: Ribosomal protein S8 rpsH	ZGAL_2525: Ribosomal protein L6 rplF	ZGAL_2526: Ribosomal protein L18 rplR	ZGAL_2527: Ribosomal protein S5 rpsE	ZGAL_2528: Ribosomal protein L30 rpmD	ZGAL_2529: Ribosomal protein L15 rpmO	ZGAL_2530: Preprotein translocase, SecY subunit secY	ZGAL_2531: Translation initiation factor IF-1 infA	ZGAL_2532: Ribosomal protein S13 rpsM	ZGAL_2533: Ribosomal protein S11 rpsK	ZGAL_2534: Ribosomal protein S4 rpsD	ZGAL_2535: DNA-dependent RNA polymerase, alpha subunit rpoA	ZGAL_2536: Ribosomal protein L17 rplQ														34	0 0 1 1 0 0 0 0 0 0 0 0 0 0 0 0 0 0 1 0 0 0 0 0 0 0 0 0 0 1 0 0 0 1
146	94	0.625	all genes in same direction	ZGAL_2550 ZGAL_2553 ZGAL_2554 ZGAL_2555 ZGAL_2559	ZGAL_2550: Conserved membrane lipoprotein	ZGAL_2553: Hypothetical membrane protein	ZGAL_2554: Conserved membrane lipoprotein	ZGAL_2555: Putative exported protein	ZGAL_2559: Glycine betaine transporter opuD																																						5	4 4 4 4 4
147	94	1.0	all genes in same direction	ZGAL_2553 ZGAL_2554 ZGAL_2555 ZGAL_2559	ZGAL_2553: Hypothetical membrane protein	ZGAL_2554: Conserved membrane lipoprotein	ZGAL_2555: Putative exported protein	ZGAL_2559: Glycine betaine transporter opuD																																							4	4 4 4 4
148	95	1.0	all genes in same direction	ZGAL_2569 INTERZG_2569:1-67 ZGAL_2570	ZGAL_2569: Signal recognition particle protein (SRP) ffh	ZGAL_2570: Bifunctional methylenetetrahydrofolate dehydrogenase/cyclohydrolase folD																																									3	0 0 0
149	96	0.666667	genes in opposite directions	ZGAL_2613 ZGAL_2614 INTERZG_2614:1-54 ZGAL_2615 ZGAL_2616 ZGAL_2618 ZGAL_2619 ZGAL_2620 ZGAL_2621 ZGAL_2622 ZGAL_2623 ZGAL_2624 INTERZG_2624:1-298 ZGAL_2626 ZGAL_2627 ZGAL_2628 ZGAL_2636 ZGAL_2638	ZGAL_2613: Diphosphate-fructose-6-phosphate 1-phosphotransferase pfp	ZGAL_2614: 2-dehydro-3-deoxygluconokinase kdgK1	ZGAL_2615: Acetoin(diacetyl) reductase	ZGAL_2616: Hexuronate transporter exuT2	ZGAL_2618: Alginate lyase, family PL7 alyA2	ZGAL_2619: Conserved hypothetical membrane protein	ZGAL_2620: SusD/RagB family lipoprotein	ZGAL_2621: TonB-dependent receptor	ZGAL_2622: Short chain dehydrogenase reductase	ZGAL_2623: Pectin degradation protein KdgF kdgF	ZGAL_2624: Alginate lyase, family PL17_2 alyA3	ZGAL_2626: Xylose isomerase-like TIM barrel protein	ZGAL_2627: Conserved hypothetical protein	ZGAL_2628: Conserved hypothetical protein	ZGAL_2636: Putative membrane protein	ZGAL_2638: 5-dehydro-2-deoxygluconokinase iolC																											18	0 0 0 0 0 0 0 0 0 0 0 0 0 0 0 0 0 0
150	96	0.842105	genes in opposite directions	ZGAL_2613 ZGAL_2614 INTERZG_2614:1-54 ZGAL_2615 ZGAL_2616 ZGAL_2618 ZGAL_2619 ZGAL_2620 ZGAL_2621 ZGAL_2622 ZGAL_2623 ZGAL_2624 INTERZG_2624:1-298 ZGAL_2626 ZGAL_2627 ZGAL_2628	ZGAL_2613: Diphosphate-fructose-6-phosphate 1-phosphotransferase pfp	ZGAL_2614: 2-dehydro-3-deoxygluconokinase kdgK1	ZGAL_2615: Acetoin(diacetyl) reductase	ZGAL_2616: Hexuronate transporter exuT2	ZGAL_2618: Alginate lyase, family PL7 alyA2	ZGAL_2619: Conserved hypothetical membrane protein	ZGAL_2620: SusD/RagB family lipoprotein	ZGAL_2621: TonB-dependent receptor	ZGAL_2622: Short chain dehydrogenase reductase	ZGAL_2623: Pectin degradation protein KdgF kdgF	ZGAL_2624: Alginate lyase, family PL17_2 alyA3	ZGAL_2626: Xylose isomerase-like TIM barrel protein	ZGAL_2627: Conserved hypothetical protein	ZGAL_2628: Conserved hypothetical protein	ZGAL_2636: Putative membrane protein																												16	0 0 0 0 0 0 0 0 0 0 0 0 0 0 0 0
151	96	0.866667	all genes in same direction	ZGAL_2613 ZGAL_2614 INTERZG_2614:1-54 ZGAL_2615 ZGAL_2616 ZGAL_2618 ZGAL_2619 ZGAL_2620 ZGAL_2621 ZGAL_2622 ZGAL_2623 ZGAL_2624 INTERZG_2624:1-298	ZGAL_2613: Diphosphate-fructose-6-phosphate 1-phosphotransferase pfp	ZGAL_2614: 2-dehydro-3-deoxygluconokinase kdgK1	ZGAL_2615: Acetoin(diacetyl) reductase	ZGAL_2616: Hexuronate transporter exuT2	ZGAL_2618: Alginate lyase, family PL7 alyA2	ZGAL_2619: Conserved hypothetical membrane protein	ZGAL_2620: SusD/RagB family lipoprotein	ZGAL_2621: TonB-dependent receptor	ZGAL_2622: Short chain dehydrogenase reductase	ZGAL_2623: Pectin degradation protein KdgF kdgF	ZGAL_2624: Alginate lyase, family PL17_2 alyA3																																13	0 0 0 0 0 0 0 0 0 0 0 0 0
152	96	1.0	all genes in same direction	ZGAL_2614 INTERZG_2614:1-54 ZGAL_2615 ZGAL_2616	ZGAL_2614: 2-dehydro-3-deoxygluconokinase kdgK1	ZGAL_2615: Acetoin(diacetyl) reductase	ZGAL_2616: Hexuronate transporter exuT2																																								4	0 0 0 0
153	96	0.846154	all genes in same direction	ZGAL_2618 ZGAL_2619 ZGAL_2620 ZGAL_2621 ZGAL_2622 ZGAL_2623 ZGAL_2624 INTERZG_2624:1-298 ZGAL_2626 ZGAL_2627 ZGAL_2628	ZGAL_2618: Alginate lyase, family PL7 alyA2	ZGAL_2619: Conserved hypothetical membrane protein	ZGAL_2620: SusD/RagB family lipoprotein	ZGAL_2621: TonB-dependent receptor	ZGAL_2622: Short chain dehydrogenase reductase	ZGAL_2623: Pectin degradation protein KdgF kdgF	ZGAL_2624: Alginate lyase, family PL17_2 alyA3	ZGAL_2626: Xylose isomerase-like TIM barrel protein	ZGAL_2627: Conserved hypothetical protein	ZGAL_2628: Conserved hypothetical protein																																	11	0 0 0 0 0 0 0 0 0 0 0
154	96	0.888889	all genes in same direction	ZGAL_2618 ZGAL_2619 ZGAL_2620 ZGAL_2621 ZGAL_2622 ZGAL_2623 ZGAL_2624 INTERZG_2624:1-298	ZGAL_2618: Alginate lyase, family PL7 alyA2	ZGAL_2619: Conserved hypothetical membrane protein	ZGAL_2620: SusD/RagB family lipoprotein	ZGAL_2621: TonB-dependent receptor	ZGAL_2622: Short chain dehydrogenase reductase	ZGAL_2623: Pectin degradation protein KdgF kdgF	ZGAL_2624: Alginate lyase, family PL17_2 alyA3																																				8	0 0 0 0 0 0 0 0
155	96	1.0	all genes in same direction	ZGAL_2619 ZGAL_2620 ZGAL_2621	ZGAL_2619: Conserved hypothetical membrane protein	ZGAL_2620: SusD/RagB family lipoprotein	ZGAL_2621: TonB-dependent receptor																																								3	0 0 0
156	96	1.0	all genes in same direction	ZGAL_2622 ZGAL_2623 ZGAL_2624 INTERZG_2624:1-298	ZGAL_2622: Short chain dehydrogenase reductase	ZGAL_2623: Pectin degradation protein KdgF kdgF	ZGAL_2624: Alginate lyase, family PL17_2 alyA3																																								4	0 0 0 0
157	97	1.0	genes in opposite directions	ZGAL_2626 ZGAL_2627 ZGAL_2628	ZGAL_2626: Xylose isomerase-like TIM barrel protein	ZGAL_2627: Conserved hypothetical protein	ZGAL_2628: Conserved hypothetical protein																																								3	0 0 0
158	98	1.0	all genes in same direction	ZGAL_2636 ZGAL_2638	ZGAL_2636: Putative membrane protein	ZGAL_2638: 5-dehydro-2-deoxygluconokinase iolC																																									2	0 0
159	99	1.0	all genes in same direction	INTERZG_2653:1-569 ZGAL_2654 ZGAL_2655	ZGAL_2654: Conserved hypothetical protein	ZGAL_2655: Conserved hypothetical protein																																									3	2 2 2
160	100	0.666667	all genes in same direction	ZGAL_2663 ZGAL_2664	ZGAL_2663: CBM6-containing protein	ZGAL_2664: Beta-helix fold protein																																									2	1 0
161	101	0.75	all genes in same direction	INTERZG_2680:1-107 ZGAL_2681 ZGAL_2682	ZGAL_2681: TonB-dependent receptor	ZGAL_2682: Conserved hypothetical membrane protein																																									3	1 1 1
162	102	1.0	all genes in same direction	ZGAL_2684 ZGAL_2685	ZGAL_2684: Hypothetical membrane protein	ZGAL_2685: Conserved hypothetical protein																																									2	2 2
163	103	0.666667	all genes in same direction	ZGAL_2731 ZGAL_2732	ZGAL_2731: Conserved hypothetical membrane protein	ZGAL_2732: Endonuclease/exonuclease/phosphatase family																																									2	3 3
164	104	1.0	genes in opposite directions	ZGAL_2756 ZGAL_2758	ZGAL_2756: Conserved hypothetical protein	ZGAL_2758: AraC-type transcriptional regulator																																									2	5 5
165	105	1.0	all genes in same direction	ZGAL_2761 ZGAL_2762	ZGAL_2761: Conserved hypothetical periplasmic protein	ZGAL_2762: Conserved hypothetical periplasmic protein																																									2	2 2
166	106	1.0	genes in opposite directions	ZGAL_2809 ZGAL_2810 INTERZG_2810:1-84 ZGAL_2811	ZGAL_2809: Conserved hypothetical lipoprotein	ZGAL_2810: Family C56 non-peptidase protein	ZGAL_2811: Conserved hypothetical protein																																								4	3 3 3 3
167	107	1.0	all genes in same direction	ZGAL_2813 ZGAL_2814	ZGAL_2813: Ammonia channel amtB	ZGAL_2814: Nitrogen regulatory protein P-II glnB																																									2	1 1
168	108	1.0	all genes in same direction	ZGAL_2844 ZGAL_2845	ZGAL_2845: Conserved hypothetical membrane protein	ZGAL_2845: Preprotein translocase subunit yajC																																									2	1 1
169	108	0.75	genes in opposite directions	ZGAL_2861 ZGAL_2864 ZGAL_2866	ZGAL_2861: Inosine-5'-monophosphate dehydrogenase guaB	ZGAL_2864: Diaminopimelate decarboxylase lysA	ZGAL_2866: Succinyl-CoA ligase [ADP-forming] subunit beta sucC																																								3	1 1 1
170	108	1.0	genes in opposite directions	ZGAL_2864 ZGAL_2866	ZGAL_2864: Diaminopimelate decarboxylase lysA	ZGAL_2866: Succinyl-CoA ligase [ADP-forming] subunit beta sucC																																									2	1 1
171	109	0.666667	all genes in same direction	INTERZG_2882:1-187 ZGAL_2883 ZGAL_2884 ZGAL_2885 ZGAL_2887 ZGAL_2888 INTERZG_2892:1-80 ZGAL_2893 ZGAL_2894 ZGAL_2895	ZGAL_2883: Putative protein	ZGAL_2884: Putative protein	ZGAL_2885: Putative protein	ZGAL_2887: Putative protein	ZGAL_2888: Conserved hypothetical protein	ZGAL_2893: OmpA-like periplasmic protein	ZGAL_2894: Conserved hypothetical membrane protein	ZGAL_2895: Conserved hypothetical protein																																			10	2 2 2 2 2 2 2 2 2 2
172	109	1.0	all genes in same direction	ZGAL_2883 ZGAL_2884 ZGAL_2885 ZGAL_2887 ZGAL_2888	ZGAL_2883: Putative protein	ZGAL_2884: Putative protein	ZGAL_2885: Putative protein	ZGAL_2887: Putative protein	ZGAL_2888: Conserved hypothetical protein																																						5	2 2 2 2 2
173	110	0.75	all genes in same direction	ZGAL_2890 ZGAL_2891 ZGAL_2892	ZGAL_2890: Conserved hypothetical protein	ZGAL_2891: Conserved hypothetical protein	ZGAL_2892: Cytochrome aa3-controlling protein ctaA																																								3	1 1 1
174	110	1.0	all genes in same direction	ZGAL_2891 ZGAL_2892	ZGAL_2891: Conserved hypothetical protein	ZGAL_2892: Cytochrome aa3-controlling protein ctaA																																									2	1 1
175	111	1.0	all genes in same direction	INTERZG_2892:1-80 ZGAL_2893 ZGAL_2894 ZGAL_2895	ZGAL_2893: OmpA-like periplasmic protein	ZGAL_2894: Conserved hypothetical membrane protein	ZGAL_2895: Conserved hypothetical protein																																								4	2 2 2 2
176	112	1.0	all genes in same direction	ZGAL_2898 INTERZG_2898:1-61 ZGAL_2899	ZGAL_2898: Multifunctional CCA protein cca	ZGAL_2899: YrdC family protein																																									3	1 1 1
177	113	1.0	all genes in same direction	ZGAL_2909 ZGAL_2910 INTERZG_2910:1-62	ZGAL_2909: Two-component system - Sensor histidine kinase	ZGAL_2910: Two-component system - Response regulator, receiver domain																																									3	3 3 3
178	114	0.6	genes in opposite directions	ZGAL_2913 INTERZG_2914:1-135 ZGAL_2918	ZGAL_2913: Carbohydrate esterase, family CE10	ZGAL_2918: Multidrug efflux transporter																																									3	4 4 4
179	115	1.0	all genes in same direction	ZGAL_2961 ZGAL_2962	ZGAL_2961: Conserved hypothetical protein	ZGAL_2962: Conserved hypothetical membrane protein																																									2	2 2
180	116	1.0	all genes in same direction	ZGAL_2981 ZGAL_2982	ZGAL_2981: Conserved hypothetical protein	ZGAL_2982: Two-component system - Sensor histidine kinase																																									2	0 0
181	117	1.0	all genes in same direction	ZGAL_2983 ZGAL_2984	ZGAL_2983: Histidine-containing phosphotransfer protein	ZGAL_2984: Two-component system - Response regulator																																									2	2 2
182	118	1.0	all genes in same direction	ZGAL_2986 ZGAL_2987 ZGAL_2988	ZGAL_2986: Glycoside hydrolase, family GH5_42	ZGAL_2987: Conserved hypothetical lipoprotein	ZGAL_2988: Conserved hypothetical membrane lipoprotein																																								3	3 3 3
183	119	0.75	all genes in same direction	ZGAL_2989 ZGAL_2990 ZGAL_2991	ZGAL_2989: Conserved hypothetical membrane protein	ZGAL_2990: Glycosyltransferase, family GT4	ZGAL_2991: Dolichol-phosphate mannose synthase, family GT2																																								3	2 2 2
184	119	1.0	all genes in same direction	ZGAL_2990 ZGAL_2991	ZGAL_2990: Glycosyltransferase, family GT4	ZGAL_2991: Dolichol-phosphate mannose synthase, family GT2																																									2	2 2
185	120	1.0	genes in opposite directions	ZGAL_3018 INTERZG_3018:1-61 ZGAL_3019 ZGAL_3020	ZGAL_3018: Transketolase subunit B tktB	ZGAL_3019: Transketolase subunit A tktA	ZGAL_3020: Queuine tRNA-ribosyltransferase tgt																																								4	1 1 1 1
186	121	1.0	all genes in same direction	ZGAL_3032 ZGAL_3033	ZGAL_3032: Hypothetical periplasmic protein	ZGAL_3033: Hypothetical periplasmic protein																																									2	2 2
187	122	1.0	all genes in same direction	ZGAL_3060 ZGAL_3061	ZGAL_3060: Transposase (pseudogene), family 8	ZGAL_3061: Transposase (pseudogene), family 8																																									2	3 3
188	123	0.75	all genes in same direction	ZGAL_3087 ZGAL_3088 ZGAL_3091	ZAGL_3087: Transposase (pseudogene), Mutator family	ZAGL_3088: Transposase (pseudogene), Mutator family	ZGAL_3091: UDP-N-acetylmuramoyl-tripeptide-D-alanyl-D-alanine ligase, catalytic domain murF2																																								3	4 4 4
189	123	1.0	all genes in same direction	ZGAL_3087 ZGAL_3088	ZAGL_3087: Transposase (pseudogene), Mutator family	ZAGL_3088: Transposase (pseudogene), Mutator family																																									2	4 4
190	124	0.666667	genes in opposite directions	ZGAL_3128 ZGAL_3130	ZGAL_3128: Possible RNA methylase	ZGAL_3130: Conserved hypothetical lipoprotein																																									2	1 1
191	125	1.0	all genes in same direction	ZGAL_3133 ZGAL_3134	ZGAL_3133: Conserved hypothetical membrane protein	ZGAL_3134: Conserved hypothetical membrane protein																																									2	2 1
192	126	0.833333	genes in opposite directions	ZGAL_3161 ZGAL_3162 ZGAL_3164 ZGAL_3165 ZGAL_3166 ZGAL_3167 ZGAL_3168 ZGAL_3169 INTERZG_3169:1-85 ZGAL_3170	ZGAL_3161: Carbohydrate kinase	ZGAL_3162: Conserved hypothetical oxydoreductase	ZGAL_3164: Cytochrome-c containing lipoprotein	ZGAL_3165: Conserved hypothetical membrane protein	ZGAL_3166: Conserved hypothetical protein	ZGAL_3167: Conserved hypothetical protein	ZGAL_3168: Conserved hypothetical protein	ZGAL_3169: Alpha/beta hydrolase-fold protein	ZGAL_3170: Xylose isomerase-like TIM barrel protein																																		10	2 2 2 2 2 2 2 2 2 2
193	126	0.857143	genes in opposite directions	ZGAL_3161 ZGAL_3162 ZGAL_3164 ZGAL_3165 ZGAL_3166 ZGAL_3167	ZGAL_3161: Carbohydrate kinase	ZGAL_3162: Conserved hypothetical oxydoreductase	ZGAL_3164: Cytochrome-c containing lipoprotein	ZGAL_3165: Conserved hypothetical membrane protein	ZGAL_3166: Conserved hypothetical protein	ZGAL_3167: Conserved hypothetical protein																																					6	2 2 2 2 2 2
194	126	1.0	all genes in same direction	ZGAL_3161 ZGAL_3162	ZGAL_3161: Carbohydrate kinase	ZGAL_3162: Conserved hypothetical oxydoreductase																																									2	2 2
195	126	1.0	all genes in same direction	ZGAL_3164 ZGAL_3165	ZGAL_3164: Cytochrome-c containing lipoprotein	ZGAL_3165: Conserved hypothetical membrane protein																																									2	2 2
196	126	1.0	all genes in same direction	ZGAL_3168 ZGAL_3169 INTERZG_3169:1-85 ZGAL_3170	ZGAL_3168: Conserved hypothetical protein	ZGAL_3169: Alpha/beta hydrolase-fold protein	ZGAL_3170: Xylose isomerase-like TIM barrel protein																																								4	2 2 2 2
197	127	0.777778	genes in opposite directions	ZGAL_3209 ZGAL_3210 ZGAL_3211 ZGAL_3212 ZGAL_3213 ZGAL_3216 INTERZG_3216:1-278	ZGAL_3209: Oxidoreductase complex, iron-sulfur subunit	ZGAL_3210: Diheme cytochrome c	ZGAL_3211: Diheme cytochrome c NapB napB	ZGAL_3212: Periplasmic nitrate reductase, catalytic subunit napA	ZGAL_3213: Conserved hypothetical protein	ZGAL_3216: Molybdopterin synthase, large subunit moaE2																																					7	1 2 1 2 2 1 1
198	127	1.0	all genes in same direction	ZGAL_3209 ZGAL_3210 ZGAL_3211 ZGAL_3212 ZGAL_3213	ZGAL_3209: Oxidoreductase complex, iron-sulfur subunit	ZGAL_3210: Diheme cytochrome c	ZGAL_3211: Diheme cytochrome c NapB napB	ZGAL_3212: Periplasmic nitrate reductase, catalytic subunit napA	ZGAL_3213: Conserved hypothetical protein																																						5	1 2 1 2 2
199	127	1.0	all genes in same direction	ZGAL_3216 INTERZG_3216:1-278	ZGAL_3216: Molybdopterin synthase, large subunit moaE2																																										2	1 1
200	128	0.6	all genes in same direction	ZGAL_3244 ZGAL_3245 INTERZG_3254:1-305	ZGAL_3244: Putative protein	ZGAL_3245: Two-component system - Sensor histidine kinase																																									3	4 4 4
201	129	0.666667	all genes in same direction	ZGAL_3262 ZGAL_3265	ZGAL_3262: Conserved hypothetical protein	ZGAL_3265: Conserved hypothetical protein																																									2	2 2
202	130	0.75	all genes in same direction	ZGAL_3335 ZGAL_3337 ZGAL_3338	ZGAL_3335: Hypothetical lipoprotein	ZGAL_3337: TonB-dependent receptor	ZGAL_3338: SusD/RagB family lipoprotein																																								3	3 3 3
203	131	1.0	all genes in same direction	ZGAL_3348 ZGAL_3349	ZGAL_3348: Glucosamine-6-phosphate deaminase nagB1	ZGAL_3349: Glycoside hydrolase, family GH20																																									2	3 3
204	132	1.0	all genes in same direction	ZGAL_3371 INTERZG_3371:1-129	ZGAL_3371: Hypothetical membrane protein																																										2	2 2
205	133	1.0	all genes in same direction	ZGAL_3372 ZGAL_3373	ZGAL_3372: Hypothetical membrane protein	ZGAL_3373: Hypothetical protein																																									2	2 2
206	134	0.666667	all genes in same direction	ZGAL_3429 ZGAL_3432	ZGAL_3429: FAD-dependent pyridine nucleotide-disulphide oxidoreductase	ZGAL_3432: Outer membrane efflux protein																																									2	4 4
207	135	1.0	all genes in same direction	ZGAL_3492 ZGAL_3493	ZGAL_3492: Conserved hypothetical protein	ZGAL_3493: Conserved hypothetical protein																																									2	2 2
208	136	1.0	all genes in same direction	ZGAL_3558 ZGAL_3559	ZGAL_3558: Conserved hypothetical protein	ZGAL_3559: Catalase katA2																																									2	3 3
209	137	1.0	all genes in same direction	ZGAL_3568 INTERZG_3569:1-364 ZGAL_3570 INTERZG_3570:1-56 ZGAL_3571 ZGAL_3572 INTERZG_3572:1-86 ZGAL_3573	ZGAL_3568: Alpha-L-fucosidase, family GH29 fucA4	ZGAL_3570: TonB-dependent receptor	ZGAL_3571: SusD/RagB family lipoprotein	ZGAL_3572: Conserved lipoprotein containing CBM22	ZGAL_3573: Beta-agarase B, family GH16 agaB																																						8	5 5 5 5 5 5 5 5
210	138	1.0	all genes in same direction	ZGAL_3589 ZGAL_3590 INTERZG_3590:1-318 ZGAL_3592 INTERZG_3592:1-183	ZGAL_3589: GreA-like transcription elongation factor	ZGAL_3590: Conserved hypothetical periplasmic protein	ZGAL_3592: Regulator of nucleoside diphosphate kinase rnkA																																								5	5 5 5 5 5
211	139	1.0	all genes in same direction	ZGAL_3613 ZGAL_3614	ZGAL_3613: Beta-galactosidase, family GH2	ZGAL_3614: Cytochrome c-containing protein																																									2	1 1
212	140	1.0	all genes in same direction	ZGAL_3647 ZGAL_3648 ZGAL_3649	ZGAL_3647: Hypothetical protein	ZGAL_3648: Conserved hypothetical protein	ZGAL_3649: OmpA-like periplasmic protein																																								3	2 2 2
213	141	1.0	all genes in same direction	ZGAL_3650 ZGAL_3652	ZGAL_3650: Conserved hypothetical protein	ZGAL_3652: OmpA-like periplasmic protein																																									2	2 2
214	142	1.0	all genes in same direction	ZGAL_3654 ZGAL_3655 ZGAL_3656 ZGAL_3658	ZGAL_3654: Thiamine biosynthesis protein ThiC thiC	ZGAL_3655: Thiamine-phosphate synthase-like protein	ZGAL_3656: Thiamine-phosphate pyrophosphorylase thiE	ZGAL_3658: Thiamine biosynthesis protein ThiH thiH																																							4	1 1 1 1
215	143	1.0	all genes in same direction	ZGAL_3668 ZGAL_3669	ZGAL_3668: Shikimate dehydrogenase aroE	ZGAL_3669: Conserved hypothetical membrane protein																																									2	4 4
216	144	1.0	all genes in same direction	ZGAL_3681 ZGAL_3682 ZGAL_3683	ZGAL_3681: Molybdenum cofactor biosynthesis protein A moaA	ZGAL_3682: Molybdenum cofactor biosynthesis protein C moaC	ZGAL_3683: Molybdopterin-guanine dinucleotide biosynthesis protein A																																								3	0 0 0
217	145	0.75	all genes in same direction	ZGAL_3735 ZGAL_3736 ZGAL_3737	ZGAL_3735: 6-Phosphofructokinase, isoenzyme 1 pfkA	ZGAL_3736: Glyceraldehyde 3-phosphate dehydrogenase gapA	ZGAL_3737: Conserved hypothetical protein																																								3	0 1 1
218	145	1.0	all genes in same direction	ZGAL_3735 ZGAL_3736	ZGAL_3735: 6-Phosphofructokinase, isoenzyme 1 pfkA	ZGAL_3736: Glyceraldehyde 3-phosphate dehydrogenase gapA																																									2	0 1
219	146	0.6	all genes in same direction	ZGAL_3761 INTERZG_3762:1-91 ZGAL_3764	ZGAL_3761: Asparagine synthase B asnB2	ZGAL_3764: Conserved hypothetical protein																																									3	1 1 1
220	147	0.6	all genes in same direction	ZGAL_3764 ZGAL_3771 ZGAL_3772	ZGAL_3764: Conserved hypothetical protein	ZGAL_3771: Vi polysaccharide biosynthesis protein VipA vipA	ZGAL_3772: UDP-N-acetylglucosamine 4-epimerase wbpP																																								3	1 1 1
221	148	1.0	all genes in same direction	ZGAL_3778 ZGAL_3779	ZGAL_3778: UDP-glucuronate 4-epimerase lpsL	ZGAL_3779: UDP-glucose 6-dehydrogenase ugdH																																									2	1 1
222	149	1.0	all genes in same direction	ZGAL_3784 ZGAL_3785	ZGAL_3784: Polysaccharide export protein	ZGAL_3785: Tyrosine-protein kinase ptkA																																									2	3 3
223	150	1.0	all genes in same direction	ZGAL_3803 ZGAL_3804	ZGAL_3803: Beta-helix fold protein	ZGAL_3804: Unsaturated glucuronyl hydrolase, family GH88 uglA2																																									2	4 4
224	151	0.666667	all genes in same direction	INTERZG_3829:1-130 ZGAL_3830 INTERZG_3831:1-168 ZGAL_3832 INTERZG_3832:1-290 ZGAL_3836	ZGAL_3830: Gliding motility membrane protein gldG	ZGAL_3832: Conserved hypothetical protein	ZGAL_3836: Cyclic nucleotide-binding protein																																								6	1 1 1 1 1 1
225	151	1.0	all genes in same direction	INTERZG_3829:1-130 ZGAL_3830 INTERZG_3831:1-168 ZGAL_3832 INTERZG_3832:1-290	ZGAL_3830: Gliding motility membrane protein gldG	ZGAL_3832: Conserved hypothetical protein																																									5	1 1 1 1 1
226	152	0.666667	genes in opposite directions	ZGAL_3848 ZGAL_3849	ZGAL_3848: Conserved hypothetical membrane protein	ZGAL_3849: Hypothetical protein																																									2	2 2
227	153	0.75	all genes in same direction	ZGAL_3861 ZGAL_3862 ZGAL_3863	ZGAL_3861: Conserved hypothetical protein	ZGAL_3862: Universal stress protein	ZGAL_3863: Conserved hypothetical protein																																								3	2 2 2
228	153	1.0	all genes in same direction	ZGAL_3861 ZGAL_3862	ZGAL_3861: Conserved hypothetical protein	ZGAL_3862: Universal stress protein																																									2	2 2
229	154	1.0	all genes in same direction	ZGAL_3866 ZGAL_3867 ZGAL_3868	ZGAL_3866: 6-Phosphofructokinase, isozyme 2 pfkB	ZGAL_3867: 2,3-bisphosphoglycerate-dependent phosphoglycerate mutase gpmA	ZGAL_3868: D-lactate dehydrogenase ldhA																																								3	2 2 2
230	155	1.0	all genes in same direction	ZGAL_3872 ZGAL_3873 INTERZG_3873:1-85 ZGAL_3875	ZGAL_3872: ATP synthase, F1 sector epsilon subunit atpC2	ZGAL_3873: ATP synthase gene 1 atpI	ZGAL_3875: ATP synthase, F0 sector A subunit atpB2																																								4	2 2 2 2
231	156	1.0	all genes in same direction	ZGAL_3877 ZGAL_3879	ZGAL_3877: ATP synthase, F0 sector B subunit atpF2	ZGAL_3879: ATP synthase, F1 sector gamma subunit atpG2																																									2	2 2
232	157	0.666667	genes in opposite directions	ZGAL_3902 ZGAL_3906	ZGAL_3902: Two-component system - Response regulator	ZGAL_3906: Extracellular metallopeptidase, family M4																																									2	4 4
233	158	1.0	all genes in same direction	ZGAL_3930 ZGAL_3931	ZGAL_3930: Conserved hypothetical protein	ZGAL_3931: Conserved hypothetical protein																																									2	3 3
234	159	0.6	genes in opposite directions	ZGAL_3940 ZGAL_3941 ZGAL_3942	ZGAL_3940: AraC-type transcriptional regulator	ZGAL_3941: 3-Hexulose-6-phosphate isomerase hxlB	ZGAL_3942: 3-Hexulose-6-phosphate synthase hxlA																																								3	1 1 1
235	159	0.666667	all genes in same direction	ZGAL_3941 ZGAL_3942	ZGAL_3941: 3-Hexulose-6-phosphate isomerase hxlB	ZGAL_3942: 3-Hexulose-6-phosphate synthase hxlA																																									2	1 1
236	160	0.666667	all genes in same direction	ZGAL_3945 ZGAL_3947	ZGAL_3945: TonB-dependent transducer	ZGAL_3947: Endonuclease/exonuclease/phosphatase family																																									2	4 4
237	161	0.75	genes in opposite directions	ZGAL_3982 ZGAL_3983 ZGAL_3984	ZGAL_3982: 3-Deoxy-D-manno-octulosonate 8-phosphate phosphatase kdsC	ZGAL_3983: Conserved hypothetical protein	ZGAL_3984: Protein NRfI nrfI																																								3	1 1 1
238	161	1.0	all genes in same direction	ZGAL_3982 ZGAL_3983	ZGAL_3982: 3-Deoxy-D-manno-octulosonate 8-phosphate phosphatase kdsC	ZGAL_3983: Conserved hypothetical protein																																									2	1 1
239	162	0.6	all genes in same direction	ZGAL_4011 ZGAL_4012 ZGAL_4019	ZGAL_4011: NADP-dependent fatty aldehyde dehydrogenase aldH	ZGAL_4012: Proline racemase	ZGAL_4019: Esterase																																								3	1 1 1
240	162	1.0	all genes in same direction	ZGAL_4011 ZGAL_4012	ZGAL_4011: NADP-dependent fatty aldehyde dehydrogenase aldH	ZGAL_4012: Proline racemase																																									2	1 1
241	163	1.0	genes in opposite directions	ZGAL_4065 INTERZG_4065:1-85 ZGAL_4066 INTERZG_4066:1-52 ZGAL_4067	ZGAL_4065: Putative membrane protein	ZGAL_4066: Putative protein	ZGAL_4067: Putative membrane protein																																								5	3 3 3 3 3
242	164	1.0	all genes in same direction	ZGAL_4091 ZGAL_4092	ZGAL_4091: Cation efflux transporter czcA	ZGAL_4092: cation efflux system protein czcB																																									2	1 1
243	165	0.6	all genes in same direction	ZGAL_4115 ZGAL_4116 ZGAL_4119	ZGAL_4115: D-3-phosphoglycerate dehydrogenase serA2	ZGAL_4116: Phosphoserine aminotransferase (Phosphoserine transaminase) serC	ZGAL_4119: TonB-dependent transducer																																								3	1 1 1
244	165	0.666667	all genes in same direction	ZGAL_4115 ZGAL_4116	ZGAL_4115: D-3-phosphoglycerate dehydrogenase serA2	ZGAL_4116: Phosphoserine aminotransferase (Phosphoserine transaminase) serC																																									2	1 1
245	165	0.666667	all genes in same direction	ZGAL_4116 ZGAL_4119	ZGAL_4115: D-3-phosphoglycerate dehydrogenase serA2	ZGAL_4119: TonB-dependent transducer																																									2	1 1
246	166	1.0	all genes in same direction	ZGAL_4130 ZGAL_4131 ZGAL_4132	ZGAL_4130: Alginate lyase, family PL6_1 alyA4	ZGAL_4131: Alginate lyase, family PL7_5 alyA5	ZGAL_4132: Alginate lyase, family PL6_1 alyA6																																								3	0 0 0
247	167	1.0	all genes in same direction	ZGAL_4151 ZGAL_4152	ZGAL_4151: Histidine-containing phosphotransfer protein	ZGAL_4152: Response regulator receiver																																									2	2 2
248	168	1.0	all genes in same direction	ZGAL_4195 ZGAL_4196	ZGAL_4195: Conserved hypothetical protein	ZGAL_4196: GCN5-related N-acetyltransferase																																									2	2 2
249	169	1.0	all genes in same direction	ZGAL_4231 ZGAL_4232	ZGAL_4231: NAD(P)H-flavin oxidoreductase	ZGAL_4232: TetR-type transcriptional regulator																																									2	3 3
250	170	1.0	all genes in same direction	ZGAL_4237 ZGAL_4238	ZGAL_4237: Small heat shock protein	ZGAL_4238: Hypothetical periplasmic protein																																									2	4 4
251	171	1.0	all genes in same direction	ZGAL_4263 ZGAL_4264	ZGAL_4263: D-mannonate oxidoreductase uxuB	ZGAL_4264: Fructokinase scrK2																																									2	1 1
252	172	0.6	genes in opposite directions	ZGAL_4297 ZGAL_4298 ZGAL_4299 ZGAL_4306 ZGAL_4307 ZGAL_4309	ZGAL_4297: Hypothetical membrane protein	ZGAL_4298: Hypothetical membrane protein	ZGAL_4299: DUF6 family protein	ZGAL_4306: Hypothetical periplasmic protein	ZGAL_4307: Conserved hypothetical lipoprotein	ZGAL_4309: Putative protein																																					6	3 3 3 3 3 3
253	172	0.714286	genes in opposite directions	ZGAL_4297 ZGAL_4298 ZGAL_4299 ZGAL_4306 ZGAL_4307	ZGAL_4297: Hypothetical membrane protein	ZGAL_4298: Hypothetical membrane protein	ZGAL_4299: DUF6 family protein	ZGAL_4306: Hypothetical periplasmic protein	ZGAL_4307: Conserved hypothetical lipoprotein																																						5	3 3 3 3 3
254	172	1.0	genes in opposite directions	ZGAL_4297 ZGAL_4298 ZGAL_4299	ZGAL_4297: Hypothetical membrane protein	ZGAL_4298: Hypothetical membrane protein	ZGAL_4299: DUF6 family protein																																								3	3 3 3
255	173	1.0	all genes in same direction	ZGAL_4306 ZGAL_4307	ZGAL_4306: Hypothetical periplasmic protein	ZGAL_4307: Conserved hypothetical lipoprotein																																									2	3 3
256	174	1.0	all genes in same direction	ZGAL_4328 ZGAL_4329 ZGAL_4330 ZGAL_4331 INTERZG_4331:1-181	ZGAL_4328: ABC-2 type exporter, permease component	ZGAL_4329: ABC-2 type exporter, permease component	ZGAL_4330: TonB-dependent Receptor	ZGAL_4331: ABC transporter, ATPase component																																							5	1 1 1 1 1
257	175	1.0	all genes in same direction	ZGAL_4349 INTERZG_4349:1-158 ZGAL_4350	ZGAL_4349: Hypothetical periplasmic protein	ZGAL_4350: Conserved hypothetical protein																																									3	2 2 2
258	176	1.0	all genes in same direction	ZGAL_4371 ZGAL_4372 ZGAL_4373 ZGAL_4374 ZGAL_4375 INTERZG_4375:1-518	ZGAL_4371: Alkaline phosphatase phoA	ZGAL_4372: Hypothetical periplasmic protein	ZGAl_4373: ABC transporter, permease component	ZGAL_4374: ABC transporter, ATPase component	ZGAL_4375: P47K																																						6	1 1 1 1 1 1
259	177	1.0	all genes in same direction	ZGAL_4390 ZGAL_4391	ZGAL_4390: OmpA-like membrane protein	ZGAL_4391: Conserved hypothetical lipoprotein																																									2	1 1
260	178	1.0	genes in opposite directions	ZGAL_4436 INTERZG_4436:1-68 ZGAL_4437 INTERZG_4437:1-223 ZGAL_4438	ZGAL_4436: AsnC/Lrp-type transcriptional regulator	ZGAL_4437: Conserved hypothetical protein	ZGAL_4438: Conserved hypothetical protein																																								5	2 2 2 2 2
261	179	1.0	all genes in same direction	ZGAL_4453 ZGAL_4454	ZGAL_4453: YceI family protein	ZGAL_4454: Conserved hypothetical periplasmic protein																																									2	2 2
262	180	0.846154	all genes in same direction	ZGAL_4508 INTERZG_4508:1-56 INTERZG_4509:1-64 ZGAL_4510 ZGAL_4511 ZGAL_4512 ZGAL_4513 ZGAL_4514 ZGAL_4515 ZGAL_4516 ZGAL_4517	ZGAL_4508: Histidine biosynthesis bifunctional protein HisIE hisIE	ZGAL_4510: 1-(5-phosphoribosyl)-5-[(5-phosphoribosylamino)methylideneamino] imidazole-4-carboxamide isomerase hisA	ZGAL_4511: Bacterial 23S rRNA protein	ZGAL_4512: Imidazole glycerol phosphate synthase subunit HisH hisH	ZGAL_4513: Histidine biosynthesis bifunctional protein HisB hisB	ZGAL_4514: Histidinol-phosphate aminotransferase hisC1	ZGAL_4515: Histidinol dehydrogenase hisD	ZGAL_4516: GCN5-related N-acetyltransferase	ZGAL_4517: ATP phosphoribosyltransferase hisG																																		11	0 0 0 0 0 0 0 0 0 0 0
263	180	0.9	all genes in same direction	INTERZG_4509:1-64 ZGAL_4510 ZGAL_4511 ZGAL_4512 ZGAL_4513 ZGAL_4514 ZGAL_4515 ZGAL_4516 ZGAL_4517	ZGAL_4510: 1-(5-phosphoribosyl)-5-[(5-phosphoribosylamino)methylideneamino] imidazole-4-carboxamide isomerase hisA	ZGAL_4511: Bacterial 23S rRNA protein	ZGAL_4512: Imidazole glycerol phosphate synthase subunit HisH hisH	ZGAL_4513: Histidine biosynthesis bifunctional protein HisB hisB	ZGAL_4514: Histidinol-phosphate aminotransferase hisC1	ZGAL_4515: Histidinol dehydrogenase hisD	ZGAL_4516: GCN5-related N-acetyltransferase	ZGAL_4517: ATP phosphoribosyltransferase hisG																																			9	0 0 0 0 0 0 0 0 0
264	180	1.0	all genes in same direction	ZGAL_4511 ZGAL_4512 ZGAL_4513 ZGAL_4514 ZGAL_4515 ZGAL_4516 ZGAL_4517	ZGAL_4511: Bacterial 23S rRNA protein	ZGAL_4512: Imidazole glycerol phosphate synthase subunit HisH hisH	ZGAL_4513: Histidine biosynthesis bifunctional protein HisB hisB	ZGAL_4514: Histidinol-phosphate aminotransferase hisC1	ZGAL_4515: Histidinol dehydrogenase hisD	ZGAL_4516: GCN5-related N-acetyltransferase	ZGAL_4517: ATP phosphoribosyltransferase hisG																																				7	0 0 0 0 0 0 0
265	181	0.75	genes in opposite directions	ZGAL_4523 INTERZG_4523:1-65 ZGAL_4524 ZGAL_4525 ZGAL_4526 ZGAL_4529	ZGAL_4523: UDP-3-O-[3-hydroxymyristoyl] glucosamine N-acyltransferase lpxD1	ZGAL_4524: Elongation factor P efp	ZGAL_4525: Acyl-[acyl-carrier-protein]--UDP-N-acetylglucosamine O-acyltransferase lpxA	ZGAL_4526: UDP-3-O-[3-hydroxymyristoyl] N-acetylglucosamine deacetylase, family CE11/ (3R)-hydroxymyristoyl-[acyl carrier protein] dehydratase lpxC/fabZ4	ZGAL_4529: Two-component system - Response regulator																																						6	1 1 1 1 1 1
266	181	1.0	all genes in same direction	ZGAL_4523 INTERZG_4523:1-65 ZGAL_4524 ZGAL_4525 ZGAL_4526	ZGAL_4523: UDP-3-O-[3-hydroxymyristoyl] glucosamine N-acyltransferase lpxD1	ZGAL_4524: Elongation factor P efp	ZGAL_4525: Acyl-[acyl-carrier-protein]--UDP-N-acetylglucosamine O-acyltransferase lpxA	ZGAL_4526: UDP-3-O-[3-hydroxymyristoyl] N-acetylglucosamine deacetylase, family CE11/ (3R)-hydroxymyristoyl-[acyl carrier protein] dehydratase lpxC/fabZ4																																							5	1 1 1 1 1
267	182	1.0	all genes in same direction	ZGAL_4560 INTERZG_4560:1-302 ZGAL_4561 INTERZG_4561:1-244 ZGAL_4562 INTERZG_4562:1-235 ZGAL_4563	ZGAL_4560: Hypothetical lipoprotein	ZGAL_4561: Putative protein	ZGAl_4562: AraC-type transcriptional regulator	ZGAl_4563: AraC-type transcriptional regulator																																							7	3 3 3 3 3 3 3
268	183	0.818182	all genes in same direction	ZGAL_4565 INTERZG_4565:1-138 ZGAL_4566 ZGAL_4567 INTERZG_4567:1-95 ZGAL_4568 INTERZG_4568:1-350 INTERZG_4570:1-82 ZGAL_4571	ZGAL_4565: glyceraldehyde 3-phosphate dehydrogenase, NADP-dependent gapN	ZGAL_4566: threonine ammonia-lyase (or Threonine dehydratase) ilvA	ZGAL_4567: Ketol-acid reductoisomerase ilvC	ZGAL_4568: Acetolactate synthase small subunit ilvH	ZGAL_4571: Dihydroxy-acid dehydratase ilvD																																						9	1 1 1 1 1 1 1 1 1
269	183	0.833333	all genes in same direction	INTERZG_4565:1-138 ZGAL_4566 INTERZG_4567:1-95 ZGAL_4568 INTERZG_4568:1-350	ZGAL_4566: threonine ammonia-lyase (or Threonine dehydratase) ilvA	ZGAL_4567: Ketol-acid reductoisomerase ilvC	ZGAL_4568: Acetolactate synthase small subunit ilvH																																								5	1 1 1 1 1
270	184	1.0	all genes in same direction	ZGAL_4610 ZGAL_4611	ZGAL_4610: Thioredoxin trxA	ZGAL_4611: Conserved hypothetical protein																																									2	0 0
271	185	1.0	all genes in same direction	ZGAL_4616 INTERZG_4616:1-79 ZGAL_4617	ZGAL_4616: Conserved hypothetical periplasmic protein	ZGAL_4617: Conserved hypothetical membrane protein																																									3	3 3 3
272	186	1.0	all genes in same direction	ZGAL_4625 ZGAL_4626	ZGAL_4625: P-dependent aminotransferase	ZGAL_4626: 6,7-dihydropteridine reductase nfnB3																																									2	1 1
273	187	1.0	all genes in same direction	ZGAL_4633 INTERZG_4633:1-713 ZGAL_4634 INTERZG_4634:1-178 ZGAL_4635	ZGAL_4633: Two-component system - Response regulator	ZGAL_4634: Conserved hypothetical periplasmic protein	ZGAL_4635: OmpA-like outer membrane protein																																								5	2 2 2 2 2
274	188	1.0	all genes in same direction	ZGAL_4657 ZGAL_4658 ZGAL_4659	ZGAL_4657: Aldose 1-epimerase mroA6	ZGAL_4658: Rhamnonate dehydratase	ZGAL_4659: Lactaldehyde dehydrogenase aldB																																								3	5 5 5
275	189	1.0	all genes in same direction	ZGAL_4661 ZGAL_4662	ZGAL_4661: 2-deoxy-D-gluconate-3-dehydrogenase kduD1	ZGAL_4662: Long chain dehydrogenase/reductase																																									2	3 3
276	190	1.0	all genes in same direction	ZGAL_4665 INTERZG_4665:1-95 ZGAL_4666 ZGAL_4667	ZGAL_4665: IclR-type transcriptional regulator	ZGAL_4666: Conserved hypothetical membrane protein	ZGAL_4667: Hypothetical protein																																								4	3 3 3 3
277	191	1.0	all genes in same direction	ZGAL_4682 ZGAL_4683 ZGAL_4684 ZGAL_4685 ZGAL_4686	ZGAL_4682: Altronate oxidoreductase uxaB	ZGAL_4683: Amidohydrolase 2 family protein	ZGAL_4684: Short-chain dehydrogenase/reductase	ZGAL_4685: L-fucose-proton symporter fucP2	ZGAL_4686: Conserved hypothetical protein																																						5	1 1 1 1 1
278	192	1.0	all genes in same direction	INTERZG_4687:1-154 ZGAL_4688 INTERZG_4688:1-61 ZGAL_4689 ZGAL_4690	ZGAL_4688: Beta-propeller fold protein	ZGAL_4689: Conserved hypothetical protein	ZGAL_4690: Conserved cytochrome-c containing protein																																								5	3 3 3 3 3
