# Supplementary material for: Gene Expression Analysis of Zobellia galactanivorans during the Degradation of Algal Polysaccharides Reveals both Substrate-Specific and Shared Transcriptome-Wide Responses
Source: Front Microbiol. 2017 Sep 21;8:1808. doi: 10.3389/fmicb.2017.01808 (PMC5613140; doi:10.3389/fmicb.2017.01808)
Supplement: Supplementary file 6 [file Table6.XLSX]

## Sheet: Feuil1
	Protein function	Z. galactanivorans locus		Pseudoalteromonas atlantica T6c				Vibrio sp. strain EJY3
				Locus	% identity	% similarity		Locus	% identity	% similarity
	beta-galactosidase GH2	ZGAL_4655						VEJY3_09170	0.48	0.65
	3,6-anhydro-L-galactonate cycloisomerase	ZGAL_4658		Patl_2550	0.6	0.76		VEJY3_09370	0.71	0.86
	3,6-anhydro-L-galactose dehydrogenase	ZGAL_4659		Patl_2553	0.56	0.74
	2,5-diketo-3-deoxy-L-galactonate 5-reductase	ZGAL_4661		Patl_2552	0.76	0.86		VEJY3_09240	0.69	0.82
	2-keto-3-deoxy-L-galactonate 5-dehydrogenase	ZGAL_4662		Patl_2551	0.57	0.72
	3,6-anhydro-alpha-L-galactosidase GH117	ZGAL_4663		Patl_1968	0.56	0.72
	Locus in boldface denote proteins with experimentally confirmed function
